# Supplementary material for: Systematic and Quantitative Investigation of Newly Synthesized Proteins Reveals Distinct Ion Homeostasis and Mitochondrial Changes between Cuproptosis and Ferroptosis in Human Cells
Source: Anal Chem. 2026 Mar 10;98(11):8309–20. doi: 10.1021/acs.analchem.5c07257 (PMC13019430; doi:10.1021/acs.analchem.5c07257)
Supplement: Supplementary file 2 [file ac5c07257_si_002.xlsx]

## Sheet: Sheet1
Table S1A. Quantification of newly synthesized proteins in cells with cuproptosis and ferroptosis
UniProt Accession	Entry Name	Ctrl_1 (126)	Ctrl_2 (127N)	Ctrl_3 (127C)	Fe_1 (128N)	Fe_2 (128C)	Fe_3 (129N)	Cu_1 (129C)	Cu_2 (130C)	Cu_3 (131)	Protein Annotation
A0A024RBG1	NUD4B_HUMAN	1521.61	1415.93	1480.78	1496.76	1436.77	1586.29	1019.66	1007.27	958.446	Diphosphoinositol polyphosphate phosphohydrolase NUDT4B OS=Homo sapiens OX=9606 GN=NUDT4B PE=3 SV=1
A0A096LP01	SIM26_HUMAN	1948.2	1826.05	1841.35	1621.05	1355.02	1620.55	1133.27	1319.59	1335.67	Small integral membrane protein 26 OS=Homo sapiens OX=9606 GN=SMIM26 PE=1 SV=1
A0A0B4J1W7	NPIA9_HUMAN	346.371	340.161	351.459	249.955	270.615	275.432	147.478	145.714	148.253	Nuclear pore complex-interacting protein family member A9 OS=Homo sapiens OX=9606 GN=NPIPA9 PE=3 SV=1
A0A0U1RRE5	NBDY_HUMAN	581.915	566.091	558.788	584.202	628.004	609.807	383.499	352.756	344.622	Negative regulator of P-body association OS=Homo sapiens OX=9606 GN=NBDY PE=1 SV=1
A0A804HLA8	GBG5B_HUMAN	828.941	795.273	738.164	780.537	807.198	797.946	643.655	618.469	544.128	Guanine nucleotide-binding protein G(I)/G(S)/G(O) subunit gamma-5B OS=Homo sapiens OX=9606 GN=GNG5B PE=3 SV=1
A0AV96	RBM47_HUMAN	5609.71	4958.85	5450.35	5669.85	5289.87	5801.39	4798.15	4921.69	5090.46	RNA-binding protein 47 OS=Homo sapiens OX=9606 GN=RBM47 PE=1 SV=2
A0AVF1	IFT56_HUMAN	2648.37	2344.69	2403.16	2978.04	3103.07	3105.33	2927.76	2841.75	2714.9	Intraflagellar transport protein 56 OS=Homo sapiens OX=9606 GN=IFT56 PE=1 SV=1
A0AVK6	E2F8_HUMAN	1938.13	1733.84	1924.42	1501.09	1459.52	1427.18	1478.51	1500.69	1370.02	Transcription factor E2F8 OS=Homo sapiens OX=9606 GN=E2F8 PE=1 SV=1
A0AVT1	UBA6_HUMAN	11768	10383.7	10717	11308.4	10731.6	12065.3	9871.66	9830.93	9646.02	Ubiquitin-like modifier-activating enzyme 6 OS=Homo sapiens OX=9606 GN=UBA6 PE=1 SV=1
A0FGR8	ESYT2_HUMAN	14287.6	11996.1	12250	14321	13268.4	14187.4	11809.1	11821.2	11061.4	Extended synaptotagmin-2 OS=Homo sapiens OX=9606 GN=ESYT2 PE=1 SV=1
A0MZ66	SHOT1_HUMAN	38848.2	35675.6	38318.2	39217.7	37488.5	38687.3	29673.3	28764.2	28508.1	Shootin-1 OS=Homo sapiens OX=9606 GN=SHTN1 PE=1 SV=4
A1A4S6	RHG10_HUMAN	796.195	648.691	598.747	880.251	726.588	769.475	709.208	695.008	818.895	Rho GTPase-activating protein 10 OS=Homo sapiens OX=9606 GN=ARHGAP10 PE=1 SV=1
A1A5B4	ANO9_HUMAN	80.7419	65.9397	67.0902	81.9267	78.6598	97.4799	73.7334	65.8471	77.7296	Anoctamin-9 OS=Homo sapiens OX=9606 GN=ANO9 PE=1 SV=3
A1A5D9	BICL2_HUMAN	1600.75	1345.83	1286.13	1537.14	1519.07	1681.14	1141.1	996.015	1019.77	BICD family-like cargo adapter 2 OS=Homo sapiens OX=9606 GN=BICDL2 PE=1 SV=2
A1L0T0	HACL2_HUMAN	4958.68	4414.55	4329.67	4542.54	4397.83	4646.6	4101.47	4269	4075.53	2-hydroxyacyl-CoA lyase 2 OS=Homo sapiens OX=9606 GN=ILVBL PE=1 SV=2
A1L170	CA226_HUMAN	1528.03	1476.89	1497.83	1552.17	1559.02	1677.79	1231.18	1267.21	1268.36	Uncharacterized protein C1orf226 OS=Homo sapiens OX=9606 GN=C1orf226 PE=1 SV=1
A1L390	PKHG3_HUMAN	4759.53	4195.88	4027.76	4151.95	3986.14	3732.75	3616.45	3811.09	3657.62	Pleckstrin homology domain-containing family G member 3 OS=Homo sapiens OX=9606 GN=PLEKHG3 PE=1 SV=1
A1X283	SPD2B_HUMAN	1228.27	1089.51	1090.82	1295.09	1350.23	1277.89	1105.82	1102.61	1122.12	SH3 and PX domain-containing protein 2B OS=Homo sapiens OX=9606 GN=SH3PXD2B PE=1 SV=3
A2A2Z9	AN18B_HUMAN	305.681	241.852	303.728	250.513	169.311	224.718	178.463	177.443	167.719	Ankyrin repeat domain-containing protein 18B OS=Homo sapiens OX=9606 GN=ANKRD18B PE=1 SV=1
A2A3N6	PIPSL_HUMAN	20463.4	19021.7	18276.6	18809.1	17957.5	20000.6	16509.6	16166.3	15083	Putative PIP5K1A and PSMD4-like protein OS=Homo sapiens OX=9606 GN=PIPSL PE=5 SV=1
A2RRP1	NBAS_HUMAN	4871.81	4339.71	4493.93	5157.82	4788.63	4945.13	4643.1	4858.73	4744.92	NBAS subunit of NRZ tethering complex OS=Homo sapiens OX=9606 GN=NBAS PE=1 SV=2
A2RTX5	SYTC2_HUMAN	1608.62	1440.41	1578.27	1892.58	1754.56	2110.42	1857.32	1877.39	1869.7	Threonine--tRNA ligase 2, cytoplasmic OS=Homo sapiens OX=9606 GN=TARS3 PE=1 SV=1
A2VDJ0	T131L_HUMAN	5545.89	4884.12	5045.69	5634.36	5424.75	5774.38	4947.21	5209.36	4957.37	Transmembrane protein 131-like OS=Homo sapiens OX=9606 GN=TMEM131L PE=1 SV=2
A3KMH1	VWA8_HUMAN	4536.68	4454.43	3946.13	5077.53	3936.55	3757.89	3072.01	3165.53	3068.8	von Willebrand factor A domain-containing protein 8 OS=Homo sapiens OX=9606 GN=VWA8 PE=1 SV=2
A3KN83	SBNO1_HUMAN	10875.5	9327.99	9649.13	10918.4	10309.3	11605	10448.2	10369.6	10301.2	Protein strawberry notch homolog 1 OS=Homo sapiens OX=9606 GN=SBNO1 PE=1 SV=1
A4D1E9	GTPBA_HUMAN	6947.96	6266.46	6533.5	6976.66	6628.64	7075.81	5679.4	5990.4	5868.98	GTP-binding protein 10 OS=Homo sapiens OX=9606 GN=GTPBP10 PE=1 SV=1
A4D1S0	KLRG2_HUMAN	1491.7	1332.35	1348.69	1484.07	1515.17	1550.47	1664.27	1614.41	1530.71	Killer cell lectin-like receptor subfamily G member 2 OS=Homo sapiens OX=9606 GN=KLRG2 PE=1 SV=3
A4D1U4	DEN11_HUMAN	250.151	206.162	206.111	284.802	273.572	269.07	209.762	203.895	179.229	DENN domain-containing protein 11 OS=Homo sapiens OX=9606 GN=DENND11 PE=1 SV=1
A5A3E0	POTEF_HUMAN	8608.69	9094.18	7916.92	8070.85	8540.61	8446.03	7649.16	7032.83	7284.99	POTE ankyrin domain family member F OS=Homo sapiens OX=9606 GN=POTEF PE=1 SV=2
A5D8V6	VP37C_HUMAN	996.118	769.064	947.626	1065.79	1011.29	1134.62	983.893	950.217	982.023	Vacuolar protein sorting-associated protein 37C OS=Homo sapiens OX=9606 GN=VPS37C PE=1 SV=2
A5YKK6	CNOT1_HUMAN	21499	18940.5	20146.1	22155.7	21209.6	21856.6	21707.5	21177	20262.9	CCR4-NOT transcription complex subunit 1 OS=Homo sapiens OX=9606 GN=CNOT1 PE=1 SV=2
A6H8Y1	BDP1_HUMAN	3914.91	3614.85	4124.24	4089.82	3883.22	3888.58	3540.57	3684.03	3357.24	Transcription factor TFIIIB component B'' homolog OS=Homo sapiens OX=9606 GN=BDP1 PE=1 SV=3
A6NCE7	MP3B2_HUMAN	1929.49	1756.84	1817.33	2140.52	2006.18	2644.5	1960.21	1823.54	1938.41	Microtubule-associated proteins 1A/1B light chain 3 beta 2 OS=Homo sapiens OX=9606 GN=MAP1LC3B2 PE=1 SV=1
A6NCI4	VWA3A_HUMAN	1728.36	1526.7	1610.62	1281.67	1259.75	1213.68	1175.51	1148.45	1088.21	von Willebrand factor A domain-containing protein 3A OS=Homo sapiens OX=9606 GN=VWA3A PE=2 SV=3
A6ND36	FA83G_HUMAN	459.713	383.035	453.616	440.427	414.301	506.984	468.083	462.419	462.219	Protein FAM83G OS=Homo sapiens OX=9606 GN=FAM83G PE=1 SV=2
A6NDB9	PALM3_HUMAN	462.299	369.214	350.961	439.53	395.853	382.936	294.439	290.589	277.227	Paralemmin-3 OS=Homo sapiens OX=9606 GN=PALM3 PE=1 SV=2
A6NDG6	PGP_HUMAN	7056.48	6094.69	6589.59	5780.4	5119.22	5790.05	5867.11	5822.71	5684.12	Glycerol-3-phosphate phosphatase OS=Homo sapiens OX=9606 GN=PGP PE=1 SV=1
A6NDU8	RIMC1_HUMAN	5638.47	4747.07	4953.33	6268.35	6087.42	6450.52	5392.03	5296.83	5259.1	RAB7A-interacting MON1-CCZ1 complex subunit 1 OS=Homo sapiens OX=9606 GN=RIMOC1 PE=1 SV=1
A6NFI3	ZN316_HUMAN	1579.85	1352.21	1381.41	1476.4	1469.97	1450.95	1274.62	1280.51	1304.24	Zinc finger protein 316 OS=Homo sapiens OX=9606 GN=ZNF316 PE=1 SV=1
A6NHR9	SMHD1_HUMAN	13700.9	12157.5	12143.2	11929.5	11839.1	12287.9	11744.6	12057.3	11373.8	Structural maintenance of chromosomes flexible hinge domain-containing protein 1 OS=Homo sapiens OX=9606 GN=SMCHD1 PE=1 SV=2
A6NIH7	U119B_HUMAN	1100.03	1033.72	1122.23	1053.47	1060.01	1075.71	825.479	772.795	690.607	Protein unc-119 homolog B OS=Homo sapiens OX=9606 GN=UNC119B PE=1 SV=1
A6NIZ1	RP1BL_HUMAN	12767.4	11797	11285.3	11690	10368.3	11394.5	6610.02	7085.16	6755.07	Ras-related protein Rap-1b-like protein OS=Homo sapiens OX=9606 GN=RAP1BL PE=2 SV=1
A6NKD9	CC85C_HUMAN	3419.29	2969.5	3191.87	3058	2891.68	3104.36	2499.92	2401.36	2262.64	Coiled-coil domain-containing protein 85C OS=Homo sapiens OX=9606 GN=CCDC85C PE=1 SV=1
A6NKF1	SAC31_HUMAN	980.61	926.676	956.157	879.206	887.532	928.356	984.785	955.959	918.432	SAC3 domain-containing protein 1 OS=Homo sapiens OX=9606 GN=SAC3D1 PE=1 SV=2
A6NKH3	RL37L_HUMAN	5194.13	5043.89	5126.86	5779.13	5426.01	6551.99	6252.31	6215.5	6510.23	Putative ribosomal protein eL43-like OS=Homo sapiens OX=9606 GN=RPL37AP8 PE=5 SV=2
A6NMD0	IFM10_HUMAN	3028.99	2757.49	2777.18	3338.78	2984.67	3231.06	2185.01	2289.34	2188.69	Interferon-induced transmembrane protein 10 OS=Homo sapiens OX=9606 GN=IFITM10 PE=2 SV=1
A6NN14	ZN729_HUMAN	6447.37	6034.57	6212.78	5304.53	5078.75	5483.53	5633.12	5480.99	5945.94	Zinc finger protein 729 OS=Homo sapiens OX=9606 GN=ZNF729 PE=2 SV=4
A6NNY8	UBP27_HUMAN	506.257	439.271	453.465	536.24	428.086	494.525	457.165	479.15	471.072	Ubiquitin carboxyl-terminal hydrolase 27 OS=Homo sapiens OX=9606 GN=USP27X PE=1 SV=3
A7E2V4	ZSWM8_HUMAN	1697.06	1593.48	1583.73	1776.42	1672.38	1795.69	1618.47	1635.26	1606.62	Zinc finger SWIM domain-containing protein 8 OS=Homo sapiens OX=9606 GN=ZSWIM8 PE=1 SV=1
A7KAX9	RHG32_HUMAN	2511.67	2288.5	2468.65	2588.59	2513.23	2527.68	2051.2	2274.25	2232.76	Rho GTPase-activating protein 32 OS=Homo sapiens OX=9606 GN=ARHGAP32 PE=1 SV=1
A8MQ14	ZN850_HUMAN	1597.28	1594.43	1595.18	1433.52	1328.66	1693.32	1395.63	1530.85	1688.98	Zinc finger protein 850 OS=Homo sapiens OX=9606 GN=ZNF850 PE=3 SV=2
A8MT69	CENPX_HUMAN	167.001	143.249	126.608	104.863	100.614	98.5081	84.9751	68.7455	48.8029	Centromere protein X OS=Homo sapiens OX=9606 GN=CENPX PE=1 SV=1
A8MTT3	CEBOS_HUMAN	2187.73	2059.97	1987.55	2170.27	1910.69	2064.72	1732.12	1738.16	1692.48	Protein CEBPZOS OS=Homo sapiens OX=9606 GN=CEBPZOS PE=1 SV=2
A8MVJ9	HPF1L_HUMAN	397.226	314.582	318.543	374.658	365.307	402.032	337.848	334.784	365.806	Putative histone PARylation factor 1-like OS=Homo sapiens OX=9606 PE=5 SV=1
A8MW92	P20L1_HUMAN	5934.59	5179.37	5707.58	5849.84	5279.76	5637.52	4463.84	4754.08	4563.89	PHD finger protein 20-like protein 1 OS=Homo sapiens OX=9606 GN=PHF20L1 PE=1 SV=2
A8MWD9	RUXGL_HUMAN	966.687	937.886	968.72	840.385	903.466	827.282	759	678.596	658.578	Putative small nuclear ribonucleoprotein G-like protein 15 OS=Homo sapiens OX=9606 GN=SNRPGP15 PE=5 SV=2
A8MWX3	WASH4_HUMAN	3832.47	3437.03	3615.63	3782.76	3655.14	4209.13	3603.94	3573.84	3855.74	Putative WAS protein family homolog 4 OS=Homo sapiens OX=9606 GN=WASH4P PE=5 SV=1
A8MYZ6	FOXO6_HUMAN	1127.6	1020.36	1018.83	1079.01	1028.69	1022.35	902.227	932.036	918.775	Forkhead box protein O6 OS=Homo sapiens OX=9606 GN=FOXO6 PE=1 SV=1
A9UHW6	MI4GD_HUMAN	7297.34	6443.51	6254.78	6985.51	6719.52	7067.95	5033.95	5070.45	5055.87	MIF4G domain-containing protein OS=Homo sapiens OX=9606 GN=MIF4GD PE=1 SV=1
B1AJZ9	FHAD1_HUMAN	1581.14	1497.49	1553.58	1243.48	1058.25	1154.64	1007.37	935.1	1044.21	Forkhead-associated domain-containing protein 1 OS=Homo sapiens OX=9606 GN=FHAD1 PE=2 SV=2
B1AK53	ESPN_HUMAN	3349.24	2909.75	3016.13	3529.23	3343.28	3767.14	3187.79	3073.1	2917.59	Espin OS=Homo sapiens OX=9606 GN=ESPN PE=1 SV=1
B3KU38	IQIP1_HUMAN	233.12	184.57	201.166	225.404	232.08	230.427	176.594	178.369	188.668	IQCJ-SCHIP1 readthrough transcript protein OS=Homo sapiens OX=9606 GN=IQCJ-SCHIP1 PE=1 SV=2
B5ME19	EIFCL_HUMAN	28890	26157.3	27685.9	30139.9	29700.6	32610.9	38218.1	35613.9	36188.1	Eukaryotic translation initiation factor 3 subunit C-like protein OS=Homo sapiens OX=9606 GN=EIF3CL PE=1 SV=1
C9J2P7	U17LF_HUMAN	873.372	832.855	822.822	750.528	704.309	710.837	610.166	690.217	642.823	Ubiquitin carboxyl-terminal hydrolase 17-like protein 15 OS=Homo sapiens OX=9606 GN=USP17L15 PE=3 SV=2
C9J7I0	UMAD1_HUMAN	516.285	444.505	476.856	458.539	388.074	448.765	276.464	276.949	264.911	UBAP1-MVB12-associated (UMA)-domain containing protein 1 OS=Homo sapiens OX=9606 GN=UMAD1 PE=1 SV=2
C9JLW8	MCRI1_HUMAN	876.404	776.448	793.937	858.378	745.092	932.378	589.74	601.633	584.269	Mapk-regulated corepressor-interacting protein 1 OS=Homo sapiens OX=9606 GN=MCRIP1 PE=1 SV=1
E9PAV3	NACAM_HUMAN	24340.5	21489.9	24189.1	21844.1	19747.2	22792.7	15576.7	15152.3	15518	Nascent polypeptide-associated complex subunit alpha, muscle-specific form OS=Homo sapiens OX=9606 GN=NACA PE=1 SV=1
E9PRG8	CK098_HUMAN	375.517	372.442	402.272	373.378	357.667	375.953	377.14	336.893	319.71	Uncharacterized protein C11orf98 OS=Homo sapiens OX=9606 GN=C11orf98 PE=1 SV=2
H0Y354	FA72C_HUMAN	958.57	939.207	951.717	763.813	732.786	781.618	680.84	678.549	709.743	Protein FAM72C OS=Homo sapiens OX=9606 GN=FAM72C PE=3 SV=2
L0R819	ASURF_HUMAN	2765.4	2681.39	2679.21	2560.78	2367.14	2479.85	1833.42	1736.03	1666.88	ASNSD1 upstream open reading frame protein OS=Homo sapiens OX=9606 GN=ASDURF PE=1 SV=1
O00115	DNS2A_HUMAN	3496.68	3139	3202.59	3541.07	3345.35	3600.96	3268.39	3332.41	2993.29	Deoxyribonuclease-2-alpha OS=Homo sapiens OX=9606 GN=DNASE2 PE=1 SV=2
O00124	UBXN8_HUMAN	1939.27	1849.56	1827.52	1836.54	1728.38	1842.3	1630.97	1625.57	1660.89	UBX domain-containing protein 8 OS=Homo sapiens OX=9606 GN=UBXN8 PE=1 SV=2
O00139	KIF2A_HUMAN	6396.69	5831.99	6134.72	6219.17	6479.03	6330.77	6035.89	5984.09	5786.79	Kinesin-like protein KIF2A OS=Homo sapiens OX=9606 GN=KIF2A PE=1 SV=3
O00148	DX39A_HUMAN	6360.12	5385.84	5637.67	5704.27	5193.52	5455.12	5911.99	5971.63	5776.1	ATP-dependent RNA helicase DDX39A OS=Homo sapiens OX=9606 GN=DDX39A PE=1 SV=2
O00151	PDLI1_HUMAN	26390.2	21740.5	22898.2	22384.1	20730.4	24959.3	27692.6	22669.1	22106.4	PDZ and LIM domain protein 1 OS=Homo sapiens OX=9606 GN=PDLIM1 PE=1 SV=4
O00154	BACH_HUMAN	3060.74	2736.07	2860.22	2816.28	2685.28	2738.04	2361.34	2203.33	2094.86	Cytosolic acyl coenzyme A thioester hydrolase OS=Homo sapiens OX=9606 GN=ACOT7 PE=1 SV=3
O00159	MYO1C_HUMAN	28842.4	25353	24198.3	23945.8	22693.5	25115.9	23702.3	23445.9	24989.6	Unconventional myosin-Ic OS=Homo sapiens OX=9606 GN=MYO1C PE=1 SV=4
O00161	SNP23_HUMAN	4425.09	3934.57	3806.99	5107.43	4750.02	4785.15	3687.83	3612.91	3275.19	Synaptosomal-associated protein 23 OS=Homo sapiens OX=9606 GN=SNAP23 PE=1 SV=1
O00167	EYA2_HUMAN	264.981	202.862	196.847	275.801	247.934	244.559	197.124	213.693	218.808	Eyes absent homolog 2 OS=Homo sapiens OX=9606 GN=EYA2 PE=1 SV=2
O00170	AIP_HUMAN	7044.47	6301.11	6658.23	6949.71	6860.02	7120.49	6295.02	6021.89	5890.68	AH receptor-interacting protein OS=Homo sapiens OX=9606 GN=AIP PE=1 SV=3
O00178	GTPB1_HUMAN	625.856	528.951	601.779	586.337	602.943	617.145	596.782	533.317	566.606	GTP-binding protein 1 OS=Homo sapiens OX=9606 GN=GTPBP1 PE=1 SV=3
O00186	STXB3_HUMAN	13613.5	11973.9	12319.8	13640.6	12688.1	13781.3	13692.2	13905.5	13712.3	Syntaxin-binding protein 3 OS=Homo sapiens OX=9606 GN=STXBP3 PE=1 SV=2
O00193	SMAP_HUMAN	10540.7	10457	10736.9	10201.8	9653.63	9912.34	7692.18	7144.6	6894.72	Small acidic protein OS=Homo sapiens OX=9606 GN=SMAP PE=1 SV=1
O00194	RB27B_HUMAN	2114.95	1735.96	1806.95	2039.95	1862.88	2058.34	1661.48	1647.55	1562.7	Ras-related protein Rab-27B OS=Homo sapiens OX=9606 GN=RAB27B PE=1 SV=4
O00203	AP3B1_HUMAN	10551.2	9410.91	9411.14	10720.7	10420.1	10988	8935.1	8846.02	8473.72	AP-3 complex subunit beta-1 OS=Homo sapiens OX=9606 GN=AP3B1 PE=1 SV=3
O00204	ST2B1_HUMAN	2459.46	2220.72	2208.06	2226.34	2299.91	2274.07	2234.25	1983.34	1921.3	Sulfotransferase 2B1 OS=Homo sapiens OX=9606 GN=SULT2B1 PE=1 SV=2
O00212	RHOD_HUMAN	813.648	827.593	841.129	904.467	884.957	980.105	803.748	795.562	810.152	Rho-related GTP-binding protein RhoD OS=Homo sapiens OX=9606 GN=RHOD PE=1 SV=3
O00214	LEG8_HUMAN	4535.74	4051.12	4026.48	4688.95	4224.68	4691.42	3911.72	3836.83	3525.64	Galectin-8 OS=Homo sapiens OX=9606 GN=LGALS8 PE=1 SV=4
O00217	NDUS8_HUMAN	3241.51	2975.04	2816.75	3207.01	2973.24	3197.56	2617.96	2726.6	2459.4	NADH dehydrogenase [ubiquinone] iron-sulfur protein 8, mitochondrial OS=Homo sapiens OX=9606 GN=NDUFS8 PE=1 SV=1
O00220	TR10A_HUMAN	746.827	574.375	624.229	818.942	744.662	835.726	734.433	752.756	649.618	Tumor necrosis factor receptor superfamily member 10A OS=Homo sapiens OX=9606 GN=TNFRSF10A PE=1 SV=3
O00231	PSD11_HUMAN	21456.8	19261.7	20194.4	21438.1	21087.2	21763	19988.5	19089.2	17679	26S proteasome non-ATPase regulatory subunit 11 OS=Homo sapiens OX=9606 GN=PSMD11 PE=1 SV=3
O00232	PSD12_HUMAN	27501.1	24100.4	25409.1	27665.5	26932.1	29155.4	31208.1	28851.7	29434.8	26S proteasome non-ATPase regulatory subunit 12 OS=Homo sapiens OX=9606 GN=PSMD12 PE=1 SV=3
O00233	PSMD9_HUMAN	5406.8	5210.14	5237.42	4835.44	4808.63	4801.99	3490.26	3186.78	2921.44	26S proteasome non-ATPase regulatory subunit 9 OS=Homo sapiens OX=9606 GN=PSMD9 PE=1 SV=3
O00244	ATOX1_HUMAN	3495.54	2932.48	3006.55	3241.33	3034.62	3190.67	2229.98	2055.9	1988.62	Copper transport protein ATOX1 OS=Homo sapiens OX=9606 GN=ATOX1 PE=1 SV=1
O00255	MEN1_HUMAN	9680.71	8696.01	8575.66	8847.27	8430.11	8918.55	7567.82	7847.64	7393.36	Menin OS=Homo sapiens OX=9606 GN=MEN1 PE=1 SV=5
O00257	CBX4_HUMAN	8823.82	8591.67	8339.82	9043.33	9669.09	9635.38	7640.54	7653.84	8371.41	E3 SUMO-protein ligase CBX4 OS=Homo sapiens OX=9606 GN=CBX4 PE=1 SV=3
O00264	PGRC1_HUMAN	3929.56	3548.78	3385.64	3199.32	2828.1	3106.43	2385.18	2210.23	2179.3	Membrane-associated progesterone receptor component 1 OS=Homo sapiens OX=9606 GN=PGRMC1 PE=1 SV=3
O00267	SPT5H_HUMAN	17309.8	15229.2	15765.9	17573.5	16439	17689.8	19196.3	18437.2	18164.9	Transcription elongation factor SPT5 OS=Homo sapiens OX=9606 GN=SUPT5H PE=1 SV=1
O00268	TAF4_HUMAN	11441.2	9492.05	10887.9	10793.3	9855.79	10705.2	10453.7	10492.4	9783.11	Transcription initiation factor TFIID subunit 4 OS=Homo sapiens OX=9606 GN=TAF4 PE=1 SV=2
O00287	RFXAP_HUMAN	1063.18	1015.17	1049	1427.08	1484.62	1397.19	1517.91	1139.47	1106.96	Regulatory factor X-associated protein OS=Homo sapiens OX=9606 GN=RFXAP PE=1 SV=1
O00291	HIP1_HUMAN	7215.81	6818.35	6932.13	6230.76	6117.48	6628.54	4930.24	5157.58	5187.25	Huntingtin-interacting protein 1 OS=Homo sapiens OX=9606 GN=HIP1 PE=1 SV=5
O00299	CLIC1_HUMAN	22625.4	19786.5	20025.4	22616.3	21828.5	23413.4	16950.5	15781.7	14182.6	Chloride intracellular channel protein 1 OS=Homo sapiens OX=9606 GN=CLIC1 PE=1 SV=4
O00303	EIF3F_HUMAN	1511.61	1291.71	1338.08	1616.54	1466.18	1664.29	1252.35	1202.33	1251.44	Eukaryotic translation initiation factor 3 subunit F OS=Homo sapiens OX=9606 GN=EIF3F PE=1 SV=1
O00308	WWP2_HUMAN	2074.47	1751.46	1825.54	1910.51	1846.85	2067.91	2034.69	1976.73	1956.33	NEDD4-like E3 ubiquitin-protein ligase WWP2 OS=Homo sapiens OX=9606 GN=WWP2 PE=1 SV=2
O00330	ODPX_HUMAN	5267.46	4767.75	4701.51	5072.46	5024.78	4942.65	4248.84	4238.77	3935.86	Pyruvate dehydrogenase protein X component, mitochondrial OS=Homo sapiens OX=9606 GN=PDHX PE=1 SV=3
O00339	MATN2_HUMAN	1319.48	1087.33	1109.61	1260.9	1135.82	1271.17	1148.58	1184.79	1125.81	Matrilin-2 OS=Homo sapiens OX=9606 GN=MATN2 PE=1 SV=4
O00391	QSOX1_HUMAN	5525.3	4957.98	4846.23	5469.72	5196.48	5593.12	4182.77	4288.16	4325.86	Sulfhydryl oxidase 1 OS=Homo sapiens OX=9606 GN=QSOX1 PE=1 SV=3
O00399	DCTN6_HUMAN	2233.75	1962.43	2057.91	2198.89	2041.6	2439.37	1958.98	1894.91	1985.17	Dynactin subunit 6 OS=Homo sapiens OX=9606 GN=DCTN6 PE=1 SV=1
O00400	ACATN_HUMAN	3468.9	3260.86	3181.72	3698.55	3736.17	3853.66	3474.15	3599.67	3490.57	Acetyl-coenzyme A transporter 1 OS=Homo sapiens OX=9606 GN=SLC33A1 PE=1 SV=1
O00401	WASL_HUMAN	11555.4	9886.34	11014.2	11048.4	10644.6	11548.2	9673.95	9359.05	9908.14	Actin nucleation-promoting factor WASL OS=Homo sapiens OX=9606 GN=WASL PE=1 SV=2
O00410	IPO5_HUMAN	20106.9	16251	17310.4	21079.1	22334.9	22463.1	21567	20380.4	19605.1	Importin-5 OS=Homo sapiens OX=9606 GN=IPO5 PE=1 SV=4
O00411	RPOM_HUMAN	2629.25	2338.39	2365.61	2481.52	2422.12	2665.46	2313.5	2471.86	2458.74	DNA-directed RNA polymerase, mitochondrial OS=Homo sapiens OX=9606 GN=POLRMT PE=1 SV=2
O00418	EF2K_HUMAN	1300.1	1175.91	1159.05	1430.13	1340.14	1424.54	1132.99	1163.21	1123.81	Eukaryotic elongation factor 2 kinase OS=Homo sapiens OX=9606 GN=EEF2K PE=1 SV=2
O00422	SAP18_HUMAN	14807.3	13549.8	14950.4	14098.2	13129.8	13453.4	11486.2	11824.1	10880.3	Histone deacetylase complex subunit SAP18 OS=Homo sapiens OX=9606 GN=SAP18 PE=1 SV=1
O00423	EMAL1_HUMAN	1891.3	1633.97	1644.48	1878.32	1747.74	1867.7	1605.47	1578.48	1592.41	Echinoderm microtubule-associated protein-like 1 OS=Homo sapiens OX=9606 GN=EML1 PE=1 SV=3
O00429	DNM1L_HUMAN	22292.7	18310.4	19291.9	21468.7	19824.2	21206.8	19552	18178.9	17740.5	Dynamin-1-like protein OS=Homo sapiens OX=9606 GN=DNM1L PE=1 SV=2
O00442	RTCA_HUMAN	1657.12	1540.04	1578.62	1693.66	1773.51	1876.41	1645.59	1564.93	1507.2	RNA 3'-terminal phosphate cyclase OS=Homo sapiens OX=9606 GN=RTCA PE=1 SV=1
O00443	P3C2A_HUMAN	7502.63	6673.55	6486.62	7623.14	7258.09	7539.53	6837.68	7127.06	7045.04	Phosphatidylinositol 4-phosphate 3-kinase C2 domain-containing subunit alpha OS=Homo sapiens OX=9606 GN=PIK3C2A PE=1 SV=2
O00458	IFRD1_HUMAN	7876.28	7141.42	7327.91	7429.05	6670.21	7591.22	9423.2	8390.58	7958.47	Interferon-related developmental regulator 1 OS=Homo sapiens OX=9606 GN=IFRD1 PE=1 SV=4
O00459	P85B_HUMAN	6189.63	5173.29	5336.56	6448.8	6101.21	6457.08	4477.2	4516.96	4439.02	Phosphatidylinositol 3-kinase regulatory subunit beta OS=Homo sapiens OX=9606 GN=PIK3R2 PE=1 SV=2
O00461	GOLI4_HUMAN	8857.6	8240.38	7972.4	7963.89	7355.31	7824.27	5872.24	6046.49	5647.72	Golgi integral membrane protein 4 OS=Homo sapiens OX=9606 GN=GOLIM4 PE=1 SV=1
O00462	MANBA_HUMAN	3673.71	3021.46	3129.61	3925.2	3521.41	3881.62	2936.18	2968.2	2759.17	Beta-mannosidase OS=Homo sapiens OX=9606 GN=MANBA PE=1 SV=3
O00463	TRAF5_HUMAN	1083.15	952.565	1030.65	1195.62	1104.28	1274.6	1097.02	1143.04	1087.99	TNF receptor-associated factor 5 OS=Homo sapiens OX=9606 GN=TRAF5 PE=1 SV=2
O00468	AGRIN_HUMAN	10814.4	9154.45	8828.02	10073.3	9359.84	10009.6	8975.58	9014.68	8171.94	Agrin OS=Homo sapiens OX=9606 GN=AGRN PE=1 SV=6
O00469	PLOD2_HUMAN	9725.52	8158.81	7926.48	8865.98	8455.75	9149.59	6358.74	6559.19	6100.99	Procollagen-lysine,2-oxoglutarate 5-dioxygenase 2 OS=Homo sapiens OX=9606 GN=PLOD2 PE=1 SV=2
O00471	EXOC5_HUMAN	7472.13	6446.51	6721.79	7316.57	7092.98	7491.92	6809.38	6772.45	6631.52	Exocyst complex component 5 OS=Homo sapiens OX=9606 GN=EXOC5 PE=1 SV=1
O00472	ELL2_HUMAN	2215.2	1761.17	1952.66	2340.76	2268.74	2633.46	1898.49	1972.15	1913.32	RNA polymerase II elongation factor ELL2 OS=Homo sapiens OX=9606 GN=ELL2 PE=1 SV=2
O00479	HMGN4_HUMAN	2033.89	2059.9	1940.18	3363.45	3039.72	2783.9	1785.51	1998.13	1570.09	High mobility group nucleosome-binding domain-containing protein 4 OS=Homo sapiens OX=9606 GN=HMGN4 PE=1 SV=3
O00483	NDUA4_HUMAN	14827.3	14341.5	12552.5	11576.7	10528.4	11552.2	7587.09	8270.36	7536.52	Cytochrome c oxidase subunit NDUFA4 OS=Homo sapiens OX=9606 GN=NDUFA4 PE=1 SV=1
O00487	PSDE_HUMAN	5661.51	5077.18	5365.99	5811.77	6465.19	5949.75	7435.99	6961.5	6665.58	26S proteasome non-ATPase regulatory subunit 14 OS=Homo sapiens OX=9606 GN=PSMD14 PE=1 SV=1
O00505	IMA4_HUMAN	2969.09	2546.17	2759.33	2957.78	2938.53	3052.76	2359.54	2328.17	2108.04	Importin subunit alpha-4 OS=Homo sapiens OX=9606 GN=KPNA3 PE=1 SV=2
O00506	STK25_HUMAN	5366.8	5036.53	5054.29	4909.08	4665.1	5132.26	3722.62	3582.8	3583.3	Serine/threonine-protein kinase 25 OS=Homo sapiens OX=9606 GN=STK25 PE=1 SV=1
O00507	USP9Y_HUMAN	7476.01	6356.06	6563.08	8122.14	7520.75	8028.15	7120.67	7033.39	6786.75	Ubiquitin carboxyl-terminal hydrolase 9Y OS=Homo sapiens OX=9606 GN=USP9Y PE=1 SV=2
O00512	BCL9_HUMAN	470.181	418.263	407.838	527.865	548.926	508.614	450.605	459.647	426.324	B-cell CLL/lymphoma 9 protein OS=Homo sapiens OX=9606 GN=BCL9 PE=1 SV=4
O00515	LAD1_HUMAN	11704.7	9231.18	10177.9	9741.88	8888.46	9551.54	10810.8	9911.84	9530.44	Ladinin-1 OS=Homo sapiens OX=9606 GN=LAD1 PE=1 SV=2
O00519	FAAH1_HUMAN	1010.92	896.462	910.035	1106.67	1075.58	1054.27	1030.49	1108.3	1019.26	Fatty-acid amide hydrolase 1 OS=Homo sapiens OX=9606 GN=FAAH PE=1 SV=2
O00522	KRIT1_HUMAN	1821.32	1600.91	1618.77	1752.35	1818.73	1868.29	1663.02	1737.31	1733.78	Krev interaction trapped protein 1 OS=Homo sapiens OX=9606 GN=KRIT1 PE=1 SV=2
O00526	UPK2_HUMAN	2944.67	1807.23	1456.46	1762.38	1569.66	1687.83	1940.43	1991.71	1691.27	Uroplakin-2 OS=Homo sapiens OX=9606 GN=UPK2 PE=1 SV=2
O00541	PESC_HUMAN	15802.2	14767.5	14360.8	14729.5	13917.8	14484.1	14178.7	14347.8	15279.6	Pescadillo homolog OS=Homo sapiens OX=9606 GN=PES1 PE=1 SV=1
O00548	DLL1_HUMAN	684.35	615.201	624.664	678.49	703.416	657.402	742.751	765.433	669.384	Delta-like protein 1 OS=Homo sapiens OX=9606 GN=DLL1 PE=1 SV=2
O00559	RCAS1_HUMAN	3161.73	3051.08	3180.4	2981.81	2907.62	3062.48	2328.97	2410.47	2170.02	Receptor-binding cancer antigen expressed on SiSo cells OS=Homo sapiens OX=9606 GN=EBAG9 PE=1 SV=1
O00560	SDCB1_HUMAN	5761.53	5372.49	5650.26	5994.55	5722.11	6831.67	4282.26	4023.13	4181.24	Syntenin-1 OS=Homo sapiens OX=9606 GN=SDCBP PE=1 SV=1
O00566	MPP10_HUMAN	15720.6	14099.2	15659.6	15533.4	15322.6	15866.2	15548.3	16405.6	15978.7	U3 small nucleolar ribonucleoprotein protein MPP10 OS=Homo sapiens OX=9606 GN=MPHOSPH10 PE=1 SV=2
O00567	NOP56_HUMAN	10758.2	9324.96	10972.3	13037.1	12189.8	11926.9	9940.96	11704.6	9011.95	Nucleolar protein 56 OS=Homo sapiens OX=9606 GN=NOP56 PE=1 SV=4
O00570	SOX1_HUMAN	504.268	481.796	594.846	565.498	597.225	533.23	388.793	447.544	438.076	Transcription factor SOX-1 OS=Homo sapiens OX=9606 GN=SOX1 PE=1 SV=2
O00571	DDX3X_HUMAN	27189.6	24056.6	25131.5	20889.4	20454.5	23879	22365.9	21684.7	24476.5	ATP-dependent RNA helicase DDX3X OS=Homo sapiens OX=9606 GN=DDX3X PE=1 SV=3
O00584	RNT2_HUMAN	1680.36	1547.2	1513.84	1609.59	1498.49	1601.02	1053.3	1091.13	987.834	Ribonuclease T2 OS=Homo sapiens OX=9606 GN=RNASET2 PE=1 SV=2
O00622	CCN1_HUMAN	428.973	385.661	417.437	469.038	389.005	439.722	549.164	457.888	459.507	CCN family member 1 OS=Homo sapiens OX=9606 GN=CCN1 PE=1 SV=1
O00625	PIR_HUMAN	6880.87	6727.57	7068.06	7256.2	7463	7760.09	5792.5	5529.58	5434.51	Pirin OS=Homo sapiens OX=9606 GN=PIR PE=1 SV=1
O00629	IMA3_HUMAN	7213.25	6468.27	6939.34	6534	6231.14	6654.88	4584.01	4391.29	4085.73	Importin subunit alpha-3 OS=Homo sapiens OX=9606 GN=KPNA4 PE=1 SV=1
O00712	NFIB_HUMAN	338.624	264.87	299.882	332.329	321.542	347.1	304.251	307.09	280.032	Nuclear factor 1 B-type OS=Homo sapiens OX=9606 GN=NFIB PE=1 SV=2
O00716	E2F3_HUMAN	5505.97	5283.41	5423.23	4809.6	4459.13	4616.37	3248.05	3285.39	3245.51	Transcription factor E2F3 OS=Homo sapiens OX=9606 GN=E2F3 PE=1 SV=1
O00743	PPP6_HUMAN	1772.77	1447.01	1482.79	1670.53	1637.28	1735.95	1334.34	1323.41	1207.18	Serine/threonine-protein phosphatase 6 catalytic subunit OS=Homo sapiens OX=9606 GN=PPP6C PE=1 SV=1
O00750	P3C2B_HUMAN	1515.03	1155.63	1168.47	1583.08	1410.63	1581.44	1357.54	1325.45	1353.48	Phosphatidylinositol 4-phosphate 3-kinase C2 domain-containing subunit beta OS=Homo sapiens OX=9606 GN=PIK3C2B PE=1 SV=2
O00757	F16P2_HUMAN	6018.11	5233.45	5196.57	5274.94	6165.9	5456.25	3749.1	3822.21	3576.96	Fructose-1,6-bisphosphatase isozyme 2 OS=Homo sapiens OX=9606 GN=FBP2 PE=1 SV=2
O00762	UBE2C_HUMAN	15235	15123.8	15635.4	10243.9	9794.67	11166.2	9600.39	9294.03	9088.08	Ubiquitin-conjugating enzyme E2 C OS=Homo sapiens OX=9606 GN=UBE2C PE=1 SV=1
O00764	PDXK_HUMAN	13153.3	9864.58	9991.25	12596.9	13106.5	14000.3	14050.6	12595.7	12624.2	Pyridoxal kinase OS=Homo sapiens OX=9606 GN=PDXK PE=1 SV=1
O00767	SCD_HUMAN	27448.7	17991.5	17819.7	23902.8	20838.5	24357.3	15769.2	16853	19995.9	Stearoyl-CoA desaturase OS=Homo sapiens OX=9606 GN=SCD PE=1 SV=2
O14493	CLD4_HUMAN	4783.78	3261.59	3715.47	5135.07	3850.25	5115.65	4026.62	4516.57	3738	Claudin-4 OS=Homo sapiens OX=9606 GN=CLDN4 PE=1 SV=1
O14494	PLPP1_HUMAN	630.32	478.204	498.608	583.04	545.552	590.482	507.112	513.722	550.242	Phospholipid phosphatase 1 OS=Homo sapiens OX=9606 GN=PLPP1 PE=1 SV=1
O14495	PLPP3_HUMAN	713.242	586.975	694.929	796.401	740.455	818.166	714.106	708.737	693.982	Phospholipid phosphatase 3 OS=Homo sapiens OX=9606 GN=PLPP3 PE=1 SV=1
O14497	ARI1A_HUMAN	21037.9	18865.3	20253.1	20204.1	18471.1	19083.8	17571.2	18797.7	16842.2	AT-rich interactive domain-containing protein 1A OS=Homo sapiens OX=9606 GN=ARID1A PE=1 SV=3
O14503	BHE40_HUMAN	3011.49	2655.28	2486.98	2793.06	2674.43	3194.62	2195.7	2278.92	2565.83	Class E basic helix-loop-helix protein 40 OS=Homo sapiens OX=9606 GN=BHLHE40 PE=1 SV=1
O14530	TXND9_HUMAN	7726.2	6926.84	7165.2	7511.04	7255.97	7689.19	6666.77	6338.35	6329.9	Thioredoxin domain-containing protein 9 OS=Homo sapiens OX=9606 GN=TXNDC9 PE=1 SV=2
O14544	SOCS6_HUMAN	1296.29	1080.83	1065.25	1350.09	1461.79	1385.5	1138.79	1119.87	1080.51	Suppressor of cytokine signaling 6 OS=Homo sapiens OX=9606 GN=SOCS6 PE=1 SV=2
O14545	TRAD1_HUMAN	1518.91	1263.07	1378.38	1570.79	1571.17	1612.32	1443.86	1296.3	1443.27	TRAF-type zinc finger domain-containing protein 1 OS=Homo sapiens OX=9606 GN=TRAFD1 PE=1 SV=1
O14548	COX7R_HUMAN	11647.4	11052	11523.2	10855.9	9749.96	11188.6	7799.49	8295.91	8321.67	Cytochrome c oxidase subunit 7A-related protein, mitochondrial OS=Homo sapiens OX=9606 GN=COX7A2L PE=1 SV=2
O14562	UBFD1_HUMAN	13707.3	12431.7	12668.6	13764.5	13508.3	13787.8	10887.5	10278.5	10218.2	Ubiquitin domain-containing protein UBFD1 OS=Homo sapiens OX=9606 GN=UBFD1 PE=1 SV=2
O14569	C56D2_HUMAN	578.485	554.749	501.739	515.824	576.545	493.382	443.777	422.558	423.406	Transmembrane reductase CYB561D2 OS=Homo sapiens OX=9606 GN=CYB561D2 PE=1 SV=1
O14576	DC1I1_HUMAN	830.391	788.158	715.584	767.247	646.124	760.626	577.045	478.796	481.417	Cytoplasmic dynein 1 intermediate chain 1 OS=Homo sapiens OX=9606 GN=DYNC1I1 PE=1 SV=2
O14578	CTRO_HUMAN	17130.9	15368.7	16542	16169.6	15565	16556.1	16933.9	17526	17050.3	Citron Rho-interacting kinase OS=Homo sapiens OX=9606 GN=CIT PE=1 SV=2
O14579	COPE_HUMAN	4312.81	3805.85	3919.48	4796.91	4243.32	4727.53	3433	3353.5	2946.59	Coatomer subunit epsilon OS=Homo sapiens OX=9606 GN=COPE PE=1 SV=3
O14595	CTDS2_HUMAN	1664.09	1530.53	1400.92	1658.38	1580.07	1595.87	1050.01	1134.89	1062.16	Carboxy-terminal domain RNA polymerase II polypeptide A small phosphatase 2 OS=Homo sapiens OX=9606 GN=CTDSP2 PE=1 SV=2
O14604	TYB4Y_HUMAN	6844.45	5665.66	5375.05	6199.6	5384.6	6020.6	3940.48	3311.06	3468.58	Thymosin beta-4, Y-chromosomal OS=Homo sapiens OX=9606 GN=TMSB4Y PE=1 SV=3
O14617	AP3D1_HUMAN	10894.5	9179.43	11274.2	16345.2	14684.9	14600.6	9651.93	11382.6	8285.55	AP-3 complex subunit delta-1 OS=Homo sapiens OX=9606 GN=AP3D1 PE=1 SV=1
O14639	ABLM1_HUMAN	1216.91	1052.84	1075.53	1285.69	1266.14	1305.32	1041.64	1074.35	1058.91	Actin-binding LIM protein 1 OS=Homo sapiens OX=9606 GN=ABLIM1 PE=1 SV=3
O14640	DVL1_HUMAN	1604.33	1074.22	1315.32	2025.43	1112	1557.1	990.359	1023.85	1624.1	Segment polarity protein dishevelled homolog DVL-1 OS=Homo sapiens OX=9606 GN=DVL1 PE=1 SV=2
O14641	DVL2_HUMAN	4227.92	3771.82	3867.26	4459.28	4180.49	4273.73	3680.08	3876	3740.69	Segment polarity protein dishevelled homolog DVL-2 OS=Homo sapiens OX=9606 GN=DVL2 PE=1 SV=1
O14646	CHD1_HUMAN	13398	11844	12349.8	11992.7	11901.8	12074.7	11805.4	11798	11616.1	Chromodomain-helicase-DNA-binding protein 1 OS=Homo sapiens OX=9606 GN=CHD1 PE=1 SV=2
O14647	CHD2_HUMAN	5134.68	4470.04	4874.88	5138.53	4823.01	5108.66	4651.76	5073.46	4555.24	Chromodomain-helicase-DNA-binding protein 2 OS=Homo sapiens OX=9606 GN=CHD2 PE=1 SV=2
O14653	GOSR2_HUMAN	819.08	707.509	727.008	827.088	765.428	778.266	663.746	680.745	627.803	Golgi SNAP receptor complex member 2 OS=Homo sapiens OX=9606 GN=GOSR2 PE=1 SV=2
O14656	TOR1A_HUMAN	2273.37	2160.07	1939.92	1979.85	2092.1	1953.66	1716.69	1743.81	1553.62	Torsin-1A OS=Homo sapiens OX=9606 GN=TOR1A PE=1 SV=1
O14657	TOR1B_HUMAN	5089.56	4332.02	4299.81	4320.71	4276.68	5230.16	4042.63	4126.45	4144.61	Torsin-1B OS=Homo sapiens OX=9606 GN=TOR1B PE=1 SV=2
O14662	STX16_HUMAN	2323.22	2158.83	2079.74	2329.05	2202.77	2332.7	1725.99	1815.87	1615.95	Syntaxin-16 OS=Homo sapiens OX=9606 GN=STX16 PE=1 SV=3
O14672	ADA10_HUMAN	6598.09	5793.84	5776.51	6068.17	5869.65	5979.63	6195.19	6165.17	5701.42	Disintegrin and metalloproteinase domain-containing protein 10 OS=Homo sapiens OX=9606 GN=ADAM10 PE=1 SV=1
O14683	P5I11_HUMAN	2628.01	2385.68	2301	2253.54	2086.85	2155.8	1857.58	1931.24	1841.53	Tumor protein p53-inducible protein 11 OS=Homo sapiens OX=9606 GN=TP53I11 PE=1 SV=2
O14686	KMT2D_HUMAN	7109.01	6276.36	6331.54	7205.67	6740.96	6597.39	6085.52	6023.41	5816.49	Histone-lysine N-methyltransferase 2D OS=Homo sapiens OX=9606 GN=KMT2D PE=1 SV=2
O14709	ZN197_HUMAN	1605.01	1402.61	1533.32	1492.64	1208.57	1562.89	1299.65	1256	1409.74	Zinc finger protein 197 OS=Homo sapiens OX=9606 GN=ZNF197 PE=2 SV=1
O14713	ITBP1_HUMAN	85.0352	71.8513	69.4017	73.1718	93.5807	73.239	75.1756	73.8715	71.9622	Integrin beta-1-binding protein 1 OS=Homo sapiens OX=9606 GN=ITGB1BP1 PE=1 SV=1
O14730	RIOK3_HUMAN	8191.3	7272.61	7068.74	8158.32	8079.28	9118.4	10045.3	9180.45	9378.38	Serine/threonine-protein kinase RIO3 OS=Homo sapiens OX=9606 GN=RIOK3 PE=1 SV=2
O14733	MP2K7_HUMAN	2947.16	2600.03	2728.4	2991.06	2869.98	3071.35	2967.61	2885.33	3016.31	Dual specificity mitogen-activated protein kinase kinase 7 OS=Homo sapiens OX=9606 GN=MAP2K7 PE=1 SV=2
O14737	PDCD5_HUMAN	9333.72	8878.27	9641.65	9535.08	8758.45	9569.3	7389.84	6692	6196.03	Programmed cell death protein 5 OS=Homo sapiens OX=9606 GN=PDCD5 PE=1 SV=3
O14744	ANM5_HUMAN	11582.3	10616.2	10732.6	10690.8	10619.6	11437.4	10197.6	10057.7	9902.25	Protein arginine N-methyltransferase 5 OS=Homo sapiens OX=9606 GN=PRMT5 PE=1 SV=4
O14745	NHRF1_HUMAN	36318.7	37771	36214.2	35351	33434.7	33816.7	18142.2	18005.2	18000.7	Na(+)/H(+) exchange regulatory cofactor NHE-RF1 OS=Homo sapiens OX=9606 GN=NHERF1 PE=1 SV=4
O14753	OVOL1_HUMAN	9616.09	8693.3	8597.59	8094.69	7161.52	8528.19	7424.71	7399.92	7934.58	Putative transcription factor Ovo-like 1 OS=Homo sapiens OX=9606 GN=OVOL1 PE=1 SV=3
O14757	CHK1_HUMAN	2697.35	2598.8	2687.12	2234.95	2136.25	2398.1	2202.37	2258.03	2368.75	Serine/threonine-protein kinase Chk1 OS=Homo sapiens OX=9606 GN=CHEK1 PE=1 SV=2
O14763	TR10B_HUMAN	106.586	78.0868	67.5521	117.001	122.117	107.195	64.9813	60.7951	38.3765	Tumor necrosis factor receptor superfamily member 10B OS=Homo sapiens OX=9606 GN=TNFRSF10B PE=1 SV=2
O14776	TCRG1_HUMAN	21771.6	19708.9	21942.3	20270.9	20041.7	19306.9	20387.2	21208.1	19510.2	Transcription elongation regulator 1 OS=Homo sapiens OX=9606 GN=TCERG1 PE=1 SV=2
O14777	NDC80_HUMAN	15250.3	14272.7	14677.6	12780.6	11766.2	12113.7	13151.6	13584.3	12549.5	Kinetochore protein NDC80 homolog OS=Homo sapiens OX=9606 GN=NDC80 PE=1 SV=1
O14782	KIF3C_HUMAN	3402.74	3105.19	2933.82	3132.02	2987.07	3234.97	2518.19	2542.66	2519.27	Kinesin-like protein KIF3C OS=Homo sapiens OX=9606 GN=KIF3C PE=1 SV=4
O14786	NRP1_HUMAN	8161.86	7183.69	7298.59	8351.72	7778.5	8004.35	6911.53	7332.51	6163.47	Neuropilin-1 OS=Homo sapiens OX=9606 GN=NRP1 PE=1 SV=3
O14787	TNPO2_HUMAN	3201.48	2672.1	2852.01	3268.1	3202.28	3242.18	2961.89	2858.2	2539.4	Transportin-2 OS=Homo sapiens OX=9606 GN=TNPO2 PE=1 SV=3
O14802	RPC1_HUMAN	4039.67	3560.59	3607.7	4175.99	4088.3	4364.69	4162.78	4125.21	4074.97	DNA-directed RNA polymerase III subunit RPC1 OS=Homo sapiens OX=9606 GN=POLR3A PE=1 SV=2
O14818	PSA7_HUMAN	19865.8	18690.3	18718.5	15554.4	13678.8	16856.7	14049.9	12895.6	13007.8	Proteasome subunit alpha type-7 OS=Homo sapiens OX=9606 GN=PSMA7 PE=1 SV=1
O14832	PAHX_HUMAN	8584.77	7723.78	7366.02	8198.1	7464.34	7940.56	6303.12	6623.95	6292.75	Phytanoyl-CoA dioxygenase, peroxisomal OS=Homo sapiens OX=9606 GN=PHYH PE=1 SV=1
O14874	BCKD_HUMAN	678.581	671.622	561.94	543.303	498.896	503.668	493.172	468.754	444.558	Branched-chain alpha-ketoacid dehydrogenase kinase OS=Homo sapiens OX=9606 GN=BCKDK PE=1 SV=2
O14893	GEMI2_HUMAN	1348.66	1274.01	1259.48	1284	1132.98	1155.34	927.862	950.256	831.316	Gem-associated protein 2 OS=Homo sapiens OX=9606 GN=GEMIN2 PE=1 SV=1
O14896	IRF6_HUMAN	1040.8	903.972	989.61	1074.7	1261.69	1214.34	1178.75	1094.77	1071.19	Interferon regulatory factor 6 OS=Homo sapiens OX=9606 GN=IRF6 PE=1 SV=1
O14907	TX1B3_HUMAN	4856.05	4114.75	4336.39	4192.65	4025.69	4315.18	4042.74	3582.06	3502.21	Tax1-binding protein 3 OS=Homo sapiens OX=9606 GN=TAX1BP3 PE=1 SV=2
O14908	GIPC1_HUMAN	9104.84	7313.61	8153.52	8946.02	8586.96	9453.29	9730.59	8865.04	8964.22	PDZ domain-containing protein GIPC1 OS=Homo sapiens OX=9606 GN=GIPC1 PE=1 SV=2
O14910	LIN7A_HUMAN	548.414	509.48	470.378	533.023	534.241	533.617	333.908	339.952	296.063	Protein lin-7 homolog A OS=Homo sapiens OX=9606 GN=LIN7A PE=1 SV=2
O14929	HAT1_HUMAN	6296.45	5541.37	5933.79	5719.99	5425.12	5492.22	4942.36	4755.54	4604.68	Histone acetyltransferase type B catalytic subunit OS=Homo sapiens OX=9606 GN=HAT1 PE=1 SV=2
O14936	CSKP_HUMAN	1995.56	1697.55	1662.5	1962.22	1842.88	2096.28	1510.49	1426.99	1469.89	Peripheral plasma membrane protein CASK OS=Homo sapiens OX=9606 GN=CASK PE=1 SV=3
O14949	QCR8_HUMAN	2349.32	2105.85	2219.27	2074.61	1663.84	1924.38	1761.44	1849.49	1745.46	Cytochrome b-c1 complex subunit 8 OS=Homo sapiens OX=9606 GN=UQCRQ PE=1 SV=4
O14950	ML12B_HUMAN	8826.84	7793.54	8117	8365.34	7499.62	9150.33	6317.65	6044.77	5764.16	Myosin regulatory light chain 12B OS=Homo sapiens OX=9606 GN=MYL12B PE=1 SV=2
O14964	HGS_HUMAN	15594	13518.9	14605.5	15832.7	14837.3	16687	15097.3	14505.3	14178.2	Hepatocyte growth factor-regulated tyrosine kinase substrate OS=Homo sapiens OX=9606 GN=HGS PE=1 SV=1
O14965	AURKA_HUMAN	10229.8	10389.5	10637.5	7227.34	7393.11	7821.97	7167.61	7428.28	6825.79	Aurora kinase A OS=Homo sapiens OX=9606 GN=AURKA PE=1 SV=3
O14967	CLGN_HUMAN	831.756	708.774	773.97	709.252	559.774	720.625	315.349	363.686	276.999	Calmegin OS=Homo sapiens OX=9606 GN=CLGN PE=1 SV=1
O14972	VP26C_HUMAN	631.61	549.017	583.4	668.043	630.181	716.739	534.153	546.445	518.087	Vacuolar protein sorting-associated protein 26C OS=Homo sapiens OX=9606 GN=VPS26C PE=1 SV=1
O14974	MYPT1_HUMAN	38257.1	34350.4	39624.2	36297.3	33784.8	35923.5	29363.5	30158.4	28535.7	Protein phosphatase 1 regulatory subunit 12A OS=Homo sapiens OX=9606 GN=PPP1R12A PE=1 SV=1
O14975	S27A2_HUMAN	9831.33	8971.64	8438.58	9150.07	8450.36	9330.8	7151.38	7908.5	7833.36	Long-chain fatty acid transport protein 2 OS=Homo sapiens OX=9606 GN=SLC27A2 PE=1 SV=2
O14976	GAK_HUMAN	15204.3	13035	13699.2	14963.9	14326.4	15463.4	13751.4	13684.8	13711.8	Cyclin-G-associated kinase OS=Homo sapiens OX=9606 GN=GAK PE=1 SV=2
O14979	HNRDL_HUMAN	29212.8	25460.6	26414.7	22476.8	20192.6	20192.8	17325.9	18243.4	16197.7	Heterogeneous nuclear ribonucleoprotein D-like OS=Homo sapiens OX=9606 GN=HNRNPDL PE=1 SV=3
O14980	XPO1_HUMAN	14986.9	12921.2	13756.7	14697.7	13865.7	13854.5	12697.3	12630.2	10877.3	Exportin-1 OS=Homo sapiens OX=9606 GN=XPO1 PE=1 SV=1
O14981	BTAF1_HUMAN	688.783	619.999	661.727	771.305	710.708	780.367	693.896	735.291	654.757	TATA-binding protein-associated factor 172 OS=Homo sapiens OX=9606 GN=BTAF1 PE=1 SV=2
O15013	ARHGA_HUMAN	1852.65	1705.82	1597.05	1792.86	1686.55	1860.76	1640.03	1561.04	1586.62	Rho guanine nucleotide exchange factor 10 OS=Homo sapiens OX=9606 GN=ARHGEF10 PE=1 SV=4
O15014	ZN609_HUMAN	5706.04	5006.54	5432.09	5826.12	5457.39	5691.06	4832	5044.31	4680.2	Zinc finger protein 609 OS=Homo sapiens OX=9606 GN=ZNF609 PE=1 SV=2
O15015	ZN646_HUMAN	4797.06	4303.83	4274.35	4746.68	4407.54	4292.58	4414.9	4466.05	4120.01	Zinc finger protein 646 OS=Homo sapiens OX=9606 GN=ZNF646 PE=1 SV=2
O15016	TRI66_HUMAN	327.644	291.955	272.379	385.039	360.749	348.601	307.075	325.325	304.224	Tripartite motif-containing protein 66 OS=Homo sapiens OX=9606 GN=TRIM66 PE=1 SV=5
O15020	SPTN2_HUMAN	26464.8	22864.6	23645.7	25729.5	24041.7	24601.1	21080.9	21322.5	20037.7	Spectrin beta chain, non-erythrocytic 2 OS=Homo sapiens OX=9606 GN=SPTBN2 PE=1 SV=3
O15021	MAST4_HUMAN	3624.51	3102.77	3314.9	3741.76	3537.98	3967.17	3054.84	3104.97	3232.3	Microtubule-associated serine/threonine-protein kinase 4 OS=Homo sapiens OX=9606 GN=MAST4 PE=1 SV=4
O15027	SC16A_HUMAN	21101.6	18688.5	19939.5	20731.4	19838.9	20592.3	20399.8	20358.8	19347	Protein transport protein Sec16A OS=Homo sapiens OX=9606 GN=SEC16A PE=1 SV=4
O15031	PLXB2_HUMAN	12728	10660.1	10041.5	13005.4	12301.7	12456.1	13329.1	13218.8	11633.5	Plexin-B2 OS=Homo sapiens OX=9606 GN=PLXNB2 PE=1 SV=3
O15037	KHNYN_HUMAN	6997.92	6019.4	6506.52	8117.1	7822.45	8175.72	6441.75	6310.42	6588.04	Protein KHNYN OS=Homo sapiens OX=9606 GN=KHNYN PE=1 SV=3
O15040	TCPR2_HUMAN	704.212	565.416	605.378	727.869	725.488	739.753	626.08	665.062	621.94	Tectonin beta-propeller repeat-containing protein 2 OS=Homo sapiens OX=9606 GN=TECPR2 PE=1 SV=4
O15042	SR140_HUMAN	39479.4	35405	39505.3	37123	34757.5	35649.1	34271.3	35954.8	34566.1	U2 snRNP-associated SURP motif-containing protein OS=Homo sapiens OX=9606 GN=U2SURP PE=1 SV=2
O15047	SET1A_HUMAN	3179.28	2810.6	2912.47	3131.83	3046.99	3191.55	2746.18	2813.95	2628.14	Histone-lysine N-methyltransferase SETD1A OS=Homo sapiens OX=9606 GN=SETD1A PE=1 SV=3
O15049	N4BP3_HUMAN	4087.37	3178.53	3396.62	3996.74	3630.42	3899.03	3230.96	3283.08	3020.8	NEDD4-binding protein 3 OS=Homo sapiens OX=9606 GN=N4BP3 PE=1 SV=3
O15054	KDM6B_HUMAN	7480.8	6006.12	5855.64	7418.78	6844.09	7513.87	5115.86	5132.34	5499.32	Lysine-specific demethylase 6B OS=Homo sapiens OX=9606 GN=KDM6B PE=1 SV=4
O15055	PER2_HUMAN	3600.3	3203.5	3253.3	3899.18	3907.36	3846.98	3439.91	3502.64	3383.11	Period circadian protein homolog 2 OS=Homo sapiens OX=9606 GN=PER2 PE=1 SV=2
O15056	SYNJ2_HUMAN	2173.32	1820.58	1956.54	2244.23	2100.69	2400.64	1879.61	1903.17	1948.78	Synaptojanin-2 OS=Homo sapiens OX=9606 GN=SYNJ2 PE=1 SV=3
O15062	ZBTB5_HUMAN	3115.61	2770.17	2833.03	3021.89	3012.14	2904	2467.97	2601.92	2579.49	Zinc finger and BTB domain-containing protein 5 OS=Homo sapiens OX=9606 GN=ZBTB5 PE=1 SV=1
O15066	KIF3B_HUMAN	5095.78	4370.15	4688.54	5261.79	5100.29	5757.13	5140.15	5073.31	5167.71	Kinesin-like protein KIF3B OS=Homo sapiens OX=9606 GN=KIF3B PE=1 SV=1
O15067	PUR4_HUMAN	1148.71	1009.95	1052.73	1200.3	1203.75	1253.67	1157.03	1178.39	1094.09	Phosphoribosylformylglycinamidine synthase OS=Homo sapiens OX=9606 GN=PFAS PE=1 SV=4
O15068	MCF2L_HUMAN	1286.1	1089.92	1179.09	1414.23	1408.68	1562.11	1259.68	1252.5	1169.94	Guanine nucleotide exchange factor DBS OS=Homo sapiens OX=9606 GN=MCF2L PE=1 SV=2
O15075	DCLK1_HUMAN	370.54	307.657	292.553	403.477	331.482	305.881	347.973	357.705	313.517	Serine/threonine-protein kinase DCLK1 OS=Homo sapiens OX=9606 GN=DCLK1 PE=1 SV=2
O15078	CE290_HUMAN	2837.7	2611.66	2678.13	2878.87	2488.01	3093.32	2407.63	2538.98	2545.71	Centrosomal protein of 290 kDa OS=Homo sapiens OX=9606 GN=CEP290 PE=1 SV=2
O15083	ERC2_HUMAN	280.619	214.568	218.446	230.429	234.413	238.895	156.814	166.869	155.282	ERC protein 2 OS=Homo sapiens OX=9606 GN=ERC2 PE=1 SV=3
O15084	ANR28_HUMAN	551.802	451.333	495.166	523.088	492.001	508.055	437.015	419.225	389.287	Serine/threonine-protein phosphatase 6 regulatory ankyrin repeat subunit A OS=Homo sapiens OX=9606 GN=ANKRD28 PE=1 SV=5
O15085	ARHGB_HUMAN	6744.31	5751.58	6081.28	6228.95	5849.18	6031.5	4827.76	4783.63	4856.11	Rho guanine nucleotide exchange factor 11 OS=Homo sapiens OX=9606 GN=ARHGEF11 PE=1 SV=1
O15090	ZN536_HUMAN	613.479	480.238	509.022	491.381	469.084	440.65	457.261	470.876	423.607	Zinc finger protein 536 OS=Homo sapiens OX=9606 GN=ZNF536 PE=1 SV=3
O15091	MRPP3_HUMAN	10042.4	9304.26	8928.59	8909.95	8377.77	8842.02	6830.77	7270.39	6880.57	Mitochondrial ribonuclease P catalytic subunit OS=Homo sapiens OX=9606 GN=PRORP PE=1 SV=2
O15111	IKKA_HUMAN	1059.95	892.19	952.582	1068.17	1035.8	1134.88	937.571	920.027	903.139	Inhibitor of nuclear factor kappa-B kinase subunit alpha OS=Homo sapiens OX=9606 GN=CHUK PE=1 SV=2
O15116	LSM1_HUMAN	1559.53	1455.21	1568.13	1356.28	1285.61	1321.26	889.955	843.309	848.766	U6 snRNA-associated Sm-like protein LSm1 OS=Homo sapiens OX=9606 GN=LSM1 PE=1 SV=1
O15118	NPC1_HUMAN	2806.55	2458.55	2390.35	2947.5	2749.98	3247.21	2391.03	2501.65	2362.59	NPC intracellular cholesterol transporter 1 OS=Homo sapiens OX=9606 GN=NPC1 PE=1 SV=2
O15119	TBX3_HUMAN	7007.85	6465.75	6521.04	6337.72	6124.02	6470.65	6017.71	5896.18	5809.54	T-box transcription factor TBX3 OS=Homo sapiens OX=9606 GN=TBX3 PE=1 SV=4
O15121	DEGS1_HUMAN	2892.98	2583.8	2377.8	2687.43	2746.75	2853.69	2048.51	2250.77	2377.16	Sphingolipid delta(4)-desaturase DES1 OS=Homo sapiens OX=9606 GN=DEGS1 PE=1 SV=1
O15126	SCAM1_HUMAN	5436.93	4672.77	4700.64	5403.2	5276.24	5308.25	4580.04	4869.75	4532.25	Secretory carrier-associated membrane protein 1 OS=Homo sapiens OX=9606 GN=SCAMP1 PE=1 SV=2
O15131	IMA6_HUMAN	4871.11	4331.61	4647.77	4884.4	4981.73	4949.71	4344.33	4164.34	4067.74	Importin subunit alpha-6 OS=Homo sapiens OX=9606 GN=KPNA5 PE=1 SV=3
O15143	ARC1B_HUMAN	6880.02	5949.39	6252.6	6753.68	6416.24	6913.97	5683.62	5813.69	5672.37	Actin-related protein 2/3 complex subunit 1B OS=Homo sapiens OX=9606 GN=ARPC1B PE=1 SV=3
O15144	ARPC2_HUMAN	19823.8	17136	18450.5	18139.1	17193.4	18411.2	14312.6	14331.1	14283	Actin-related protein 2/3 complex subunit 2 OS=Homo sapiens OX=9606 GN=ARPC2 PE=1 SV=1
O15145	ARPC3_HUMAN	12295.4	11050.6	11655.6	11454.7	10944.5	11424.6	9177.55	9012.85	8882.29	Actin-related protein 2/3 complex subunit 3 OS=Homo sapiens OX=9606 GN=ARPC3 PE=1 SV=3
O15151	MDM4_HUMAN	2484.01	2248.9	2303.81	2569.06	2624.38	2912.66	2262.55	2272.92	2397.45	Protein Mdm4 OS=Homo sapiens OX=9606 GN=MDM4 PE=1 SV=2
O15155	BET1_HUMAN	1045.17	989.703	997.438	1103.85	1226.1	1297.62	972.402	1027.55	898.448	BET1 homolog OS=Homo sapiens OX=9606 GN=BET1 PE=1 SV=1
O15156	ZBT7B_HUMAN	1378.38	1289.17	1381.11	1332.75	1377.07	1380.16	1446.67	1467.1	1398.86	Zinc finger and BTB domain-containing protein 7B OS=Homo sapiens OX=9606 GN=ZBTB7B PE=1 SV=2
O15162	PLS1_HUMAN	1331.49	1251.85	1214.88	1115.17	1049.37	1098.06	885.474	997.321	855.073	Phospholipid scramblase 1 OS=Homo sapiens OX=9606 GN=PLSCR1 PE=1 SV=1
O15164	TIF1A_HUMAN	16999.2	14954.9	15379.2	15675.2	14740.1	15232	16185	15863.6	15717.3	Transcription intermediary factor 1-alpha OS=Homo sapiens OX=9606 GN=TRIM24 PE=1 SV=3
O15169	AXIN1_HUMAN	647.871	561.252	599.649	685.242	675.366	711.7	584.813	553.195	533.71	Axin-1 OS=Homo sapiens OX=9606 GN=AXIN1 PE=1 SV=2
O15173	PGRC2_HUMAN	3161.8	2687.04	2773.33	2997.55	2535.35	2811.23	2116.18	2229.92	1985.52	Membrane-associated progesterone receptor component 2 OS=Homo sapiens OX=9606 GN=PGRMC2 PE=1 SV=1
O15195	VILL_HUMAN	2038.71	1677.78	1852.95	1617.29	1410.38	1555.81	1506.5	1556.66	1459.5	Villin-like protein OS=Homo sapiens OX=9606 GN=VILL PE=1 SV=3
O15198	SMAD9_HUMAN	3285.52	3001.59	3286.01	3405.4	2931.95	3452.07	2834.71	2998.2	2920.52	Mothers against decapentaplegic homolog 9 OS=Homo sapiens OX=9606 GN=SMAD9 PE=1 SV=1
O15212	PFD6_HUMAN	3174.01	2888.28	2793.42	2952.77	2626	3014.31	2233.42	2149.67	2144.88	Prefoldin subunit 6 OS=Homo sapiens OX=9606 GN=PFDN6 PE=1 SV=1
O15213	WDR46_HUMAN	6351.76	5289.48	6020.44	7918.24	7614.39	6843.02	5895.56	6350.73	4689.89	WD repeat-containing protein 46 OS=Homo sapiens OX=9606 GN=WDR46 PE=1 SV=3
O15226	NKRF_HUMAN	23970.8	21850.3	22568.2	20382.9	19316.6	20613.7	16969.9	17821.4	18263.3	NF-kappa-B-repressing factor OS=Homo sapiens OX=9606 GN=NKRF PE=1 SV=2
O15230	LAMA5_HUMAN	5616.17	4928.81	5129.49	5812.17	5617.59	5994.46	5531.83	5656.08	5475.42	Laminin subunit alpha-5 OS=Homo sapiens OX=9606 GN=LAMA5 PE=1 SV=8
O15231	ZN185_HUMAN	9973.41	9657.58	10160.3	9710.97	9557.12	10371.8	9599.14	9548.68	9071.1	Zinc finger protein 185 OS=Homo sapiens OX=9606 GN=ZNF185 PE=1 SV=3
O15232	MATN3_HUMAN	801.558	584.462	511.977	658.637	550.741	683.196	731.243	630.414	662.183	Matrilin-3 OS=Homo sapiens OX=9606 GN=MATN3 PE=1 SV=2
O15234	CASC3_HUMAN	1935.27	1560.36	1872.38	1787.63	1687.25	1670.56	1516.23	1590.12	1451.23	Protein CASC3 OS=Homo sapiens OX=9606 GN=CASC3 PE=1 SV=2
O15235	RT12_HUMAN	1991.18	1845.39	1888.97	1859.22	1813.01	1849.11	2010.26	2106.33	2018.04	Small ribosomal subunit protein uS12m OS=Homo sapiens OX=9606 GN=MRPS12 PE=1 SV=1
O15240	VGF_HUMAN	1911.12	1785.94	1737.82	1967.73	2158.29	2080.69	1736.24	1783.09	1646.96	Neurosecretory protein VGF OS=Homo sapiens OX=9606 GN=VGF PE=1 SV=2
O15254	ACOX3_HUMAN	2526.96	2001.03	2024.24	2485.82	2307.71	2435.08	2414.15	2391.07	2355.59	Peroxisomal acyl-coenzyme A oxidase 3 OS=Homo sapiens OX=9606 GN=ACOX3 PE=1 SV=2
O15258	RER1_HUMAN	4424.31	4019.35	4466.89	4046.49	3503.47	4038.96	3929.09	4025.16	4136.14	Protein RER1 OS=Homo sapiens OX=9606 GN=RER1 PE=1 SV=1
O15260	SURF4_HUMAN	1274.19	1025.5	1122.07	1292.88	1197.82	1327.82	1555.74	1664.19	1743.2	Surfeit locus protein 4 OS=Homo sapiens OX=9606 GN=SURF4 PE=1 SV=3
O15264	MK13_HUMAN	2140.84	1954.85	2065.45	2175.35	2243.51	2338.51	2252.76	2223.25	2278.79	Mitogen-activated protein kinase 13 OS=Homo sapiens OX=9606 GN=MAPK13 PE=1 SV=1
O15265	ATX7_HUMAN	5942.85	5279.72	5376.9	5484.24	4592.18	5220.86	3347.65	3562.18	3812.96	Ataxin-7 OS=Homo sapiens OX=9606 GN=ATXN7 PE=1 SV=1
O15269	SPTC1_HUMAN	6672.99	5879.95	5960.84	6538.36	6173.64	6355.72	4718.9	4938.83	4492.64	Serine palmitoyltransferase 1 OS=Homo sapiens OX=9606 GN=SPTLC1 PE=1 SV=1
O15270	SPTC2_HUMAN	9588.42	8297.8	7804.32	9510.45	8992.24	9350.21	8324.96	8690.58	8491.47	Serine palmitoyltransferase 2 OS=Homo sapiens OX=9606 GN=SPTLC2 PE=1 SV=1
O15287	FANCG_HUMAN	2714.31	2312.28	2377.7	2566.03	2526.32	2552.59	2515.91	2499.68	2263.44	Fanconi anemia group G protein OS=Homo sapiens OX=9606 GN=FANCG PE=1 SV=1
O15294	OGT1_HUMAN	5920.36	4909.12	5186.12	5802.91	5765.94	6135.02	6059.93	6044.09	5735.66	UDP-N-acetylglucosamine--peptide N-acetylglucosaminyltransferase 110 kDa subunit OS=Homo sapiens OX=9606 GN=OGT PE=1 SV=3
O15297	PPM1D_HUMAN	18551.8	16932.4	17775.7	16360.3	16031.9	16388.2	17743.2	18605.3	18227.6	Protein phosphatase 1D OS=Homo sapiens OX=9606 GN=PPM1D PE=1 SV=1
O15305	PMM2_HUMAN	10630.1	9648.65	9823.83	10445.6	10352.7	11246.1	8596.94	8418.58	8431.01	Phosphomannomutase 2 OS=Homo sapiens OX=9606 GN=PMM2 PE=1 SV=1
O15321	TM9S1_HUMAN	5004.12	4291.15	4336.37	4681.64	4164.01	4399.28	3701.87	3880.78	3655.83	Transmembrane 9 superfamily member 1 OS=Homo sapiens OX=9606 GN=TM9SF1 PE=2 SV=2
O15327	INP4B_HUMAN	6830.41	5445.21	5803.34	6871.45	6676.17	7414.92	6470.74	6294.38	5882.72	Inositol polyphosphate 4-phosphatase type II OS=Homo sapiens OX=9606 GN=INPP4B PE=1 SV=4
O15347	HMGB3_HUMAN	19259.9	17521.4	19744.7	16428.5	15485.7	15580.5	15008.1	14586.5	14108.9	High mobility group protein B3 OS=Homo sapiens OX=9606 GN=HMGB3 PE=1 SV=4
O15355	PPM1G_HUMAN	6937.57	6350.46	6037.4	7093.79	6388.69	6477.5	5249.5	5046.17	4609.5	Protein phosphatase 1G OS=Homo sapiens OX=9606 GN=PPM1G PE=1 SV=1
O15357	SHIP2_HUMAN	16981	14774.7	15639.3	17535.2	16835	17753.5	15264	14795	14669	Phosphatidylinositol 3,4,5-trisphosphate 5-phosphatase 2 OS=Homo sapiens OX=9606 GN=INPPL1 PE=1 SV=2
O15371	EIF3D_HUMAN	9236.72	8106.18	8293.78	9088.68	8901.22	9932.72	10503	10356.3	11603.4	Eukaryotic translation initiation factor 3 subunit D OS=Homo sapiens OX=9606 GN=EIF3D PE=1 SV=1
O15372	EIF3H_HUMAN	20321.7	18211	19328	19602.6	18696.1	21299.9	16909	16767	17980.9	Eukaryotic translation initiation factor 3 subunit H OS=Homo sapiens OX=9606 GN=EIF3H PE=1 SV=1
O15381	NVL_HUMAN	13141.4	11542.6	11931.2	13892.4	12832.5	13469.9	11248	11934.7	12227.2	Nuclear valosin-containing protein-like OS=Homo sapiens OX=9606 GN=NVL PE=1 SV=1
O15382	BCAT2_HUMAN	9418.19	8320.98	8506.89	8672.29	8472.14	9022.88	6984.3	7416.2	7191.17	Branched-chain-amino-acid aminotransferase, mitochondrial OS=Homo sapiens OX=9606 GN=BCAT2 PE=1 SV=2
O15392	BIRC5_HUMAN	4885.14	5006.17	4769.94	3216.84	3048.69	3095.15	2783.39	2944.12	2537.26	Baculoviral IAP repeat-containing protein 5 OS=Homo sapiens OX=9606 GN=BIRC5 PE=1 SV=3
O15394	NCAM2_HUMAN	12829	13149	12012.1	11376.2	10617.5	10783	7081.52	7763.23	7355.25	Neural cell adhesion molecule 2 OS=Homo sapiens OX=9606 GN=NCAM2 PE=1 SV=2
O15397	IPO8_HUMAN	3242.36	2490.18	2742.57	3464.26	2912.78	3338.64	2578.68	2629.53	2877.78	Importin-8 OS=Homo sapiens OX=9606 GN=IPO8 PE=1 SV=2
O15400	STX7_HUMAN	2426.37	2302.07	2170.89	2403.08	2201.03	2437.42	1633.18	1694.1	1511.61	Syntaxin-7 OS=Homo sapiens OX=9606 GN=STX7 PE=1 SV=4
O15403	MOT7_HUMAN	2593.51	2390.55	2342.9	2487.15	2336.01	2569.35	2155.71	2142.19	2070.89	Monocarboxylate transporter 7 OS=Homo sapiens OX=9606 GN=SLC16A6 PE=1 SV=2
O15417	TNC18_HUMAN	1534.49	1494.56	1567.7	1565.27	1509.38	1523.72	1278.73	1171.2	1179.23	Trinucleotide repeat-containing gene 18 protein OS=Homo sapiens OX=9606 GN=TNRC18 PE=1 SV=3
O15431	COPT1_HUMAN	233.021	214.027	215.38	177.123	170.729	196.118	149.131	145.057	124.411	High affinity copper uptake protein 1 OS=Homo sapiens OX=9606 GN=SLC31A1 PE=1 SV=1
O15439	MRP4_HUMAN	667.844	527.368	543.236	671.162	574.812	649.932	521.457	556.153	561.366	ATP-binding cassette sub-family C member 4 OS=Homo sapiens OX=9606 GN=ABCC4 PE=1 SV=3
O15440	MRP5_HUMAN	272.828	221.357	225.572	219.423	223.562	210.942	284.925	269.905	244.194	ATP-binding cassette sub-family C member 5 OS=Homo sapiens OX=9606 GN=ABCC5 PE=1 SV=2
O15446	RPA34_HUMAN	4164.69	3617.11	4933.53	6751.6	6150.98	5909.87	4349.82	5578.75	3087.56	DNA-directed RNA polymerase I subunit RPA34 OS=Homo sapiens OX=9606 GN=POLR1G PE=1 SV=1
O15460	P4HA2_HUMAN	10832.9	10105.2	9617	10051.7	9050.35	9692.7	7821.4	8008.23	7387.45	Prolyl 4-hydroxylase subunit alpha-2 OS=Homo sapiens OX=9606 GN=P4HA2 PE=1 SV=1
O15498	YKT6_HUMAN	9138.94	8402.65	8646.85	8565.63	8175.85	9013.53	6720.83	6276.77	6099.24	Synaptobrevin homolog YKT6 OS=Homo sapiens OX=9606 GN=YKT6 PE=1 SV=1
O15504	NUP42_HUMAN	2497.36	2232.78	2330.21	2210.78	2093.26	2199.3	1868.22	1893.36	1766.51	Nucleoporin NUP42 OS=Homo sapiens OX=9606 GN=NUP42 PE=1 SV=1
O15511	ARPC5_HUMAN	17912.1	16125.7	18298.6	16437.6	14349.1	16682	10328.5	10242.3	10872.6	Actin-related protein 2/3 complex subunit 5 OS=Homo sapiens OX=9606 GN=ARPC5 PE=1 SV=3
O15516	CLOCK_HUMAN	1097.89	1011.64	1029.38	1077.37	1027.72	1084.54	949.004	943.285	872.31	Circadian locomoter output cycles protein kaput OS=Homo sapiens OX=9606 GN=CLOCK PE=1 SV=1
O15525	MAFG_HUMAN	5630.54	5356.13	5396.56	4954.82	4795.93	4907.17	3451.78	3464.75	3392.3	Transcription factor MafG OS=Homo sapiens OX=9606 GN=MAFG PE=1 SV=1
O15530	PDPK1_HUMAN	12823.1	10639.4	10987.4	11926.1	11499	12448.5	10398.2	10175.2	9862.52	3-phosphoinositide-dependent protein kinase 1 OS=Homo sapiens OX=9606 GN=PDPK1 PE=1 SV=1
O15533	TPSN_HUMAN	1305.3	944.384	931.824	1150.52	987.587	940.594	847.437	910.572	867.22	Tapasin OS=Homo sapiens OX=9606 GN=TAPBP PE=1 SV=2
O15541	R113A_HUMAN	6085.03	5600.47	6059.42	6259.9	6253.87	6673.25	7675.83	7315.11	7503.35	E3 ubiquitin-protein ligase RNF113A OS=Homo sapiens OX=9606 GN=RNF113A PE=1 SV=1
O15550	KDM6A_HUMAN	2951.49	2694.76	2604.09	2776.21	2658.12	2818.58	2268.72	2377.5	2246.64	Lysine-specific demethylase 6A OS=Homo sapiens OX=9606 GN=KDM6A PE=1 SV=2
O15551	CLD3_HUMAN	4571.07	4027.01	3669.17	4317.18	4087.61	4428.97	3656.09	3959.57	3813.22	Claudin-3 OS=Homo sapiens OX=9606 GN=CLDN3 PE=1 SV=1
O43143	DHX15_HUMAN	17184.9	14765.2	15791.5	15200.4	14220.6	15493.3	14031	14574.1	15221.1	ATP-dependent RNA helicase DHX15 OS=Homo sapiens OX=9606 GN=DHX15 PE=1 SV=2
O43148	MCES_HUMAN	14451.5	12793.7	12989.9	15195.1	14802.2	15945.4	15629	15636.7	15471	mRNA cap guanine-N7 methyltransferase OS=Homo sapiens OX=9606 GN=RNMT PE=1 SV=1
O43150	ASAP2_HUMAN	11061.3	9599.05	9280.28	10874.8	9885.2	10506.7	9222.98	8997.4	8963.73	Arf-GAP with SH3 domain, ANK repeat and PH domain-containing protein 2 OS=Homo sapiens OX=9606 GN=ASAP2 PE=1 SV=3
O43151	TET3_HUMAN	8931.63	8171.98	8381.5	8765.31	8583.61	8890.78	6832.29	6787.85	6734.16	Methylcytosine dioxygenase TET3 OS=Homo sapiens OX=9606 GN=TET3 PE=1 SV=4
O43156	TTI1_HUMAN	270.618	207.897	252.492	302.065	318.64	315.446	314.686	329.125	292.584	TELO2-interacting protein 1 homolog OS=Homo sapiens OX=9606 GN=TTI1 PE=1 SV=3
O43159	RRP8_HUMAN	5918.72	5339.63	5740.1	5574.19	5082.52	5211.19	5468.9	5813	5192.01	Ribosomal RNA-processing protein 8 OS=Homo sapiens OX=9606 GN=RRP8 PE=1 SV=2
O43164	PJA2_HUMAN	570.885	490.818	515.408	641.855	661.01	783.298	590.861	591.023	550.799	E3 ubiquitin-protein ligase Praja-2 OS=Homo sapiens OX=9606 GN=PJA2 PE=1 SV=4
O43166	SI1L1_HUMAN	16264.2	14476.1	15578.5	14980.3	13894.1	13694.5	11694	12498.5	11824.7	Signal-induced proliferation-associated 1-like protein 1 OS=Homo sapiens OX=9606 GN=SIPA1L1 PE=1 SV=4
O43167	ZBT24_HUMAN	3996.09	3858.92	3742.49	4020.31	3713.13	3919.7	3463.89	3674.05	3715.53	Zinc finger and BTB domain-containing protein 24 OS=Homo sapiens OX=9606 GN=ZBTB24 PE=1 SV=2
O43172	PRP4_HUMAN	14367.8	12906.3	12685.1	12424.2	12144.1	12121.2	11566.7	11727.7	11060.3	U4/U6 small nuclear ribonucleoprotein Prp4 OS=Homo sapiens OX=9606 GN=PRPF4 PE=1 SV=2
O43175	SERA_HUMAN	16169.3	14552.8	15827.7	21917.2	21967.9	22828.5	24575.6	23249.2	23007.3	D-3-phosphoglycerate dehydrogenase OS=Homo sapiens OX=9606 GN=PHGDH PE=1 SV=4
O43181	NDUS4_HUMAN	4324.22	4014.74	3876.4	3861.68	3591.02	3760.07	2093.71	2241.53	2067.46	NADH dehydrogenase [ubiquinone] iron-sulfur protein 4, mitochondrial OS=Homo sapiens OX=9606 GN=NDUFS4 PE=1 SV=1
O43237	DC1L2_HUMAN	11527.4	10029.4	10945.7	11759.5	10857	12045.1	10157.6	9923.07	9632.52	Cytoplasmic dynein 1 light intermediate chain 2 OS=Homo sapiens OX=9606 GN=DYNC1LI2 PE=1 SV=1
O43242	PSMD3_HUMAN	16235.8	14990.4	15280.5	15938.4	15544.7	16113.2	16614.3	16038.5	15887.9	26S proteasome non-ATPase regulatory subunit 3 OS=Homo sapiens OX=9606 GN=PSMD3 PE=1 SV=2
O43252	PAPS1_HUMAN	7605.65	6557.04	6962.77	8030.05	7670.29	8315.5	7279.89	7133.76	7237.72	Bifunctional 3'-phosphoadenosine 5'-phosphosulfate synthase 1 OS=Homo sapiens OX=9606 GN=PAPSS1 PE=1 SV=2
O43255	SIAH2_HUMAN	2743.51	2731.29	2823.11	2731.21	2701.62	2998.62	2274.37	2285.32	2249.34	E3 ubiquitin-protein ligase SIAH2 OS=Homo sapiens OX=9606 GN=SIAH2 PE=1 SV=1
O43264	ZW10_HUMAN	4818.02	4319.36	4287.33	4729.06	4771.76	4672.96	4904.11	4775.87	4538.86	Centromere/kinetochore protein zw10 homolog OS=Homo sapiens OX=9606 GN=ZW10 PE=1 SV=3
O43278	SPIT1_HUMAN	14930.9	12512.9	12071.1	13878.1	13687.9	14868.8	15997	15294.7	13936.8	Kunitz-type protease inhibitor 1 OS=Homo sapiens OX=9606 GN=SPINT1 PE=1 SV=2
O43290	SNUT1_HUMAN	30032.4	26751.5	30963.1	27099.3	25053.1	25378.5	26387.4	27418.9	24424.4	U4/U6.U5 tri-snRNP-associated protein 1 OS=Homo sapiens OX=9606 GN=SART1 PE=1 SV=1
O43291	SPIT2_HUMAN	1014.46	894.759	940.273	1031.64	849.63	1085.66	998.447	1004.5	1136.83	Kunitz-type protease inhibitor 2 OS=Homo sapiens OX=9606 GN=SPINT2 PE=1 SV=2
O43292	GPAA1_HUMAN	991.547	887.755	831.32	810.35	817.572	851.51	657.124	729.19	694.865	Glycosylphosphatidylinositol anchor attachment 1 protein OS=Homo sapiens OX=9606 GN=GPAA1 PE=1 SV=3
O43293	DAPK3_HUMAN	5351.64	4763.64	5320.12	5147.55	4933.66	5649.92	3594.48	3500.01	3653.45	Death-associated protein kinase 3 OS=Homo sapiens OX=9606 GN=DAPK3 PE=1 SV=1
O43296	ZN264_HUMAN	666.753	498.064	590.652	722.045	568.003	814.635	550.941	582.53	570.349	Zinc finger protein 264 OS=Homo sapiens OX=9606 GN=ZNF264 PE=1 SV=1
O43298	ZBT43_HUMAN	567.942	523.635	529.232	609.637	650.803	666.332	566.892	554.714	572.628	Zinc finger and BTB domain-containing protein 43 OS=Homo sapiens OX=9606 GN=ZBTB43 PE=1 SV=1
O43299	AP5Z1_HUMAN	2677.11	2400.24	2460.46	2976.36	2853.09	2807.8	2965.8	2761.72	2499.41	AP-5 complex subunit zeta-1 OS=Homo sapiens OX=9606 GN=AP5Z1 PE=1 SV=2
O43301	HS12A_HUMAN	1280.56	1077.58	1122.73	1243.91	1192.42	1383.56	1088.31	983.62	1021.92	Heat shock 70 kDa protein 12A OS=Homo sapiens OX=9606 GN=HSPA12A PE=1 SV=2
O43303	CP110_HUMAN	1019.96	907.088	904.001	952.665	923.483	908.93	881.129	911.562	790	Centriolar coiled-coil protein of 110 kDa OS=Homo sapiens OX=9606 GN=CCP110 PE=1 SV=3
O43310	CTIF_HUMAN	202.771	172.128	205.342	245.701	215.333	304.558	200.176	158.381	208.797	CBP80/20-dependent translation initiation factor OS=Homo sapiens OX=9606 GN=CTIF PE=1 SV=1
O43313	ATMIN_HUMAN	532.213	471.519	500.309	593.886	585.143	644.307	532.562	563.09	592.33	ATM interactor OS=Homo sapiens OX=9606 GN=ATMIN PE=1 SV=2
O43314	VIP2_HUMAN	2782.72	2412.17	2715.62	2822.61	2820.22	2913.41	2582.43	2552.28	2485.04	Inositol hexakisphosphate and diphosphoinositol-pentakisphosphate kinase 2 OS=Homo sapiens OX=9606 GN=PPIP5K2 PE=1 SV=3
O43318	M3K7_HUMAN	2268.83	1982.74	2083.36	2351.89	2133.54	2368.02	1928.15	2013.44	1918.05	Mitogen-activated protein kinase kinase kinase 7 OS=Homo sapiens OX=9606 GN=MAP3K7 PE=1 SV=1
O43325	LYRM1_HUMAN	1160.11	1058.08	1091.31	943.015	884.517	1007.68	690.188	712.292	721.465	LYR motif-containing protein 1 OS=Homo sapiens OX=9606 GN=LYRM1 PE=2 SV=1
O43345	ZN208_HUMAN	4706.48	4570.68	4722.81	4029.11	3649.48	4386.16	4378.7	4586.2	4881.48	Zinc finger protein 208 OS=Homo sapiens OX=9606 GN=ZNF208 PE=2 SV=2
O43347	MSI1H_HUMAN	4354.28	3724.61	4185.63	4300.72	3930.95	4205.26	3110.77	3021.55	3161.71	RNA-binding protein Musashi homolog 1 OS=Homo sapiens OX=9606 GN=MSI1 PE=1 SV=1
O43353	RIPK2_HUMAN	2619.48	2292.25	2405.27	2500.87	2569.5	2608.64	2051.79	2157.29	1909.95	Receptor-interacting serine/threonine-protein kinase 2 OS=Homo sapiens OX=9606 GN=RIPK2 PE=1 SV=2
O43361	ZN749_HUMAN	1184.32	1110.34	1081.62	1183.75	1059.87	1185.46	1122.32	1182.5	1268.09	Zinc finger protein 749 OS=Homo sapiens OX=9606 GN=ZNF749 PE=1 SV=2
O43390	HNRPR_HUMAN	43639.3	39815.1	43281.3	37962.3	35701.1	35232.8	33816	34971.7	33102.5	Heterogeneous nuclear ribonucleoprotein R OS=Homo sapiens OX=9606 GN=HNRNPR PE=1 SV=1
O43395	PRPF3_HUMAN	33586.4	30437.5	31643.4	30136	28440.2	29580.3	28575.6	29473.3	28343.6	U4/U6 small nuclear ribonucleoprotein Prp3 OS=Homo sapiens OX=9606 GN=PRPF3 PE=1 SV=2
O43396	TXNL1_HUMAN	2741.17	2432.09	2556.59	2970.57	2822.29	2952.36	2319.9	2160.11	2043.52	Thioredoxin-like protein 1 OS=Homo sapiens OX=9606 GN=TXNL1 PE=1 SV=3
O43399	TPD54_HUMAN	16506.2	15692.5	15808.1	14626.2	13750.5	15032.5	11063.9	10547.8	9703.38	Tumor protein D54 OS=Homo sapiens OX=9606 GN=TPD52L2 PE=1 SV=2
O43402	EMC8_HUMAN	3143.14	2721.29	2752.31	3007.51	3008.99	2931.62	2663.12	2716.15	2553.21	ER membrane protein complex subunit 8 OS=Homo sapiens OX=9606 GN=EMC8 PE=1 SV=1
O43414	ERI3_HUMAN	6051.19	5263.06	5579.87	6157.64	5782.31	6300.79	5806.94	5898.38	5676.92	ERI1 exoribonuclease 3 OS=Homo sapiens OX=9606 GN=ERI3 PE=1 SV=2
O43422	P52K_HUMAN	1778.71	1504.83	1557.37	1521.04	1405.75	1498.41	1247.16	1285.99	1296.35	52 kDa repressor of the inhibitor of the protein kinase OS=Homo sapiens OX=9606 GN=THAP12 PE=1 SV=2
O43426	SYNJ1_HUMAN	2526.29	2303.01	2356.74	2422.71	2488.26	2581.54	2636.68	2604.06	2420.57	Synaptojanin-1 OS=Homo sapiens OX=9606 GN=SYNJ1 PE=1 SV=2
O43427	FIBP_HUMAN	2860.15	2689.11	2776.93	2390.16	2224.81	2523.16	2278.22	2323.7	2355.88	Acidic fibroblast growth factor intracellular-binding protein OS=Homo sapiens OX=9606 GN=FIBP PE=1 SV=3
O43432	IF4G3_HUMAN	19357.1	16318.9	17978.1	17752.6	16321	16253.9	13086.9	12841.4	13397.1	Eukaryotic translation initiation factor 4 gamma 3 OS=Homo sapiens OX=9606 GN=EIF4G3 PE=1 SV=2
O43439	MTG8R_HUMAN	398.05	355.718	384.933	444.825	424.324	383.938	368.723	364.387	319.41	Protein CBFA2T2 OS=Homo sapiens OX=9606 GN=CBFA2T2 PE=1 SV=1
O43447	PPIH_HUMAN	3951.77	3666.12	3713.43	3397.04	3123.34	3322.06	3228.7	3155.32	2832.56	Peptidyl-prolyl cis-trans isomerase H OS=Homo sapiens OX=9606 GN=PPIH PE=1 SV=1
O43474	KLF4_HUMAN	1491.94	1344.76	1405.26	1609.29	1516.22	1631.48	1436.12	1468.58	1486.56	Krueppel-like factor 4 OS=Homo sapiens OX=9606 GN=KLF4 PE=1 SV=3
O43482	MS18B_HUMAN	1067.58	1018.29	1029.42	731.931	729.899	715.334	742.197	751.441	644.762	Protein Mis18-beta OS=Homo sapiens OX=9606 GN=OIP5 PE=1 SV=2
O43488	ARK72_HUMAN	2267.93	2070.97	2144.76	2055.46	1871.65	2240.45	1872.82	1885.37	1813.21	Aflatoxin B1 aldehyde reductase member 2 OS=Homo sapiens OX=9606 GN=AKR7A2 PE=1 SV=3
O43491	E41L2_HUMAN	12655.1	10805.8	10759.3	10727.6	9732.37	10650.1	9587.82	9540.53	9050.51	Band 4.1-like protein 2 OS=Homo sapiens OX=9606 GN=EPB41L2 PE=1 SV=1
O43493	TGON2_HUMAN	465.418	474.243	371.396	1060.58	697.647	467.311	467.776	365.276	351.941	Trans-Golgi network integral membrane protein 2 OS=Homo sapiens OX=9606 GN=TGOLN2 PE=1 SV=4
O43520	AT8B1_HUMAN	834.808	690.552	710.808	874.113	798.542	851.517	726.217	729.691	760.565	Phospholipid-transporting ATPase IC OS=Homo sapiens OX=9606 GN=ATP8B1 PE=1 SV=3
O43524	FOXO3_HUMAN	5076.03	4576.94	5170.15	5316.56	5179.26	5425.36	4754.88	4832.4	5107.2	Forkhead box protein O3 OS=Homo sapiens OX=9606 GN=FOXO3 PE=1 SV=1
O43556	SGCE_HUMAN	1384.18	1402.01	1399.79	1271.86	1175.92	1253.57	884.516	977.383	945.638	Epsilon-sarcoglycan OS=Homo sapiens OX=9606 GN=SGCE PE=1 SV=6
O43567	RNF13_HUMAN	4579.91	3721.07	3852.16	4530.91	4194.2	4574.71	4536.89	4645.59	4331.84	E3 ubiquitin-protein ligase RNF13 OS=Homo sapiens OX=9606 GN=RNF13 PE=1 SV=1
O43570	CAH12_HUMAN	2882.2	2530.48	2607.37	2612.49	2528.7	2669.86	1883.34	2106.89	1819.72	Carbonic anhydrase 12 OS=Homo sapiens OX=9606 GN=CA12 PE=1 SV=1
O43572	AKA10_HUMAN	1075.09	929.728	889.166	1153.19	1150.92	1093.19	1064.28	1032.91	992.234	A-kinase anchor protein 10, mitochondrial OS=Homo sapiens OX=9606 GN=AKAP10 PE=1 SV=2
O43581	SYT7_HUMAN	1739.89	1526.38	1493.2	1699.1	1647.12	1811.24	1473.15	1494.3	1522.63	Synaptotagmin-7 OS=Homo sapiens OX=9606 GN=SYT7 PE=1 SV=3
O43583	DENR_HUMAN	15385.8	12792.7	14236.1	13860.5	13219.8	14216.1	12475.8	12361.4	10837.3	Density-regulated protein OS=Homo sapiens OX=9606 GN=DENR PE=1 SV=2
O43592	XPOT_HUMAN	7805.38	6902.65	7189.16	9002.33	8893.55	9177.38	7688.64	7402.68	7024.01	Exportin-T OS=Homo sapiens OX=9606 GN=XPOT PE=1 SV=2
O43615	TIM44_HUMAN	24673.8	22568.3	23120.3	23257.5	22117.7	23400	20641.8	21380.3	19746.5	Mitochondrial import inner membrane translocase subunit TIM44 OS=Homo sapiens OX=9606 GN=TIMM44 PE=1 SV=2
O43617	TPPC3_HUMAN	2423.97	2240.88	2220.49	2480.67	1928.86	2439.17	1531.71	1546.63	1488.57	Trafficking protein particle complex subunit 3 OS=Homo sapiens OX=9606 GN=TRAPPC3 PE=1 SV=1
O43633	CHM2A_HUMAN	7524.5	7032.58	7719.02	8024.41	7300.57	7703.38	6998.77	6941.47	7619.82	Charged multivesicular body protein 2a OS=Homo sapiens OX=9606 GN=CHMP2A PE=1 SV=1
O43639	NCK2_HUMAN	2096.2	1828.85	2066.38	2164.64	1959.96	2242.04	1734.91	1768.72	1677.4	Cytoplasmic protein NCK2 OS=Homo sapiens OX=9606 GN=NCK2 PE=1 SV=2
O43657	TSN6_HUMAN	5293.25	4632.73	4590.41	5234.61	4775.89	4938.58	3327.73	3786.46	3797.55	Tetraspanin-6 OS=Homo sapiens OX=9606 GN=TSPAN6 PE=1 SV=1
O43660	PLRG1_HUMAN	6698.23	6126.33	6501.66	7022.11	6864.61	7185.96	7225.42	7234.45	6764.01	Pleiotropic regulator 1 OS=Homo sapiens OX=9606 GN=PLRG1 PE=1 SV=1
O43663	PRC1_HUMAN	26426.8	24197.9	26098.3	21019.8	20267.7	20416.1	20975.6	22542.4	20550	Protein regulator of cytokinesis 1 OS=Homo sapiens OX=9606 GN=PRC1 PE=1 SV=2
O43665	RGS10_HUMAN	4187.87	3587.56	4045.34	3895.71	3936.91	4156.51	3573.97	3228.32	3326.13	Regulator of G-protein signaling 10 OS=Homo sapiens OX=9606 GN=RGS10 PE=1 SV=3
O43670	ZN207_HUMAN	3701.26	3103.05	3477.47	3500.35	3116.11	3380.08	3426.91	3392.42	3407.13	BUB3-interacting and GLEBS motif-containing protein ZNF207 OS=Homo sapiens OX=9606 GN=ZNF207 PE=1 SV=1
O43674	NDUB5_HUMAN	4077.45	4009.79	3812.53	3465.52	3479.65	3613.37	2340.32	2413	2154.23	NADH dehydrogenase [ubiquinone] 1 beta subcomplex subunit 5, mitochondrial OS=Homo sapiens OX=9606 GN=NDUFB5 PE=1 SV=1
O43676	NDUB3_HUMAN	4778.26	4639.69	4237.66	4195.08	3815.68	4054.58	3100.18	3258.97	3114.1	NADH dehydrogenase [ubiquinone] 1 beta subcomplex subunit 3 OS=Homo sapiens OX=9606 GN=NDUFB3 PE=1 SV=3
O43681	GET3_HUMAN	7844.26	6407.37	6586.34	7719.25	7305.13	7883.02	8380.43	7773.47	7162.53	ATPase GET3 OS=Homo sapiens OX=9606 GN=GET3 PE=1 SV=2
O43683	BUB1_HUMAN	3570.34	3293.08	3441.37	3173.84	3131.21	3212.82	3364.03	3351.81	3152.42	Mitotic checkpoint serine/threonine-protein kinase BUB1 OS=Homo sapiens OX=9606 GN=BUB1 PE=1 SV=1
O43684	BUB3_HUMAN	6310.75	5759.31	5876.12	5632.39	5680.89	5738.96	5055.48	5050.32	4602.45	Mitotic checkpoint protein BUB3 OS=Homo sapiens OX=9606 GN=BUB3 PE=1 SV=1
O43688	PLPP2_HUMAN	714.877	603.89	612.846	664.298	625.494	678.372	609.724	599.705	613.334	Phospholipid phosphatase 2 OS=Homo sapiens OX=9606 GN=PLPP2 PE=1 SV=1
O43707	ACTN4_HUMAN	66506.8	58838.5	57675.1	59360.7	63778.1	66469.2	46694.3	42959	45043.6	Alpha-actinin-4 OS=Homo sapiens OX=9606 GN=ACTN4 PE=1 SV=2
O43708	MAAI_HUMAN	4168.41	3515.44	3628.38	3884.79	3719.82	4020.37	3229.86	3152.51	3027.28	Maleylacetoacetate isomerase OS=Homo sapiens OX=9606 GN=GSTZ1 PE=1 SV=3
O43709	BUD23_HUMAN	5463.2	5138.88	5630.82	4843.65	4529.8	4871.09	4802.39	4707.21	4753.6	Probable 18S rRNA (guanine-N(7))-methyltransferase OS=Homo sapiens OX=9606 GN=BUD23 PE=1 SV=2
O43715	TRIA1_HUMAN	3276.27	3100.32	3077.68	3750.53	3450.56	3540.34	2215.14	2410.6	2233.57	TP53-regulated inhibitor of apoptosis 1 OS=Homo sapiens OX=9606 GN=TRIAP1 PE=1 SV=1
O43719	HTSF1_HUMAN	40600.6	36794.1	35202.1	34247.3	30002.8	33418.1	26373.5	26206.1	24850.3	17S U2 SnRNP complex component HTATSF1 OS=Homo sapiens OX=9606 GN=HTATSF1 PE=1 SV=1
O43739	CYH3_HUMAN	3897.31	3188.67	3498.46	3814.47	3557.56	3728.95	3315.64	3188.86	2931.64	Cytohesin-3 OS=Homo sapiens OX=9606 GN=CYTH3 PE=1 SV=2
O43741	AAKB2_HUMAN	2109.67	1911.03	1798.78	2025.95	1884.03	2114.91	1755.75	1578.12	1519.91	5'-AMP-activated protein kinase subunit beta-2 OS=Homo sapiens OX=9606 GN=PRKAB2 PE=1 SV=1
O43747	AP1G1_HUMAN	11924.7	10424.6	11009	11906.3	11626.5	12416.8	11048.5	10775.2	10561.5	AP-1 complex subunit gamma-1 OS=Homo sapiens OX=9606 GN=AP1G1 PE=1 SV=5
O43752	STX6_HUMAN	1717.5	1427.11	1553.58	1823.59	1494.76	1604.57	1106.11	1206.55	974.197	Syntaxin-6 OS=Homo sapiens OX=9606 GN=STX6 PE=1 SV=1
O43765	SGTA_HUMAN	3055.3	2792.64	2613.61	2914.59	2651.16	2689.41	2004.24	1906.74	1756.72	Small glutamine-rich tetratricopeptide repeat-containing protein alpha OS=Homo sapiens OX=9606 GN=SGTA PE=1 SV=1
O43766	LIAS_HUMAN	1028.56	919.349	941.772	1064.27	1065.57	1026.25	939.795	936.083	812.372	Lipoyl synthase, mitochondrial OS=Homo sapiens OX=9606 GN=LIAS PE=1 SV=3
O43768	ENSA_HUMAN	16191	15269.8	16311.1	14314.8	12547.8	13656.7	9455.64	8783.75	8540.79	Alpha-endosulfine OS=Homo sapiens OX=9606 GN=ENSA PE=1 SV=1
O43776	SYNC_HUMAN	14812.4	12798	13773.2	15801	14725.4	15821.4	16653.8	15977.7	15794.3	Asparagine--tRNA ligase, cytoplasmic OS=Homo sapiens OX=9606 GN=NARS1 PE=1 SV=1
O43791	SPOP_HUMAN	3114.3	2783.84	2851.18	3333.55	2899.58	2967.4	2597.31	2771.12	2458.52	Speckle-type POZ protein OS=Homo sapiens OX=9606 GN=SPOP PE=1 SV=1
O43795	MYO1B_HUMAN	33429.6	26477	25954.8	28947.8	27397	30031.8	42099.8	39186.9	38804	Unconventional myosin-Ib OS=Homo sapiens OX=9606 GN=MYO1B PE=1 SV=3
O43805	SSNA1_HUMAN	1461.83	1234.89	1327.37	1378.83	1254.38	1409.54	983.287	988.402	911.124	Microtubule nucleation factor SSNA1 OS=Homo sapiens OX=9606 GN=SSNA1 PE=1 SV=2
O43809	CPSF5_HUMAN	6550.06	5976.36	6303.19	5707.98	5391.91	5625.98	4454.76	4553.38	4338.87	Cleavage and polyadenylation specificity factor subunit 5 OS=Homo sapiens OX=9606 GN=NUDT21 PE=1 SV=1
O43813	LANC1_HUMAN	3777.98	3418.74	3482.58	3926.32	3877.87	4195.04	3129.32	3111.12	3442.54	Glutathione S-transferase LANCL1 OS=Homo sapiens OX=9606 GN=LANCL1 PE=1 SV=1
O43815	STRN_HUMAN	4357.75	3607.2	3757.26	4213.47	3984.53	4380.66	3910.05	3846.44	3710.22	Striatin OS=Homo sapiens OX=9606 GN=STRN PE=1 SV=4
O43818	U3IP2_HUMAN	1260.21	1270.4	1235.67	1187.44	1169.33	1200.07	1092.89	1045.63	965.757	U3 small nucleolar RNA-interacting protein 2 OS=Homo sapiens OX=9606 GN=RRP9 PE=1 SV=1
O43823	AKAP8_HUMAN	10434.2	8232.21	9080.48	8166.08	7318.52	7762.77	6793.82	7040.44	7015.14	A-kinase anchor protein 8 OS=Homo sapiens OX=9606 GN=AKAP8 PE=1 SV=1
O43829	ZBT14_HUMAN	3617.4	3322.55	3433.47	3394.08	3441.89	3339.52	3337.86	3414.15	3299.29	Zinc finger and BTB domain-containing protein 14 OS=Homo sapiens OX=9606 GN=ZBTB14 PE=1 SV=2
O43837	IDH3B_HUMAN	3997.89	3577.18	3472.9	3787.81	3600.47	3848.04	3603.59	3706.98	3633.21	Isocitrate dehydrogenase [NAD] subunit beta, mitochondrial OS=Homo sapiens OX=9606 GN=IDH3B PE=1 SV=2
O43847	NRDC_HUMAN	10604.2	9665.51	9729.02	11425.3	11058.8	11842.6	9971.53	9331.01	9202.16	Nardilysin OS=Homo sapiens OX=9606 GN=NRDC PE=1 SV=3
O43852	CALU_HUMAN	5879.46	5413.3	4869.65	5916.52	5042.09	5447.89	3538.44	3519.18	3283.8	Calumenin OS=Homo sapiens OX=9606 GN=CALU PE=1 SV=2
O43865	SAHH2_HUMAN	15906.6	14517.7	14842.1	15480.5	14723.4	15826.4	14744.6	13877.5	13741.8	S-adenosylhomocysteine hydrolase-like protein 1 OS=Homo sapiens OX=9606 GN=AHCYL1 PE=1 SV=2
O43896	KIF1C_HUMAN	3426.68	2916.08	3148.7	3206	2997.67	3188.2	2941.51	2871.58	2829.07	Kinesin-like protein KIF1C OS=Homo sapiens OX=9606 GN=KIF1C PE=1 SV=3
O43913	ORC5_HUMAN	6036.3	5850.38	5749.39	5848.41	5788.47	6246.9	5387.13	5968.12	5673.07	Origin recognition complex subunit 5 OS=Homo sapiens OX=9606 GN=ORC5 PE=1 SV=1
O43920	NDUS5_HUMAN	5215.27	4927.97	5218.56	5677.8	5181.63	5286.2	2836.24	3101.86	2898.51	NADH dehydrogenase [ubiquinone] iron-sulfur protein 5 OS=Homo sapiens OX=9606 GN=NDUFS5 PE=1 SV=3
O43924	PDE6D_HUMAN	577.045	494.221	551.831	462.481	432.312	464.517	310.206	295.108	253.432	Retinal rod rhodopsin-sensitive cGMP 3',5'-cyclic phosphodiesterase subunit delta OS=Homo sapiens OX=9606 GN=PDE6D PE=1 SV=1
O43929	ORC4_HUMAN	2564.15	2382.1	2423.65	2516.55	2504.81	2771.52	2466.07	2511.32	2569.3	Origin recognition complex subunit 4 OS=Homo sapiens OX=9606 GN=ORC4 PE=1 SV=2
O43933	PEX1_HUMAN	3779.11	3407.88	3712.35	3732.64	3647.8	4225.07	3606.21	3609.7	3590.31	Peroxisomal ATPase PEX1 OS=Homo sapiens OX=9606 GN=PEX1 PE=1 SV=1
O60216	RAD21_HUMAN	28196.7	26312.7	25062.5	20566.2	18979.3	19539.6	17863.5	18202.5	16734.9	Double-strand-break repair protein rad21 homolog OS=Homo sapiens OX=9606 GN=RAD21 PE=1 SV=2
O60229	KALRN_HUMAN	1054.32	950.505	955.936	1012.18	987.589	995.874	1161.33	1090.92	3262.15	Kalirin OS=Homo sapiens OX=9606 GN=KALRN PE=1 SV=3
O60231	DHX16_HUMAN	5354.83	4752.85	5197.27	5295.78	5102.18	5332.87	5084.62	5011.85	4935.18	Pre-mRNA-splicing factor ATP-dependent RNA helicase DHX16 OS=Homo sapiens OX=9606 GN=DHX16 PE=1 SV=2
O60232	ZNRD2_HUMAN	1763.71	1544.97	1619.5	1596.43	1386.69	1541.15	1407	1281.7	1213.86	Protein ZNRD2 OS=Homo sapiens OX=9606 GN=ZNRD2 PE=1 SV=1
O60237	MYPT2_HUMAN	868.698	773.65	841.359	907.298	910.57	854.889	750.84	738.461	699.577	Protein phosphatase 1 regulatory subunit 12B OS=Homo sapiens OX=9606 GN=PPP1R12B PE=1 SV=2
O60238	BNI3L_HUMAN	7549.69	7272.97	6412.23	6219.45	5805.65	6079.43	3924.45	3950.53	3878.86	BCL2/adenovirus E1B 19 kDa protein-interacting protein 3-like OS=Homo sapiens OX=9606 GN=BNIP3L PE=1 SV=1
O60239	3BP5_HUMAN	11226.1	10164.3	10013.5	11074.4	10365.2	11497.8	8349.04	8421.43	8411.81	SH3 domain-binding protein 5 OS=Homo sapiens OX=9606 GN=SH3BP5 PE=1 SV=2
O60244	MED14_HUMAN	2814.91	2648.41	2620.85	2690.36	2776.49	3010.12	2498.29	2633.7	2565.41	Mediator of RNA polymerase II transcription subunit 14 OS=Homo sapiens OX=9606 GN=MED14 PE=1 SV=2
O60256	KPRB_HUMAN	3187.35	2851.71	2977.77	3164.39	3128.9	3441.62	2831.79	2801.6	2829.66	Phosphoribosyl pyrophosphate synthase-associated protein 2 OS=Homo sapiens OX=9606 GN=PRPSAP2 PE=1 SV=1
O60264	SMCA5_HUMAN	28029.6	24973.1	26950.4	26839.1	25320.3	25850.6	24889.8	27269.6	25288.7	SWI/SNF-related matrix-associated actin-dependent regulator of chromatin subfamily A member 5 OS=Homo sapiens OX=9606 GN=SMARCA5 PE=1 SV=1
O60266	ADCY3_HUMAN	1335.3	1145.4	1207.53	1467.53	1353.36	1428.31	1134.54	1152.94	1094.32	Adenylate cyclase type 3 OS=Homo sapiens OX=9606 GN=ADCY3 PE=1 SV=3
O60268	K0513_HUMAN	3115.65	2457.64	2507.52	3484.39	3292.14	3773.29	3602.16	3333.42	3271.45	Uncharacterized protein KIAA0513 OS=Homo sapiens OX=9606 GN=KIAA0513 PE=1 SV=1
O60271	JIP4_HUMAN	26116.8	23539	22517.3	28369	27377.3	30574	27466.6	26115.6	26884.8	C-Jun-amino-terminal kinase-interacting protein 4 OS=Homo sapiens OX=9606 GN=SPAG9 PE=1 SV=4
O60281	ZN292_HUMAN	2337.91	2092.33	2189.47	2381.13	2248.04	2439.84	2350.12	2534.14	2523.89	Zinc finger protein 292 OS=Homo sapiens OX=9606 GN=ZNF292 PE=1 SV=3
O60282	KIF5C_HUMAN	2073.38	1750.17	1925.52	1962.29	1893.52	2532.3	1988.25	1849.69	2025.78	Kinesin heavy chain isoform 5C OS=Homo sapiens OX=9606 GN=KIF5C PE=1 SV=1
O60284	ST18_HUMAN	1320.68	1302.68	1318.84	1282.24	1300.71	1410.37	1107.54	1157.38	1456.08	Suppression of tumorigenicity 18 protein OS=Homo sapiens OX=9606 GN=ST18 PE=1 SV=1
O60287	NPA1P_HUMAN	2085.35	1873.31	2037.46	2161.31	2036.77	2210.47	2032.47	2094.56	2140.17	Nucleolar pre-ribosomal-associated protein 1 OS=Homo sapiens OX=9606 GN=URB1 PE=1 SV=4
O60291	MGRN1_HUMAN	2560.77	2176.28	2342.48	2406.07	2401.09	2593.24	2302.26	2181.36	2104.34	E3 ubiquitin-protein ligase MGRN1 OS=Homo sapiens OX=9606 GN=MGRN1 PE=1 SV=2
O60292	SI1L3_HUMAN	6910.14	5784.77	6317.36	7360.28	6893	7017.11	5956.26	5922.18	5790.6	Signal-induced proliferation-associated 1-like protein 3 OS=Homo sapiens OX=9606 GN=SIPA1L3 PE=1 SV=3
O60293	ZC3H1_HUMAN	1986.7	1640.02	1616.7	1876.53	1800.84	1804.17	1641.64	1710.9	1704.07	Zinc finger C3H1 domain-containing protein OS=Homo sapiens OX=9606 GN=ZFC3H1 PE=1 SV=3
O60306	AQR_HUMAN	1610.23	1405.23	1413.18	1709.97	1552.44	1635.83	1677.64	1761.18	1594.15	RNA helicase aquarius OS=Homo sapiens OX=9606 GN=AQR PE=1 SV=4
O60307	MAST3_HUMAN	244.864	208.856	226.584	245.041	213.814	231.989	241.659	225.56	230.352	Microtubule-associated serine/threonine-protein kinase 3 OS=Homo sapiens OX=9606 GN=MAST3 PE=1 SV=2
O60308	CE104_HUMAN	4034.89	3647.57	3809.4	4255.52	4289.72	4729.68	4084.14	4041.45	4129.54	Centrosomal protein of 104 kDa OS=Homo sapiens OX=9606 GN=CEP104 PE=1 SV=1
O60313	OPA1_HUMAN	34578.5	31103	30680.4	30875.1	29062.7	29294.2	25357.4	26873.6	24778.3	Dynamin-like GTPase OPA1, mitochondrial OS=Homo sapiens OX=9606 GN=OPA1 PE=1 SV=3
O60318	GANP_HUMAN	2380.38	2047.61	2205.38	2318.53	2268.41	2419.95	2189.41	2289.62	2164.82	Germinal-center associated nuclear protein OS=Homo sapiens OX=9606 GN=MCM3AP PE=1 SV=2
O60331	PI51C_HUMAN	756.809	666.382	697.464	737.588	703.617	739.575	723.448	731.13	769.549	Phosphatidylinositol 4-phosphate 5-kinase type-1 gamma OS=Homo sapiens OX=9606 GN=PIP5K1C PE=1 SV=2
O60333	KIF1B_HUMAN	7527.84	6530.48	6881.82	7334.34	7317.31	7688.04	6469.29	6330.64	6322.49	Kinesin-like protein KIF1B OS=Homo sapiens OX=9606 GN=KIF1B PE=1 SV=5
O60337	MARH6_HUMAN	2671.52	2343.53	2525.89	2687.1	2581.45	2737.78	2408.43	2522.2	2223.7	E3 ubiquitin-protein ligase MARCHF6 OS=Homo sapiens OX=9606 GN=MARCHF6 PE=1 SV=2
O60341	KDM1A_HUMAN	8125	7474.53	7561.36	7555.76	6892.78	7371.81	6274.51	6453.13	6069.19	Lysine-specific histone demethylase 1A OS=Homo sapiens OX=9606 GN=KDM1A PE=1 SV=2
O60343	TBCD4_HUMAN	923.473	744.794	811.94	943.048	883.952	1002.1	884.293	898.267	860.923	TBC1 domain family member 4 OS=Homo sapiens OX=9606 GN=TBC1D4 PE=1 SV=2
O60347	TBC12_HUMAN	569.054	464.907	502.261	574.13	519.637	597.269	572.709	587.427	555.465	TBC1 domain family member 12 OS=Homo sapiens OX=9606 GN=TBC1D12 PE=1 SV=3
O60353	FZD6_HUMAN	4681.05	4217.81	3998.77	4346.77	4328.27	4198.97	3554.67	3740.68	3438.77	Frizzled-6 OS=Homo sapiens OX=9606 GN=FZD6 PE=1 SV=2
O60381	HBP1_HUMAN	1590.24	1418.15	1388.71	1652.33	1695.79	1845.66	1796.82	1815.02	1698.76	HMG box-containing protein 1 OS=Homo sapiens OX=9606 GN=HBP1 PE=1 SV=2
O60427	FADS1_HUMAN	696.376	695.179	647.983	953.239	1198.04	1272.46	861.264	991.413	728.143	Acyl-CoA (8-3)-desaturase OS=Homo sapiens OX=9606 GN=FADS1 PE=1 SV=3
O60437	PEPL_HUMAN	45215.1	35664.2	36080.5	43647.9	40660.6	43815.3	44375.1	40862.8	41850	Periplakin OS=Homo sapiens OX=9606 GN=PPL PE=1 SV=4
O60476	MA1A2_HUMAN	3846.14	3472.62	3430.59	3843.33	3693.28	3891.01	3103.78	3262.65	3305.76	Mannosyl-oligosaccharide 1,2-alpha-mannosidase IB OS=Homo sapiens OX=9606 GN=MAN1A2 PE=1 SV=1
O60487	MPZL2_HUMAN	1871.82	1356.19	1383.02	1880.46	1832.61	2057.12	1092.77	1115.4	973.544	Myelin protein zero-like protein 2 OS=Homo sapiens OX=9606 GN=MPZL2 PE=1 SV=1
O60488	ACSL4_HUMAN	419.557	365.883	299.144	480.982	422.459	453.451	401.515	437.663	486.235	Long-chain-fatty-acid--CoA ligase 4 OS=Homo sapiens OX=9606 GN=ACSL4 PE=1 SV=2
O60493	SNX3_HUMAN	14763.4	13427.2	14413.6	13501.3	12166.5	13817.2	10071.3	9732.41	9602.22	Sorting nexin-3 OS=Homo sapiens OX=9606 GN=SNX3 PE=1 SV=3
O60502	OGA_HUMAN	13322.1	11678.7	11931.4	13956.9	13230.5	14548.1	13336.7	13124.7	13014.4	Protein O-GlcNAcase OS=Homo sapiens OX=9606 GN=OGA PE=1 SV=2
O60504	VINEX_HUMAN	514.677	399.417	456.141	456.987	437.73	489.984	452.236	435.465	440.04	Vinexin OS=Homo sapiens OX=9606 GN=SORBS3 PE=1 SV=2
O60506	HNRPQ_HUMAN	62024.3	54121.8	61071.7	55097	52781.7	52418.6	50152.4	50445.7	47951.4	Heterogeneous nuclear ribonucleoprotein Q OS=Homo sapiens OX=9606 GN=SYNCRIP PE=1 SV=2
O60508	PRP17_HUMAN	12486	11596.1	11799.6	12534	11816	12451.5	11209.4	11957.2	10773.3	Pre-mRNA-processing factor 17 OS=Homo sapiens OX=9606 GN=CDC40 PE=1 SV=1
O60512	B4GT3_HUMAN	334.705	270.917	281.184	315.208	319.715	317.575	256.617	279.981	245.44	Beta-1,4-galactosyltransferase 3 OS=Homo sapiens OX=9606 GN=B4GALT3 PE=1 SV=2
O60513	B4GT4_HUMAN	1898.72	1206.46	1328.3	1747	1638.63	2078.59	1621.69	1640.09	1293.48	Beta-1,4-galactosyltransferase 4 OS=Homo sapiens OX=9606 GN=B4GALT4 PE=1 SV=1
O60518	RNBP6_HUMAN	2656.37	2280.97	2413.69	3087.38	3191.26	3173.1	2611	2732.01	2568.98	Ran-binding protein 6 OS=Homo sapiens OX=9606 GN=RANBP6 PE=1 SV=2
O60524	NEMF_HUMAN	15974.4	13928.9	16362.3	17031.5	17430.3	16941	15078.3	15409.6	13916.8	Ribosome quality control complex subunit NEMF OS=Homo sapiens OX=9606 GN=NEMF PE=1 SV=4
O60547	GMDS_HUMAN	2759.94	2427.62	2285.06	2391.49	2228.97	2409.12	2206.07	2053.05	2139.29	GDP-mannose 4,6 dehydratase OS=Homo sapiens OX=9606 GN=GMDS PE=1 SV=1
O60551	NMT2_HUMAN	4240.05	3522.72	3785.66	4202.48	4055.73	4187.43	4352.79	4312.92	4192.64	Glycylpeptide N-tetradecanoyltransferase 2 OS=Homo sapiens OX=9606 GN=NMT2 PE=1 SV=1
O60563	CCNT1_HUMAN	5586.08	4745.61	5115.45	5794.68	5791.34	5863.61	5558.41	5733.26	5662.52	Cyclin-T1 OS=Homo sapiens OX=9606 GN=CCNT1 PE=1 SV=1
O60566	BUB1B_HUMAN	14994.2	13621.9	14460	11861.8	11280.6	11748.2	12749.4	12857.6	11501	Mitotic checkpoint serine/threonine-protein kinase BUB1 beta OS=Homo sapiens OX=9606 GN=BUB1B PE=1 SV=3
O60568	PLOD3_HUMAN	6952.04	5963.09	5700.43	6074.1	5420.34	6058.89	5779.6	5652.65	4629.07	Multifunctional procollagen lysine hydroxylase and glycosyltransferase LH3 OS=Homo sapiens OX=9606 GN=PLOD3 PE=1 SV=1
O60583	CCNT2_HUMAN	2588.18	2329.62	2552.02	2753.11	2733.84	2967.29	2543.77	2682.61	2731.05	Cyclin-T2 OS=Homo sapiens OX=9606 GN=CCNT2 PE=1 SV=2
O60610	DIAP1_HUMAN	49913.4	45178.2	48477.5	51336.1	52307.9	55843.5	49706.2	48781.4	49703.9	Protein diaphanous homolog 1 OS=Homo sapiens OX=9606 GN=DIAPH1 PE=1 SV=2
O60645	EXOC3_HUMAN	6857.5	5839.59	5944.16	7051.84	6928.65	7429.84	6355.83	6438.42	6727.23	Exocyst complex component 3 OS=Homo sapiens OX=9606 GN=EXOC3 PE=1 SV=3
O60663	LMX1B_HUMAN	1327.06	1208.25	1239.75	1267.26	1132.16	1210.94	1112.14	1154.99	1072.36	LIM homeobox transcription factor 1-beta OS=Homo sapiens OX=9606 GN=LMX1B PE=1 SV=3
O60664	PLIN3_HUMAN	8633.37	7693.93	7763.36	9487.46	9507.88	9668.4	7204.1	6898.01	6491.04	Perilipin-3 OS=Homo sapiens OX=9606 GN=PLIN3 PE=1 SV=3
O60669	MOT2_HUMAN	4305.57	4161.64	3853.44	3699.71	3579.99	3794.65	3427.95	3799.76	3904.26	Monocarboxylate transporter 2 OS=Homo sapiens OX=9606 GN=SLC16A7 PE=1 SV=2
O60673	REV3L_HUMAN	2118.99	1904.89	1925.59	2209.88	2190.12	2287.56	1924.8	1941.93	1853.95	DNA polymerase zeta catalytic subunit OS=Homo sapiens OX=9606 GN=REV3L PE=1 SV=2
O60675	MAFK_HUMAN	7053.89	6233.04	6601.3	6420.25	5895.96	6768.73	4250.93	4186.8	4223.71	Transcription factor MafK OS=Homo sapiens OX=9606 GN=MAFK PE=1 SV=1
O60678	ANM3_HUMAN	3026.28	2672.99	2812.06	3175	3097.41	3262.03	2775.9	2731.81	2466.49	Protein arginine N-methyltransferase 3 OS=Homo sapiens OX=9606 GN=PRMT3 PE=1 SV=4
O60684	IMA7_HUMAN	12719.2	10676.9	11686.8	12359.9	11830.4	12711.8	10632.6	10223.3	9747.79	Importin subunit alpha-7 OS=Homo sapiens OX=9606 GN=KPNA6 PE=1 SV=1
O60701	UGDH_HUMAN	63063.8	54734.8	58037.4	68877.8	65744.9	67440.4	48468	48256.4	48333.6	UDP-glucose 6-dehydrogenase OS=Homo sapiens OX=9606 GN=UGDH PE=1 SV=1
O60716	CTND1_HUMAN	18850.1	16065.6	17178.8	17128.3	15328.8	17054.9	16247.6	16524.7	15692.6	Catenin delta-1 OS=Homo sapiens OX=9606 GN=CTNND1 PE=1 SV=1
O60749	SNX2_HUMAN	24209.5	21680.9	22008.5	24133.7	23422.8	25084.3	22703.7	21858	22207.5	Sorting nexin-2 OS=Homo sapiens OX=9606 GN=SNX2 PE=1 SV=2
O60762	DPM1_HUMAN	6109.4	5602.83	4983.24	4730.72	4329.18	4822.13	3631.88	3706.81	3549.42	Dolichol-phosphate mannosyltransferase subunit 1 OS=Homo sapiens OX=9606 GN=DPM1 PE=1 SV=1
O60763	USO1_HUMAN	6191.17	5379.04	5085.86	6398.52	6167.08	6252.12	5469.94	5401.36	5188.05	General vesicular transport factor p115 OS=Homo sapiens OX=9606 GN=USO1 PE=1 SV=2
O60825	F262_HUMAN	5950.92	4973.2	5228.85	6150.4	5718.52	6326.8	5564.21	5415.27	5398.38	6-phosphofructo-2-kinase/fructose-2,6-bisphosphatase 2 OS=Homo sapiens OX=9606 GN=PFKFB2 PE=1 SV=2
O60826	CCD22_HUMAN	1422.4	1261.47	1336.36	1327.53	1262.67	1288.59	1173.15	1095.11	1040.04	Coiled-coil domain-containing protein 22 OS=Homo sapiens OX=9606 GN=CCDC22 PE=1 SV=1
O60828	PQBP1_HUMAN	6841.07	6416.59	6783.13	5451.53	5901.28	5204.66	4612.06	4577.25	3930.08	Polyglutamine-binding protein 1 OS=Homo sapiens OX=9606 GN=PQBP1 PE=1 SV=1
O60832	DKC1_HUMAN	30993.1	27135.4	28968.1	31552.7	30187.4	32458.8	30178.2	31169.8	30726.6	H/ACA ribonucleoprotein complex subunit DKC1 OS=Homo sapiens OX=9606 GN=DKC1 PE=1 SV=3
O60841	IF2P_HUMAN	37842.6	31447.8	49234	58278.7	52609.6	54445.6	43416.1	50740.2	27435.6	Eukaryotic translation initiation factor 5B OS=Homo sapiens OX=9606 GN=EIF5B PE=1 SV=4
O60869	EDF1_HUMAN	2664.12	2595.25	2645.6	2474.47	2582.83	3154.96	2557.52	2559.68	2334.62	Endothelial differentiation-related factor 1 OS=Homo sapiens OX=9606 GN=EDF1 PE=1 SV=1
O60870	KIN17_HUMAN	8766.63	7708.72	8262.55	8527.24	8080.95	9154.74	7855.5	7912.97	7958.97	DNA/RNA-binding protein KIN17 OS=Homo sapiens OX=9606 GN=KIN PE=1 SV=2
O60879	DIAP2_HUMAN	5447.67	4714.55	4777.73	5864.04	5682.66	6023.88	4259.5	4417.37	4817.47	Protein diaphanous homolog 2 OS=Homo sapiens OX=9606 GN=DIAPH2 PE=1 SV=1
O60884	DNJA2_HUMAN	30607.2	26824.6	29131.9	29318.3	28250.9	30261.3	26759.3	25784.5	26264.5	DnaJ homolog subfamily A member 2 OS=Homo sapiens OX=9606 GN=DNAJA2 PE=1 SV=1
O60885	BRD4_HUMAN	14665.4	12755.7	14375.4	15251.5	13771.9	15346.3	14043.4	14142	13933	Bromodomain-containing protein 4 OS=Homo sapiens OX=9606 GN=BRD4 PE=1 SV=2
O60907	TBL1X_HUMAN	1592.91	1432.64	1442.09	1642.81	1621.9	1765.78	1278.56	1247.98	1254.1	F-box-like/WD repeat-containing protein TBL1X OS=Homo sapiens OX=9606 GN=TBL1X PE=1 SV=3
O60909	B4GT2_HUMAN	671.904	556.707	552.529	596.933	564.939	619.504	423.516	441.819	444.48	Beta-1,4-galactosyltransferase 2 OS=Homo sapiens OX=9606 GN=B4GALT2 PE=1 SV=1
O60911	CATL2_HUMAN	2726.39	2396.6	2285.73	2194.37	2008.84	2296.78	2350.69	2323.73	2120.38	Cathepsin L2 OS=Homo sapiens OX=9606 GN=CTSV PE=1 SV=2
O60921	HUS1_HUMAN	2492.65	2299.98	2324.07	2382.26	2289.27	2548.79	2180.77	2153.51	2110.59	Checkpoint protein HUS1 OS=Homo sapiens OX=9606 GN=HUS1 PE=1 SV=1
O60925	PFD1_HUMAN	996.202	895.223	905.017	830.35	893.889	865.095	559.103	562.323	528.925	Prefoldin subunit 1 OS=Homo sapiens OX=9606 GN=PFDN1 PE=1 SV=2
O60930	RNH1_HUMAN	428.975	424.51	368.146	470.808	490.661	405.733	403.877	380.377	372.769	Ribonuclease H1 OS=Homo sapiens OX=9606 GN=RNASEH1 PE=1 SV=2
O60934	NBN_HUMAN	13437.9	12162.4	12714.4	13924.9	12425.4	12963.3	11883.7	12435.9	11704.8	Nibrin OS=Homo sapiens OX=9606 GN=NBN PE=1 SV=1
O60942	MCE1_HUMAN	5115.61	4120.47	4952.51	4832.47	4230.61	4394.04	4237.28	3996.83	4041.6	mRNA-capping enzyme OS=Homo sapiens OX=9606 GN=RNGTT PE=1 SV=1
O75027	ABCB7_HUMAN	343.353	305.359	319.884	321.768	366.737	360.384	320.002	332.208	313.348	Iron-sulfur clusters transporter ABCB7, mitochondrial OS=Homo sapiens OX=9606 GN=ABCB7 PE=1 SV=2
O75044	SRGP2_HUMAN	10911.8	9706.5	10419.4	10003.9	9570.79	10516.5	9368.11	8872.13	8864.53	SLIT-ROBO Rho GTPase-activating protein 2 OS=Homo sapiens OX=9606 GN=SRGAP2 PE=1 SV=3
O75052	CAPON_HUMAN	947.483	868.387	816.2	960.422	1038.63	1046.19	764.501	716.447	778.895	Carboxyl-terminal PDZ ligand of neuronal nitric oxide synthase protein OS=Homo sapiens OX=9606 GN=NOS1AP PE=1 SV=3
O75063	XYLK_HUMAN	5013.76	4620.99	4555.89	4456.79	4302.49	4655.59	3763.66	3791.97	3773.03	Glycosaminoglycan xylosylkinase OS=Homo sapiens OX=9606 GN=FAM20B PE=1 SV=1
O75071	EFC14_HUMAN	6368.4	5719.79	5641.88	5623.11	5383.43	5452.08	4510.68	4612.61	4539.76	EF-hand calcium-binding domain-containing protein 14 OS=Homo sapiens OX=9606 GN=EFCAB14 PE=1 SV=1
O75081	MTG16_HUMAN	2401.08	2010.79	2060.06	2143.67	2036.91	2026.33	1952.03	1905.67	1895.45	Protein CBFA2T3 OS=Homo sapiens OX=9606 GN=CBFA2T3 PE=1 SV=2
O75083	WDR1_HUMAN	5993.44	5488.1	5694.3	5804.81	5599.96	6504.9	4318.19	4349.62	4223.68	WD repeat-containing protein 1 OS=Homo sapiens OX=9606 GN=WDR1 PE=1 SV=4
O75110	ATP9A_HUMAN	7087.47	5805.48	5794.05	7299.52	6665.62	6949.01	5670.32	5909.73	5460.82	Probable phospholipid-transporting ATPase IIA OS=Homo sapiens OX=9606 GN=ATP9A PE=1 SV=3
O75112	LDB3_HUMAN	206.647	213.127	274.145	227.627	241.364	255.277	167.046	158.377	197.172	LIM domain-binding protein 3 OS=Homo sapiens OX=9606 GN=LDB3 PE=1 SV=2
O75113	N4BP1_HUMAN	10925.6	9386.56	10099.5	11391.1	10714.3	11910.7	9129.38	9343.35	9174.82	NEDD4-binding protein 1 OS=Homo sapiens OX=9606 GN=N4BP1 PE=1 SV=4
O75116	ROCK2_HUMAN	20370.3	17908.8	18389.5	19594.4	18501.4	19721.4	18105.6	18122.6	18487.8	Rho-associated protein kinase 2 OS=Homo sapiens OX=9606 GN=ROCK2 PE=1 SV=4
O75122	CLAP2_HUMAN	6120.89	5437.2	5560.76	5599.76	5486.96	5652.07	5045.57	5167.39	5130.06	CLIP-associating protein 2 OS=Homo sapiens OX=9606 GN=CLASP2 PE=1 SV=3
O75127	PTCD1_HUMAN	7488.44	6475.66	6793.79	7440.31	6929.98	7273.21	6652.11	7256.72	7026.02	Pentatricopeptide repeat-containing protein 1, mitochondrial OS=Homo sapiens OX=9606 GN=PTCD1 PE=1 SV=2
O75128	COBL_HUMAN	7335.32	6317.25	6804.55	7626.18	7085.9	7616.07	5373.94	5388.23	5726.94	Protein cordon-bleu OS=Homo sapiens OX=9606 GN=COBL PE=1 SV=2
O75131	CPNE3_HUMAN	25582.4	21682.8	22946.9	24953.1	23399.6	25507.2	20274.5	19273.6	18896.3	Copine-3 OS=Homo sapiens OX=9606 GN=CPNE3 PE=1 SV=1
O75145	LIPA3_HUMAN	3174.88	2620.84	2791.86	3473.7	3453.45	3735.13	3658.93	3506.23	3378.95	Liprin-alpha-3 OS=Homo sapiens OX=9606 GN=PPFIA3 PE=1 SV=3
O75146	HIP1R_HUMAN	16889.8	13943.4	14508.1	16602.5	16435.6	17546.8	15947.1	15369.3	14571.6	Huntingtin-interacting protein 1-related protein OS=Homo sapiens OX=9606 GN=HIP1R PE=1 SV=2
O75147	OBSL1_HUMAN	6273.41	5765.33	6129.68	6821.47	5945.56	6438.86	4970.24	4938.5	4552.6	Obscurin-like protein 1 OS=Homo sapiens OX=9606 GN=OBSL1 PE=1 SV=4
O75150	BRE1B_HUMAN	21392.1	19040.1	19300.1	20823.5	20945.4	20848.6	22717.9	22586.7	21403.9	E3 ubiquitin-protein ligase BRE1B OS=Homo sapiens OX=9606 GN=RNF40 PE=1 SV=5
O75151	PHF2_HUMAN	752.176	641.125	772.081	1466.2	1227.77	953.675	693.919	932.745	513.362	Lysine-specific demethylase PHF2 OS=Homo sapiens OX=9606 GN=PHF2 PE=1 SV=4
O75152	ZC11A_HUMAN	34634.1	32527.2	34107.6	30329	28542	29643.1	27438.7	29651.7	28030.5	Zinc finger CCCH domain-containing protein 11A OS=Homo sapiens OX=9606 GN=ZC3H11A PE=1 SV=3
O75153	CLU_HUMAN	6196.14	5419.43	5704.21	6607.17	6271.36	6533.59	6460.09	6193.83	5632.91	Clustered mitochondria protein homolog OS=Homo sapiens OX=9606 GN=CLUH PE=1 SV=2
O75155	CAND2_HUMAN	4111.06	3433.1	3561.14	4474.92	3925.51	4123.24	4090.42	3786.8	3664.24	Cullin-associated NEDD8-dissociated protein 2 OS=Homo sapiens OX=9606 GN=CAND2 PE=1 SV=3
O75157	T22D2_HUMAN	646.324	574.591	566.891	577.842	535.103	585.811	322.797	302.917	285.049	TSC22 domain family protein 2 OS=Homo sapiens OX=9606 GN=TSC22D2 PE=1 SV=3
O75164	KDM4A_HUMAN	3405.15	2931.59	3040.86	3864.76	3725.24	3812.53	3556.75	3567.8	3371.61	Lysine-specific demethylase 4A OS=Homo sapiens OX=9606 GN=KDM4A PE=1 SV=2
O75165	DJC13_HUMAN	2886.92	2588.96	2970.4	3241.07	3111.65	3252.61	2769.37	2882.88	2681.09	DnaJ homolog subfamily C member 13 OS=Homo sapiens OX=9606 GN=DNAJC13 PE=1 SV=5
O75167	PHAR2_HUMAN	3173.04	2703.28	3106.64	3073.95	2688.8	2870.34	2386.7	2400.51	2268.54	Phosphatase and actin regulator 2 OS=Homo sapiens OX=9606 GN=PHACTR2 PE=1 SV=2
O75175	CNOT3_HUMAN	15629	14120.4	14731	13868.2	13285.5	14203.8	11594.4	11320.5	11282.8	CCR4-NOT transcription complex subunit 3 OS=Homo sapiens OX=9606 GN=CNOT3 PE=1 SV=1
O75177	CREST_HUMAN	627.143	531.07	548.663	588.947	567.575	547.024	470.246	450.719	462.906	Calcium-responsive transactivator OS=Homo sapiens OX=9606 GN=SS18L1 PE=1 SV=2
O75179	ANR17_HUMAN	27509.9	23637.4	25649.6	26946.1	26509.8	27665.2	26059.7	26198.5	25531.4	Ankyrin repeat domain-containing protein 17 OS=Homo sapiens OX=9606 GN=ANKRD17 PE=1 SV=3
O75182	SIN3B_HUMAN	5574.06	4746.51	4966.13	5577.42	5468.51	5985.27	5097.6	5067.49	4967.21	Paired amphipathic helix protein Sin3b OS=Homo sapiens OX=9606 GN=SIN3B PE=1 SV=2
O75190	DNJB6_HUMAN	9211.73	8547.03	8417.54	7689.28	7244.41	8009.77	6050.71	5588.73	5695.51	DnaJ homolog subfamily B member 6 OS=Homo sapiens OX=9606 GN=DNAJB6 PE=1 SV=2
O75208	COQ9_HUMAN	2630.91	2359.37	2294.23	2327.4	2067.11	2114.19	1641.42	1726.84	1570.58	Ubiquinone biosynthesis protein COQ9, mitochondrial OS=Homo sapiens OX=9606 GN=COQ9 PE=1 SV=1
O75223	GGCT_HUMAN	4907.27	4397.03	4344.34	4083.66	3936.36	4330.29	2853.11	2933.92	2596.46	Gamma-glutamylcyclotransferase OS=Homo sapiens OX=9606 GN=GGCT PE=1 SV=1
O75290	Z780A_HUMAN	355.39	256.947	307.449	353.493	297.66	275.229	280.435	295.17	337.07	Zinc finger protein 780A OS=Homo sapiens OX=9606 GN=ZNF780A PE=1 SV=3
O75298	RTN2_HUMAN	1403.82	1388.77	1261.48	1555.23	1414	2090.18	800.783	901.795	1211.33	Reticulon-2 OS=Homo sapiens OX=9606 GN=RTN2 PE=1 SV=1
O75306	NDUS2_HUMAN	6919.39	6172.49	6110.8	6694.99	6492.6	6740.52	5862.76	6024.42	5743.55	NADH dehydrogenase [ubiquinone] iron-sulfur protein 2, mitochondrial OS=Homo sapiens OX=9606 GN=NDUFS2 PE=1 SV=2
O75312	ZPR1_HUMAN	349.791	310.143	324.275	362.046	346.16	379.3	265.946	229.543	232.639	Zinc finger protein ZPR1 OS=Homo sapiens OX=9606 GN=ZPR1 PE=1 SV=1
O75317	UBP12_HUMAN	1453.5	1192.95	1296.39	1367.06	1271.74	1381.86	1023.05	1072.18	1088.94	Ubiquitin carboxyl-terminal hydrolase 12 OS=Homo sapiens OX=9606 GN=USP12 PE=1 SV=2
O75319	DUS11_HUMAN	5509.35	4875.96	4931.73	5229.58	4940.85	5203.62	4135.03	4506.68	4345.34	RNA/RNP complex-1-interacting phosphatase OS=Homo sapiens OX=9606 GN=DUSP11 PE=1 SV=3
O75323	NIPS2_HUMAN	8656.9	7598.87	7441.45	7769.92	7236.63	7573.55	5451.36	5849.57	5495.18	Protein NipSnap homolog 2 OS=Homo sapiens OX=9606 GN=NIPSNAP2 PE=1 SV=1
O75330	HMMR_HUMAN	20550.6	19637.8	21208.3	16456.7	15817.3	17931.2	16188.5	17334.9	16435	Hyaluronan mediated motility receptor OS=Homo sapiens OX=9606 GN=HMMR PE=1 SV=2
O75334	LIPA2_HUMAN	1079.35	969.036	980.599	1080.99	1044.99	1123.7	923.357	930.733	892.986	Liprin-alpha-2 OS=Homo sapiens OX=9606 GN=PPFIA2 PE=1 SV=2
O75340	PDCD6_HUMAN	4650.73	4152.49	4246.3	4340.65	4220.89	4755.03	3732.87	3582.09	3603.4	Programmed cell death protein 6 OS=Homo sapiens OX=9606 GN=PDCD6 PE=1 SV=1
O75346	ZN253_HUMAN	1834.69	1912.32	1720.86	1738.01	1722.95	1766.17	1456.95	1642.54	1493.36	Zinc finger protein 253 OS=Homo sapiens OX=9606 GN=ZNF253 PE=2 SV=2
O75347	TBCA_HUMAN	7716.51	7032.9	7324.97	7261.64	6551.76	7469.75	4368.04	4112.08	4252.25	Tubulin-specific chaperone A OS=Homo sapiens OX=9606 GN=TBCA PE=1 SV=3
O75348	VATG1_HUMAN	4481.56	4259.58	4334.7	3965.14	3618.57	3908.21	2516.59	2381.72	2392.35	V-type proton ATPase subunit G 1 OS=Homo sapiens OX=9606 GN=ATP6V1G1 PE=1 SV=3
O75351	VPS4B_HUMAN	7446.15	6616.05	7047.38	7458.23	7034.64	7462.8	6511.11	6284.32	6153	Vacuolar protein sorting-associated protein 4B OS=Homo sapiens OX=9606 GN=VPS4B PE=1 SV=2
O75352	MPU1_HUMAN	2825.69	2198.95	2325.37	2263.95	2031.99	2102.07	2004.77	2141.23	1956.38	Mannose-P-dolichol utilization defect 1 protein OS=Homo sapiens OX=9606 GN=MPDU1 PE=1 SV=2
O75362	ZN217_HUMAN	89581.8	71691.5	75783.1	79104.6	72254.8	75882.3	76409	75201.5	68393.4	Zinc finger protein 217 OS=Homo sapiens OX=9606 GN=ZNF217 PE=1 SV=1
O75363	BCAS1_HUMAN	34445	23508.3	24241.5	29213	25806.4	27050.1	32187.6	30808.1	27492.6	Breast carcinoma-amplified sequence 1 OS=Homo sapiens OX=9606 GN=BCAS1 PE=1 SV=2
O75367	H2AY_HUMAN	24121.4	22365.1	24343.2	27288.1	24929.7	25763.7	23023.6	22116	19920.9	Core histone macro-H2A.1 OS=Homo sapiens OX=9606 GN=MACROH2A1 PE=1 SV=5
O75368	SH3L1_HUMAN	7166.3	5855.85	5492.78	6911.78	6164.13	6722.34	2950.05	3171.63	3271.47	Adapter SH3BGRL OS=Homo sapiens OX=9606 GN=SH3BGRL PE=1 SV=1
O75369	FLNB_HUMAN	188767	167760	177925	207911	199935	225856	180971	171087	188039	Filamin-B OS=Homo sapiens OX=9606 GN=FLNB PE=1 SV=2
O75376	NCOR1_HUMAN	3745.46	3344.97	3546.07	3706.88	3491.26	3530.14	3163.42	3343.5	3366.17	Nuclear receptor corepressor 1 OS=Homo sapiens OX=9606 GN=NCOR1 PE=1 SV=2
O75379	VAMP4_HUMAN	494.822	486.838	475.811	473.809	498.66	527.831	393.592	417.028	386.262	Vesicle-associated membrane protein 4 OS=Homo sapiens OX=9606 GN=VAMP4 PE=1 SV=2
O75380	NDUS6_HUMAN	411.851	378.569	382.812	473.355	477.834	452.747	505.128	535.641	409.723	NADH dehydrogenase [ubiquinone] iron-sulfur protein 6, mitochondrial OS=Homo sapiens OX=9606 GN=NDUFS6 PE=1 SV=1
O75381	PEX14_HUMAN	1807.58	1558.36	1585	1686.33	1586.59	1604.34	1277.27	1326.2	1238.86	Peroxisomal membrane protein PEX14 OS=Homo sapiens OX=9606 GN=PEX14 PE=1 SV=1
O75385	ULK1_HUMAN	989.1	801.285	825.477	1090.67	1007.11	1122.6	991.89	901.88	1008.37	Serine/threonine-protein kinase ULK1 OS=Homo sapiens OX=9606 GN=ULK1 PE=1 SV=2
O75386	TULP3_HUMAN	1796.67	1421.22	1566.44	1802.14	1579.22	1717.9	1868.08	1905.31	1853.68	Tubby-related protein 3 OS=Homo sapiens OX=9606 GN=TULP3 PE=1 SV=2
O75390	CISY_HUMAN	28197.5	25406.2	24616.4	23334.3	21855.1	22585.5	21262.8	21967.7	21433.6	Citrate synthase, mitochondrial OS=Homo sapiens OX=9606 GN=CS PE=1 SV=2
O75391	SPAG7_HUMAN	10553.2	9366.96	10169.6	9459.7	8743.23	9331.71	8487.94	7917.21	7597.83	Sperm-associated antigen 7 OS=Homo sapiens OX=9606 GN=SPAG7 PE=1 SV=2
O75394	RM33_HUMAN	808.988	747.996	767.24	811.867	774.598	858.247	621.15	709.346	644.986	Large ribosomal subunit protein bL33m OS=Homo sapiens OX=9606 GN=MRPL33 PE=1 SV=1
O75396	SC22B_HUMAN	6851.19	6174.51	6201.41	6102.91	5926.11	6050.6	4562.68	4743.69	4617.36	Vesicle-trafficking protein SEC22b OS=Homo sapiens OX=9606 GN=SEC22B PE=1 SV=5
O75400	PR40A_HUMAN	24589	22569.5	24585.3	26814.9	24789	23818.5	21379	23517.3	18308.8	Pre-mRNA-processing factor 40 homolog A OS=Homo sapiens OX=9606 GN=PRPF40A PE=1 SV=2
O75410	TACC1_HUMAN	8233.2	6594.3	6396.22	6861.7	5985.36	6535.78	5731.99	5454.54	5049.46	Transforming acidic coiled-coil-containing protein 1 OS=Homo sapiens OX=9606 GN=TACC1 PE=1 SV=2
O75420	GGYF1_HUMAN	6882.85	6138.2	6493.58	6890.71	6576.27	6950.33	6467.85	6397.83	6650.83	GRB10-interacting GYF protein 1 OS=Homo sapiens OX=9606 GN=GIGYF1 PE=1 SV=2
O75431	MTX2_HUMAN	1525.11	1226.93	1224.89	1445.85	1298.71	1289.29	1203.65	1207.51	1185.29	Metaxin-2 OS=Homo sapiens OX=9606 GN=MTX2 PE=1 SV=1
O75436	VP26A_HUMAN	9301.87	8292.07	8296.22	10242.4	10038.1	9980.32	8987.68	8644.53	8123.67	Vacuolar protein sorting-associated protein 26A OS=Homo sapiens OX=9606 GN=VPS26A PE=1 SV=2
O75438	NDUB1_HUMAN	3169.17	3064.42	3168.75	2887.21	2842.62	2711.23	1978.55	1990.74	1879.96	NADH dehydrogenase [ubiquinone] 1 beta subcomplex subunit 1 OS=Homo sapiens OX=9606 GN=NDUFB1 PE=1 SV=1
O75439	MPPB_HUMAN	4375.86	3726.69	3627.54	4333.33	4010.98	4233.55	3267.98	3464.91	3432.75	Mitochondrial-processing peptidase subunit beta OS=Homo sapiens OX=9606 GN=PMPCB PE=1 SV=2
O75446	SAP30_HUMAN	4074.53	3846.56	3935.24	3569.19	3303.71	3432.4	2767.69	3008.78	2686.04	Histone deacetylase complex subunit SAP30 OS=Homo sapiens OX=9606 GN=SAP30 PE=1 SV=1
O75448	MED24_HUMAN	711.01	610.295	561.634	762.681	756.54	678.279	909.172	905.059	839.15	Mediator of RNA polymerase II transcription subunit 24 OS=Homo sapiens OX=9606 GN=MED24 PE=1 SV=1
O75449	KTNA1_HUMAN	5045.36	4477.02	4667.61	4921.08	4826.07	5317.04	4975.49	4894.53	4699.11	Katanin p60 ATPase-containing subunit A1 OS=Homo sapiens OX=9606 GN=KATNA1 PE=1 SV=1
O75460	ERN1_HUMAN	1757.4	1610.8	1533.63	2096.62	2081.34	2119.6	1869.05	1935.55	1712.53	Serine/threonine-protein kinase/endoribonuclease IRE1 OS=Homo sapiens OX=9606 GN=ERN1 PE=1 SV=2
O75462	CRLF1_HUMAN	1068.9	1011.5	1003.5	780.606	757.065	776.378	758.145	795.756	704.243	Cytokine receptor-like factor 1 OS=Homo sapiens OX=9606 GN=CRLF1 PE=1 SV=1
O75475	PSIP1_HUMAN	23469	21928.2	25385.6	22893.1	21202.7	20962.7	18368	20370.2	16828.7	PC4 and SFRS1-interacting protein OS=Homo sapiens OX=9606 GN=PSIP1 PE=1 SV=1
O75477	ERLN1_HUMAN	6188.84	5982.87	5579.53	5257.14	4893.24	5141.96	4295.88	4470.35	4213.83	Erlin-1 OS=Homo sapiens OX=9606 GN=ERLIN1 PE=1 SV=2
O75478	TAD2A_HUMAN	328.878	263.392	284.352	317.992	291.81	322.817	337.042	315.587	316.725	Transcriptional adapter 2-alpha OS=Homo sapiens OX=9606 GN=TADA2A PE=1 SV=3
O75486	SUPT3_HUMAN	688.918	601.367	604.942	650.602	632.153	715.183	608.483	648.144	632.231	Transcription initiation protein SPT3 homolog OS=Homo sapiens OX=9606 GN=SUPT3H PE=1 SV=3
O75487	GPC4_HUMAN	1891.93	1374.05	1462.91	1709.64	1550.55	1570.19	1374.22	1484.85	1478.83	Glypican-4 OS=Homo sapiens OX=9606 GN=GPC4 PE=1 SV=4
O75489	NDUS3_HUMAN	4700.67	4160.13	4150.76	4039.86	3673.64	3956.07	2801.2	2919.49	2567.44	NADH dehydrogenase [ubiquinone] iron-sulfur protein 3, mitochondrial OS=Homo sapiens OX=9606 GN=NDUFS3 PE=1 SV=1
O75494	SRS10_HUMAN	1370.17	1168.91	1304.29	1158.54	1258.43	1102.72	1067.3	1044.31	1033.25	Serine/arginine-rich splicing factor 10 OS=Homo sapiens OX=9606 GN=SRSF10 PE=1 SV=1
O75496	GEMI_HUMAN	4372.84	4020.78	4443.91	3719.56	3445.58	3417.39	3321.13	3237.85	3042.82	Geminin OS=Homo sapiens OX=9606 GN=GMNN PE=1 SV=1
O75503	CLN5_HUMAN	1817.45	1576.32	1550.59	1572.21	1471.77	1541.88	1411.65	1398.69	1284.59	Bis(monoacylglycero)phosphate synthase CLN5 OS=Homo sapiens OX=9606 GN=CLN5 PE=1 SV=2
O75506	HSBP1_HUMAN	4846.53	4560.92	4574.23	4586.71	4034.42	4496.64	2989.86	2830.75	2772.66	Heat shock factor-binding protein 1 OS=Homo sapiens OX=9606 GN=HSBP1 PE=1 SV=1
O75509	TNR21_HUMAN	2306.35	1753.86	1757.89	2486.47	2248.82	2554.82	1646.75	1622.06	1751.36	Tumor necrosis factor receptor superfamily member 21 OS=Homo sapiens OX=9606 GN=TNFRSF21 PE=1 SV=1
O75521	ECI2_HUMAN	5996.43	5362.92	5535.47	5841.38	5435.97	5768.55	4411.66	4669.51	4536.15	Enoyl-CoA delta isomerase 2 OS=Homo sapiens OX=9606 GN=ECI2 PE=1 SV=4
O75526	RMXL2_HUMAN	5996.32	5337.62	5937.8	4884.15	4570.7	4574.59	4696.91	4852.31	4947.14	RNA-binding motif protein, X-linked-like-2 OS=Homo sapiens OX=9606 GN=RBMXL2 PE=1 SV=3
O75528	TADA3_HUMAN	12391.3	11157.2	12615	11369.2	10467.9	11355.2	8655.22	8414.73	8468.37	Transcriptional adapter 3 OS=Homo sapiens OX=9606 GN=TADA3 PE=1 SV=1
O75530	EED_HUMAN	1023.27	902.106	957.933	922.182	921.255	949.117	938.604	949.284	890.519	Polycomb protein EED OS=Homo sapiens OX=9606 GN=EED PE=1 SV=2
O75531	BAF_HUMAN	4948.35	5285.22	4533.88	4503.11	4012.65	4046.21	3247.31	2732.86	2570.06	Barrier-to-autointegration factor OS=Homo sapiens OX=9606 GN=BANF1 PE=1 SV=1
O75533	SF3B1_HUMAN	66830.8	60239.3	63452.5	61630.7	58825.2	59851.9	58290.3	60844.6	56500.9	Splicing factor 3B subunit 1 OS=Homo sapiens OX=9606 GN=SF3B1 PE=1 SV=3
O75534	CSDE1_HUMAN	140623	128713	131176	131561	124384	133000	87237.2	80796	83254.2	Cold shock domain-containing protein E1 OS=Homo sapiens OX=9606 GN=CSDE1 PE=1 SV=2
O75554	WBP4_HUMAN	4264.8	4129.11	4566.59	3707.89	3507.64	3918.79	2814.62	2997.84	2722.41	WW domain-binding protein 4 OS=Homo sapiens OX=9606 GN=WBP4 PE=1 SV=1
O75569	PRKRA_HUMAN	2745.9	2486.53	2620.5	2449.53	2512.29	2366.64	2057.83	1991.19	1969.13	Interferon-inducible double-stranded RNA-dependent protein kinase activator A OS=Homo sapiens OX=9606 GN=PRKRA PE=1 SV=1
O75586	MED6_HUMAN	1723.71	1543.48	1671.36	1522.65	1294.75	1609.77	1284.9	1452.28	1413.83	Mediator of RNA polymerase II transcription subunit 6 OS=Homo sapiens OX=9606 GN=MED6 PE=1 SV=2
O75607	NPM3_HUMAN	1325.83	1271.34	1290.58	1322.21	1245.81	1258.63	753.901	736.363	682.13	Nucleoplasmin-3 OS=Homo sapiens OX=9606 GN=NPM3 PE=1 SV=3
O75608	LYPA1_HUMAN	3293.37	2976.5	3086.64	3052.34	2875.18	3137.05	2260.58	2323.65	2213.33	Acyl-protein thioesterase 1 OS=Homo sapiens OX=9606 GN=LYPLA1 PE=1 SV=1
O75616	ERAL1_HUMAN	4462.52	3904.69	4006.95	4107.7	4282.5	4242.16	3598.48	3703.81	3453.78	GTPase Era, mitochondrial OS=Homo sapiens OX=9606 GN=ERAL1 PE=1 SV=2
O75618	DEDD_HUMAN	725.422	627.537	650.953	704.589	685.344	657.441	535.132	609.879	533.274	Death effector domain-containing protein OS=Homo sapiens OX=9606 GN=DEDD PE=1 SV=1
O75643	U520_HUMAN	79381.2	66999.2	72110.8	76761.2	70968	77170.3	76077.5	74516.9	71941.6	U5 small nuclear ribonucleoprotein 200 kDa helicase OS=Homo sapiens OX=9606 GN=SNRNP200 PE=1 SV=2
O75648	MTU1_HUMAN	156.762	149.987	156.884	122.343	120.951	141.796	113.403	114.397	115.877	Mitochondrial tRNA-specific 2-thiouridylase 1 OS=Homo sapiens OX=9606 GN=TRMU PE=1 SV=2
O75663	TIPRL_HUMAN	1207.65	1014.15	1004.9	1198.61	1262.13	1273.42	924.67	949.644	895.575	TIP41-like protein OS=Homo sapiens OX=9606 GN=TIPRL PE=1 SV=2
O75665	OFD1_HUMAN	14238.2	13167.3	13250	14751.5	14322.5	15592.6	12435.6	12296.1	11988.4	Centriole and centriolar satellite protein OFD1 OS=Homo sapiens OX=9606 GN=OFD1 PE=1 SV=1
O75674	TM1L1_HUMAN	3926.78	3272.46	3678.15	4275.42	3815.61	4273.2	3155.98	3184.63	3170.04	TOM1-like protein 1 OS=Homo sapiens OX=9606 GN=TOM1L1 PE=1 SV=2
O75676	KS6A4_HUMAN	3706.21	3082.4	3048.07	3129.11	3043.57	3366.44	3562.25	3288.48	3248.44	Ribosomal protein S6 kinase alpha-4 OS=Homo sapiens OX=9606 GN=RPS6KA4 PE=1 SV=1
O75683	SURF6_HUMAN	1526.2	1591.02	1510.43	1862.22	1570.46	1822.54	1542.29	1792.02	1778.19	Surfeit locus protein 6 OS=Homo sapiens OX=9606 GN=SURF6 PE=1 SV=3
O75688	PPM1B_HUMAN	877.472	804.605	808.758	822.982	798.213	834.798	615.795	622.589	567.807	Protein phosphatase 1B OS=Homo sapiens OX=9606 GN=PPM1B PE=1 SV=1
O75689	ADAP1_HUMAN	1400.1	1271.11	1239.64	1378.84	1353.22	1402.29	1105.45	1134.24	1088.44	Arf-GAP with dual PH domain-containing protein 1 OS=Homo sapiens OX=9606 GN=ADAP1 PE=1 SV=2
O75691	UTP20_HUMAN	25274.1	22324.7	22415.9	23333.1	21954.7	23474.2	21630.9	22345.3	22098.7	Small subunit processome component 20 homolog OS=Homo sapiens OX=9606 GN=UTP20 PE=1 SV=3
O75694	NU155_HUMAN	10695.9	9713.81	9819.79	10943.9	10491	11055.7	11240.8	11160.6	9943.71	Nuclear pore complex protein Nup155 OS=Homo sapiens OX=9606 GN=NUP155 PE=1 SV=1
O75717	WDHD1_HUMAN	17184.4	15523.8	17092.6	13984.9	13257.4	13382.3	15138	15384.3	14232.7	WD repeat and HMG-box DNA-binding protein 1 OS=Homo sapiens OX=9606 GN=WDHD1 PE=1 SV=1
O75718	CRTAP_HUMAN	18099.2	15743.6	15520.2	18584.8	16871.9	18387.6	12209.9	12861.7	13261	Cartilage-associated protein OS=Homo sapiens OX=9606 GN=CRTAP PE=1 SV=1
O75746	S2512_HUMAN	1732.4	1557.69	1581.26	1709.99	1547.02	1515.44	1333.06	1421.8	1289.95	Electrogenic aspartate/glutamate antiporter SLC25A12, mitochondrial OS=Homo sapiens OX=9606 GN=SLC25A12 PE=1 SV=2
O75752	B3GL1_HUMAN	1786	1657.16	1711.26	1684.82	1539.14	1635.04	1320.65	1468.88	1362.51	UDP-GalNAc:beta-1,3-N-acetylgalactosaminyltransferase 1 OS=Homo sapiens OX=9606 GN=B3GALNT1 PE=1 SV=1
O75764	TCEA3_HUMAN	2703.79	2451.77	2488.44	2952.83	2707.48	2901.86	2016.1	2133.45	2322.93	Transcription elongation factor A protein 3 OS=Homo sapiens OX=9606 GN=TCEA3 PE=1 SV=2
O75781	PALM_HUMAN	503.811	408.156	372.265	470.879	451.686	427.48	254.874	258.076	237.903	Paralemmin-1 OS=Homo sapiens OX=9606 GN=PALM PE=1 SV=2
O75787	RENR_HUMAN	7203.46	6192.78	6290.18	6887.68	6338.85	6892.67	5665.35	5847.24	5413.95	Renin receptor OS=Homo sapiens OX=9606 GN=ATP6AP2 PE=1 SV=2
O75792	RNH2A_HUMAN	9022.58	8595.09	8642.17	7152.52	6957.18	7169.56	7111.39	6669.64	6092.53	Ribonuclease H2 subunit A OS=Homo sapiens OX=9606 GN=RNASEH2A PE=1 SV=2
O75794	CD123_HUMAN	8403.65	8267.77	8159.38	7204.55	7499.8	8313.76	5056.76	5164.04	4997.15	Translation initiation factor eIF2 assembly protein OS=Homo sapiens OX=9606 GN=CDC123 PE=1 SV=1
O75807	PR15A_HUMAN	1245.48	1241	1243.69	1180.66	1090.04	1239.78	975.614	956.199	860.7	Protein phosphatase 1 regulatory subunit 15A OS=Homo sapiens OX=9606 GN=PPP1R15A PE=1 SV=1
O75818	RPP40_HUMAN	4038.24	3354.83	3464.7	3836.31	3928.49	4219.07	3725.69	3605.03	3597.16	Ribonuclease P protein subunit p40 OS=Homo sapiens OX=9606 GN=RPP40 PE=1 SV=3
O75821	EIF3G_HUMAN	17877.4	15931.2	16302.1	15888	15367.6	16867.7	13674.7	12890.5	12748.4	Eukaryotic translation initiation factor 3 subunit G OS=Homo sapiens OX=9606 GN=EIF3G PE=1 SV=2
O75822	EIF3J_HUMAN	17609.9	16332.6	17245.6	17600.8	16004.9	17985.9	12284	11984.7	12072.8	Eukaryotic translation initiation factor 3 subunit J OS=Homo sapiens OX=9606 GN=EIF3J PE=1 SV=2
O75828	CBR3_HUMAN	2662.11	2439.02	2572.14	2767.51	2756.8	3021.11	2395.37	2266.45	2310.74	Carbonyl reductase [NADPH] 3 OS=Homo sapiens OX=9606 GN=CBR3 PE=1 SV=3
O75832	PSD10_HUMAN	8346.68	7835.51	7615.41	8089.88	8400.53	8484.55	5039.74	4771.01	4680.22	26S proteasome non-ATPase regulatory subunit 10 OS=Homo sapiens OX=9606 GN=PSMD10 PE=1 SV=1
O75843	AP1G2_HUMAN	3085.04	2771.89	2867.93	3540.15	3365.81	3585.51	2794.91	2852.42	2726.77	AP-1 complex subunit gamma-like 2 OS=Homo sapiens OX=9606 GN=AP1G2 PE=1 SV=1
O75844	FACE1_HUMAN	15191.4	13368.5	13668.8	13602.8	12547.6	12763.1	12168	12919.2	12009.9	CAAX prenyl protease 1 homolog OS=Homo sapiens OX=9606 GN=ZMPSTE24 PE=1 SV=2
O75845	SC5D_HUMAN	3293.23	2832.94	2769.64	2984.4	3055.49	3484.99	3007.23	3124.46	2996.66	Lathosterol oxidase OS=Homo sapiens OX=9606 GN=SC5D PE=1 SV=2
O75864	PPR37_HUMAN	1241.45	1113.08	1143.39	1315.44	1299.95	1309.82	1070.96	1077.9	967.991	Protein phosphatase 1 regulatory subunit 37 OS=Homo sapiens OX=9606 GN=PPP1R37 PE=1 SV=4
O75874	IDHC_HUMAN	26241.6	21541.9	22762.5	28018.9	27010.7	30791.6	28878.6	27757.2	31302.3	Isocitrate dehydrogenase [NADP] cytoplasmic OS=Homo sapiens OX=9606 GN=IDH1 PE=1 SV=2
O75879	GATB_HUMAN	2853.01	2622.91	2590.18	2655.58	2524.85	2369.37	2185.98	2423.04	2177.52	Glutamyl-tRNA(Gln) amidotransferase subunit B, mitochondrial OS=Homo sapiens OX=9606 GN=GATB PE=1 SV=1
O75880	SCO1_HUMAN	2154.24	1945.29	1946.54	1821.01	1659.32	1709.92	1377.97	1419.42	1397.09	Protein SCO1 homolog, mitochondrial OS=Homo sapiens OX=9606 GN=SCO1 PE=1 SV=1
O75884	RBBP9_HUMAN	886.768	751.302	738.373	889.957	895.783	952.766	748.905	723.413	688.77	Serine hydrolase RBBP9 OS=Homo sapiens OX=9606 GN=RBBP9 PE=1 SV=2
O75886	STAM2_HUMAN	4982.69	4191.6	4402.87	5173.56	4860.12	5087.14	4105.83	4046.27	3667.05	Signal transducing adapter molecule 2 OS=Homo sapiens OX=9606 GN=STAM2 PE=1 SV=1
O75909	CCNK_HUMAN	7298.58	6244.16	6532.16	7078.26	6966.21	7756.4	6601	6635.42	6666.53	Cyclin-K OS=Homo sapiens OX=9606 GN=CCNK PE=1 SV=2
O75914	PAK3_HUMAN	6543.26	5673.22	6399.58	6479.96	5957.41	6612.4	5432.15	5439.88	5579.4	Serine/threonine-protein kinase PAK 3 OS=Homo sapiens OX=9606 GN=PAK3 PE=1 SV=2
O75915	PRAF3_HUMAN	1789.13	1486.21	1518.25	1839.49	1736.09	1748.79	1478.07	1634.96	1692.12	PRA1 family protein 3 OS=Homo sapiens OX=9606 GN=ARL6IP5 PE=1 SV=1
O75925	PIAS1_HUMAN	2745.71	2408.11	2556.34	2663.34	2577.39	2710.37	2558.38	2570.62	3058.39	E3 SUMO-protein ligase PIAS1 OS=Homo sapiens OX=9606 GN=PIAS1 PE=1 SV=2
O75934	SPF27_HUMAN	11476.2	9898.83	11422.9	11943.6	10298.2	11915.4	10774	10816.1	10955.7	Pre-mRNA-splicing factor SPF27 OS=Homo sapiens OX=9606 GN=BCAS2 PE=1 SV=1
O75935	DCTN3_HUMAN	609.908	567.596	596.633	624.119	617.514	653.08	529.632	542.95	466.131	Dynactin subunit 3 OS=Homo sapiens OX=9606 GN=DCTN3 PE=1 SV=1
O75937	DNJC8_HUMAN	24283	21308	24662	21551.6	18981.1	21338.4	15992.8	15516.3	15104.5	DnaJ homolog subfamily C member 8 OS=Homo sapiens OX=9606 GN=DNAJC8 PE=1 SV=2
O75940	SPF30_HUMAN	16111.9	14390.4	15865.3	15695.5	14590.4	16112.2	13355.7	13256	12603	Survival of motor neuron-related-splicing factor 30 OS=Homo sapiens OX=9606 GN=SMNDC1 PE=1 SV=1
O75943	RAD17_HUMAN	1397.05	1226.31	1250.02	1308.46	1218.73	1435.57	1138.47	1087.64	1130.81	Cell cycle checkpoint protein RAD17 OS=Homo sapiens OX=9606 GN=RAD17 PE=1 SV=2
O75947	ATP5H_HUMAN	14911.7	13722.9	14179.5	13559.3	12535.4	12817.9	10969.3	11386.2	10234.9	ATP synthase subunit d, mitochondrial OS=Homo sapiens OX=9606 GN=ATP5PD PE=1 SV=3
O75955	FLOT1_HUMAN	10054.7	9121.31	8734.12	9128.37	9021.54	9466.54	7203.44	7415.15	8074.58	Flotillin-1 OS=Homo sapiens OX=9606 GN=FLOT1 PE=1 SV=3
O75962	TRIO_HUMAN	12936.4	11203.2	11408.6	13495.8	12672.4	14197.5	10566.2	10403.6	10426.4	Triple functional domain protein OS=Homo sapiens OX=9606 GN=TRIO PE=1 SV=2
O75964	ATP5L_HUMAN	4523.63	4997.84	3926.18	2640.9	2554.19	2825.68	2099.86	2275.54	2117.5	ATP synthase subunit g, mitochondrial OS=Homo sapiens OX=9606 GN=ATP5MG PE=1 SV=3
O75976	CBPD_HUMAN	1005.81	867.237	875.085	1035.86	984.133	1023.44	839.973	877.891	781.827	Carboxypeptidase D OS=Homo sapiens OX=9606 GN=CPD PE=1 SV=2
O76003	GLRX3_HUMAN	20725	18052.6	18455.7	19495.7	19373.9	20666.2	16128.7	15133	14468.6	Glutaredoxin-3 OS=Homo sapiens OX=9606 GN=GLRX3 PE=1 SV=2
O76021	RL1D1_HUMAN	16464.5	16140	17289.5	26174.3	23557	22533.6	19699.2	18009.9	14774.1	Ribosomal L1 domain-containing protein 1 OS=Homo sapiens OX=9606 GN=RSL1D1 PE=1 SV=3
O76024	WFS1_HUMAN	5103.57	4595.52	4533.52	5054.59	4803.83	4982.16	4608.61	4748.87	4584.8	Wolframin OS=Homo sapiens OX=9606 GN=WFS1 PE=1 SV=2
O76027	ANXA9_HUMAN	5298.58	4012.17	3793.49	4491.59	4067.7	4882.17	4409.21	4068.75	3860.73	Annexin A9 OS=Homo sapiens OX=9606 GN=ANXA9 PE=1 SV=3
O76031	CLPX_HUMAN	39053.6	35455	35829.6	36083.5	33940.1	34936.5	28485.4	29786.4	27248.3	ATP-dependent Clp protease ATP-binding subunit clpX-like, mitochondrial OS=Homo sapiens OX=9606 GN=CLPX PE=1 SV=2
O76039	CDKL5_HUMAN	621.856	538.2	520.321	630.904	685.039	770.988	549.825	558.03	620.385	Cyclin-dependent kinase-like 5 OS=Homo sapiens OX=9606 GN=CDKL5 PE=1 SV=2
O76041	NEBL_HUMAN	760.539	616.739	751.597	768.137	587.984	747.182	637.053	685.093	711.988	Nebulette OS=Homo sapiens OX=9606 GN=NEBL PE=1 SV=1
O76054	S14L2_HUMAN	943.68	914.381	938.035	972.262	928.412	982.332	769.793	763.721	752.145	SEC14-like protein 2 OS=Homo sapiens OX=9606 GN=SEC14L2 PE=1 SV=1
O76061	STC2_HUMAN	747.896	778.115	727.914	756.769	735.961	809.504	578.519	592.68	526.345	Stanniocalcin-2 OS=Homo sapiens OX=9606 GN=STC2 PE=1 SV=1
O76064	RNF8_HUMAN	1897.02	1681.2	1765.4	1993.09	1979.94	1914.17	1833.33	1946.73	1871.44	E3 ubiquitin-protein ligase RNF8 OS=Homo sapiens OX=9606 GN=RNF8 PE=1 SV=1
O76080	ZFAN5_HUMAN	2788.44	2465.89	2567.99	3152.38	2831.08	2971.06	2896.98	2721.35	2801.32	AN1-type zinc finger protein 5 OS=Homo sapiens OX=9606 GN=ZFAND5 PE=1 SV=1
O76094	SRP72_HUMAN	20554.3	18399	23637.1	26990.3	26017.5	25617.6	22467	24718.1	18294.9	Signal recognition particle subunit SRP72 OS=Homo sapiens OX=9606 GN=SRP72 PE=1 SV=3
O76095	JTB_HUMAN	3678.22	3478.41	3142.89	2890.06	2614.3	2810.11	2040.34	2216.99	2004.72	Protein JTB OS=Homo sapiens OX=9606 GN=JTB PE=1 SV=1
O94762	RECQ5_HUMAN	11096.6	10112.3	10085.6	11305.1	10616.9	10748.3	10250.6	11013.2	10045.6	ATP-dependent DNA helicase Q5 OS=Homo sapiens OX=9606 GN=RECQL5 PE=1 SV=2
O94763	RMP_HUMAN	4949.86	4373.32	4622.37	4735.98	4064.01	4703.45	3210.78	3248.92	3268.11	Unconventional prefoldin RPB5 interactor 1 OS=Homo sapiens OX=9606 GN=URI1 PE=1 SV=3
O94768	ST17B_HUMAN	1246.72	1100.69	1107.37	1003.51	1055.67	1129.25	971.91	966.547	927.672	Serine/threonine-protein kinase 17B OS=Homo sapiens OX=9606 GN=STK17B PE=1 SV=1
O94776	MTA2_HUMAN	11390.9	10266.6	10592	10127.6	9968.29	9842.05	10068.1	9984.62	9684.77	Metastasis-associated protein MTA2 OS=Homo sapiens OX=9606 GN=MTA2 PE=1 SV=1
O94782	UBP1_HUMAN	15240.9	14219.6	14560.7	13902.4	13252.5	14263.2	12427.1	12571.4	12158.7	Ubiquitin carboxyl-terminal hydrolase 1 OS=Homo sapiens OX=9606 GN=USP1 PE=1 SV=1
O94788	AL1A2_HUMAN	612.333	507.452	498.876	558.529	527.899	639.535	704.488	673.739	678.879	Retinal dehydrogenase 2 OS=Homo sapiens OX=9606 GN=ALDH1A2 PE=1 SV=3
O94804	STK10_HUMAN	16496.4	14006.8	15070.1	16225.7	16422.1	17439.7	15405.7	14368.7	15035.8	Serine/threonine-protein kinase 10 OS=Homo sapiens OX=9606 GN=STK10 PE=1 SV=1
O94822	LTN1_HUMAN	3031.31	2653.31	2799.72	3302.36	2997.88	3234.87	3295.97	3493.66	3369.44	E3 ubiquitin-protein ligase listerin OS=Homo sapiens OX=9606 GN=LTN1 PE=1 SV=6
O94826	TOM70_HUMAN	47830.1	42972.5	42641.2	44375.5	40301.2	42604.1	41629.6	44846.7	41167	Mitochondrial import receptor subunit TOM70 OS=Homo sapiens OX=9606 GN=TOMM70 PE=1 SV=1
O94829	IPO13_HUMAN	921.048	772.017	865.523	1031.31	959.892	1021.8	954.712	879.289	765.344	Importin-13 OS=Homo sapiens OX=9606 GN=IPO13 PE=1 SV=3
O94832	MYO1D_HUMAN	5206.74	4514.05	4533.06	5220.3	4942.78	5238.21	4566.93	4820.32	4582.41	Unconventional myosin-Id OS=Homo sapiens OX=9606 GN=MYO1D PE=1 SV=2
O94842	TOX4_HUMAN	10519	9688.69	10134.2	9926.25	9366.33	9838.86	8063.73	8257.9	7863.23	TOX high mobility group box family member 4 OS=Homo sapiens OX=9606 GN=TOX4 PE=1 SV=1
O94851	MICA2_HUMAN	827.896	752.075	716.54	786.52	838.287	940.148	756.186	760.631	827.456	[F-actin]-monooxygenase MICAL2 OS=Homo sapiens OX=9606 GN=MICAL2 PE=1 SV=2
O94855	SC24D_HUMAN	6011.18	5438.9	5819.88	7337.78	7613.65	7974.91	6514.05	6732.29	6869.34	Protein transport protein Sec24D OS=Homo sapiens OX=9606 GN=SEC24D PE=1 SV=2
O94864	ST65G_HUMAN	1202.66	1136.39	1162.32	1292.44	1251.07	1286.57	990.289	908.369	834.054	STAGA complex 65 subunit gamma OS=Homo sapiens OX=9606 GN=SUPT7L PE=1 SV=1
O94868	FCSD2_HUMAN	1343.24	1207.43	1301.93	1379.2	1287.49	1288.69	1265.54	1159.01	1122.47	F-BAR and double SH3 domains protein 2 OS=Homo sapiens OX=9606 GN=FCHSD2 PE=1 SV=3
O94874	UFL1_HUMAN	26240.7	23746.4	23234.9	24164.2	22140.4	24494.7	21597.7	21717.8	20624.1	E3 UFM1-protein ligase 1 OS=Homo sapiens OX=9606 GN=UFL1 PE=1 SV=2
O94876	TMCC1_HUMAN	1955.72	1655.26	1706.3	1974.38	1864.45	1963.31	1859.86	1776.07	1609.39	Transmembrane and coiled-coil domains protein 1 OS=Homo sapiens OX=9606 GN=TMCC1 PE=1 SV=3
O94880	PHF14_HUMAN	12760.3	11650.4	12709	12534.2	11538.7	12213.5	9831.89	10413.8	10225.8	PHD finger protein 14 OS=Homo sapiens OX=9606 GN=PHF14 PE=1 SV=3
O94885	SASH1_HUMAN	1536.93	1327.88	1270.17	1439.37	1221.43	1357.15	1165.6	1149.58	1233.31	SAM and SH3 domain-containing protein 1 OS=Homo sapiens OX=9606 GN=SASH1 PE=1 SV=3
O94887	FARP2_HUMAN	2969.69	2602.41	2507.56	2938.81	2881.45	3025.17	2620.83	2598.48	2431.76	FERM, ARHGEF and pleckstrin domain-containing protein 2 OS=Homo sapiens OX=9606 GN=FARP2 PE=1 SV=3
O94888	UBXN7_HUMAN	2722.4	2478.03	2364.88	2792.1	2739.16	2726.56	2071.56	1999.79	1822.43	UBX domain-containing protein 7 OS=Homo sapiens OX=9606 GN=UBXN7 PE=1 SV=2
O94898	LRIG2_HUMAN	995.122	881.71	893.178	1022.54	969.727	1103.59	898.895	947.775	879.398	Leucine-rich repeats and immunoglobulin-like domains protein 2 OS=Homo sapiens OX=9606 GN=LRIG2 PE=1 SV=3
O94901	SUN1_HUMAN	2508.35	2301.55	2142.81	2336.99	2258.08	2406.98	1976.18	2025.72	2020.45	SUN domain-containing protein 1 OS=Homo sapiens OX=9606 GN=SUN1 PE=1 SV=4
O94903	PLPHP_HUMAN	2128.14	2065.29	2215.07	2071.28	2044.55	2131.62	1622.88	1667.48	1681.02	Pyridoxal phosphate homeostasis protein OS=Homo sapiens OX=9606 GN=PLPBP PE=1 SV=1
O94905	ERLN2_HUMAN	8931.53	8900.16	8300.44	8869.11	8078.44	8929.88	5653.2	5911.91	5833.26	Erlin-2 OS=Homo sapiens OX=9606 GN=ERLIN2 PE=1 SV=1
O94906	PRP6_HUMAN	53174.3	46004	47924.3	47169.8	45410.4	48942.3	58100.3	58447.9	59425.5	Pre-mRNA-processing factor 6 OS=Homo sapiens OX=9606 GN=PRPF6 PE=1 SV=1
O94907	DKK1_HUMAN	1800.73	1574.79	1590.74	1500.14	1497.1	1434.73	1292.08	1382.77	1256.29	Dickkopf-related protein 1 OS=Homo sapiens OX=9606 GN=DKK1 PE=1 SV=1
O94913	PCF11_HUMAN	18853.7	15916.2	18925.1	16451.5	15697.4	16909.7	16309.5	16912.5	16495.6	Pre-mRNA cleavage complex 2 protein Pcf11 OS=Homo sapiens OX=9606 GN=PCF11 PE=1 SV=3
O94915	FRYL_HUMAN	3548.16	3417.35	3301.62	3264.47	3284.12	3427.32	2815.18	2580.26	2788.63	Protein furry homolog-like OS=Homo sapiens OX=9606 GN=FRYL PE=1 SV=2
O94919	ENDD1_HUMAN	1544.62	1378.56	1399.75	1723.42	1694.99	1750.41	1479.81	1455.36	1484.22	Endonuclease domain-containing 1 protein OS=Homo sapiens OX=9606 GN=ENDOD1 PE=1 SV=2
O94925	GLSK_HUMAN	15115.7	12685.5	12988.5	13951.7	13314	14364.1	11520.6	12587.4	11980.6	Glutaminase kidney isoform, mitochondrial OS=Homo sapiens OX=9606 GN=GLS PE=1 SV=1
O94941	RNF37_HUMAN	307.352	228.774	253.516	341.491	283.587	309.169	297.236	281.602	291.37	RING finger protein 37 OS=Homo sapiens OX=9606 GN=UBOX5 PE=1 SV=1
O94952	FBX21_HUMAN	2773.64	2428.21	2412.25	2848.07	2753.89	2772.66	2761.69	2692.2	2648.4	F-box only protein 21 OS=Homo sapiens OX=9606 GN=FBXO21 PE=1 SV=2
O94953	KDM4B_HUMAN	1942.17	1767.43	1725.11	2072.43	2272.07	2063.49	1856.97	1733.88	1725.24	Lysine-specific demethylase 4B OS=Homo sapiens OX=9606 GN=KDM4B PE=1 SV=4
O94955	RHBT3_HUMAN	5666.64	5041.91	5012.91	6019.55	5407.21	5924.24	4064.04	4411.52	4559.88	Rho-related BTB domain-containing protein 3 OS=Homo sapiens OX=9606 GN=RHOBTB3 PE=1 SV=2
O94964	MTCL2_HUMAN	11026	9836.23	10610.6	10167.8	9907.37	9861.98	9750.61	9952.95	9220.63	Microtubule cross-linking factor 2 OS=Homo sapiens OX=9606 GN=MTCL2 PE=1 SV=3
O94966	UBP19_HUMAN	7473.89	6787.54	6606.73	7618.31	7319.57	7836.58	7276.85	6927.01	6667.55	Ubiquitin carboxyl-terminal hydrolase 19 OS=Homo sapiens OX=9606 GN=USP19 PE=1 SV=2
O94967	WDR47_HUMAN	1075.24	976.373	951.098	1045.48	996.44	1067.42	921.814	876.281	906.355	WD repeat-containing protein 47 OS=Homo sapiens OX=9606 GN=WDR47 PE=1 SV=1
O94972	TRI37_HUMAN	21646.6	19391.2	20035	20780.7	19919	21602.3	18061.8	17735	18539.6	E3 ubiquitin-protein ligase TRIM37 OS=Homo sapiens OX=9606 GN=TRIM37 PE=1 SV=2
O94973	AP2A2_HUMAN	6108.2	5224.28	5473.28	6548.72	5998.59	6514.78	5291.01	5313.63	5270.72	AP-2 complex subunit alpha-2 OS=Homo sapiens OX=9606 GN=AP2A2 PE=1 SV=2
O94979	SC31A_HUMAN	35073.6	30731.3	33230.8	36232.6	34845.8	37392.7	33986.6	33112.9	33661.9	Protein transport protein Sec31A OS=Homo sapiens OX=9606 GN=SEC31A PE=1 SV=3
O94992	HEXI1_HUMAN	2966.47	2647.4	3190.5	3291.13	3219.35	3356.36	2312.73	2323.58	2077.12	Protein HEXIM1 OS=Homo sapiens OX=9606 GN=HEXIM1 PE=1 SV=1
O95049	ZO3_HUMAN	1095.16	998.683	1139.7	1220.54	1216.61	1286.97	1068.07	1126.29	1147.9	Tight junction protein ZO-3 OS=Homo sapiens OX=9606 GN=TJP3 PE=1 SV=3
O95059	RPP14_HUMAN	519.431	454.798	464.294	499.404	473.957	552.933	456.089	462.666	429.337	Ribonuclease P protein subunit p14 OS=Homo sapiens OX=9606 GN=RPP14 PE=1 SV=3
O95067	CCNB2_HUMAN	2695.19	2383.28	2602.19	2651.41	3034.74	2946.31	2746.54	2946.79	2902.34	G2/mitotic-specific cyclin-B2 OS=Homo sapiens OX=9606 GN=CCNB2 PE=1 SV=1
O95070	YIF1A_HUMAN	2273.13	1940.08	1985.28	2104.14	1984.01	2181.17	1973.02	2041.74	1955.27	Protein YIF1A OS=Homo sapiens OX=9606 GN=YIF1A PE=1 SV=2
O95071	UBR5_HUMAN	16603.8	14961.1	14432.1	14651.8	14363.9	15243.5	15691.5	15676.9	15425.6	E3 ubiquitin-protein ligase UBR5 OS=Homo sapiens OX=9606 GN=UBR5 PE=1 SV=2
O95081	AGFG2_HUMAN	3003.67	2797.54	3147.99	2831.73	2803.57	3076.25	2948.05	2776.72	2841.46	Arf-GAP domain and FG repeat-containing protein 2 OS=Homo sapiens OX=9606 GN=AGFG2 PE=1 SV=2
O95084	PRS23_HUMAN	1989.82	2186.77	2130.43	2533.23	2425.84	2613.63	1260.44	1341.19	1929.84	Serine protease 23 OS=Homo sapiens OX=9606 GN=PRSS23 PE=1 SV=1
O95104	SCAF4_HUMAN	14358.3	12915.4	13802.3	13876.3	13181.4	13707.6	12694.9	13014	12508.2	SR-related and CTD-associated factor 4 OS=Homo sapiens OX=9606 GN=SCAF4 PE=1 SV=3
O95139	NDUB6_HUMAN	6896.2	6175.59	6483.69	6990.75	6540.1	6578.18	5272.87	5422.48	5070.25	NADH dehydrogenase [ubiquinone] 1 beta subcomplex subunit 6 OS=Homo sapiens OX=9606 GN=NDUFB6 PE=1 SV=3
O95140	MFN2_HUMAN	3282.63	3096.89	3018.24	3116.78	2980.53	3240.13	2674.81	2636.4	2370.15	Mitofusin-2 OS=Homo sapiens OX=9606 GN=MFN2 PE=1 SV=3
O95155	UBE4B_HUMAN	2103.26	1867.29	1819.05	2211.33	2208.17	2167.81	1986.27	1902.47	1887.67	Ubiquitin conjugation factor E4 B OS=Homo sapiens OX=9606 GN=UBE4B PE=1 SV=1
O95163	ELP1_HUMAN	16538.4	14679.4	15150	17234.7	16573.7	17513.5	16433.3	16083.7	14766.8	Elongator complex protein 1 OS=Homo sapiens OX=9606 GN=ELP1 PE=1 SV=3
O95164	UBL3_HUMAN	2551.24	2164.64	2038.94	2132.45	2027.35	2100.72	1592.73	1605.39	1535.16	Ubiquitin-like protein 3 OS=Homo sapiens OX=9606 GN=UBL3 PE=1 SV=1
O95166	GBRAP_HUMAN	1977.83	1655.85	1673.42	1843.37	1597.39	1841.34	1139.25	1026.92	1180.74	Gamma-aminobutyric acid receptor-associated protein OS=Homo sapiens OX=9606 GN=GABARAP PE=1 SV=1
O95167	NDUA3_HUMAN	766.632	793.883	737.471	657.78	654.317	660.047	430.232	440.413	377.058	NADH dehydrogenase [ubiquinone] 1 alpha subcomplex subunit 3 OS=Homo sapiens OX=9606 GN=NDUFA3 PE=1 SV=1
O95182	NDUA7_HUMAN	1581.43	1515.62	1550.39	1514.06	1463.86	1545.88	895.916	895.171	850.172	NADH dehydrogenase [ubiquinone] 1 alpha subcomplex subunit 7 OS=Homo sapiens OX=9606 GN=NDUFA7 PE=1 SV=3
O95197	RTN3_HUMAN	7401.54	6902.88	6388.94	6449.92	6453	6723.08	4913.69	5176.33	5208.48	Reticulon-3 OS=Homo sapiens OX=9606 GN=RTN3 PE=1 SV=2
O95202	LETM1_HUMAN	36046.8	32651.2	31430.2	31013.1	28819.7	29417.6	25417.6	26165.9	24341.4	Mitochondrial proton/calcium exchanger protein OS=Homo sapiens OX=9606 GN=LETM1 PE=1 SV=1
O95208	EPN2_HUMAN	3901.31	3464.17	3614.62	3957.84	3578.95	3864.42	3071.19	3139.89	3086.34	Epsin-2 OS=Homo sapiens OX=9606 GN=EPN2 PE=1 SV=3
O95210	STBD1_HUMAN	2867.6	2385.27	2385.22	2787.7	2760.71	2856.94	2243.83	2259.29	2136.88	Starch-binding domain-containing protein 1 OS=Homo sapiens OX=9606 GN=STBD1 PE=1 SV=1
O95218	ZRAB2_HUMAN	7906.73	7061.03	7823.4	8237.17	7458.7	8366.3	6885.06	6908.13	6806.68	Zinc finger Ran-binding domain-containing protein 2 OS=Homo sapiens OX=9606 GN=ZRANB2 PE=1 SV=2
O95219	SNX4_HUMAN	7074.35	6304.02	6259.18	6849.39	6529.52	6795.85	5551.95	5654.92	5325.67	Sorting nexin-4 OS=Homo sapiens OX=9606 GN=SNX4 PE=1 SV=1
O95229	ZWINT_HUMAN	2376.19	2295.38	2436.9	2050.53	2039.6	2052.01	1779.09	1702.77	1564.22	ZW10 interactor OS=Homo sapiens OX=9606 GN=ZWINT PE=1 SV=2
O95232	LC7L3_HUMAN	13537.9	12316.8	14575.6	13913.9	12890.5	12857.4	11170.9	11536.8	11449.2	Luc7-like protein 3 OS=Homo sapiens OX=9606 GN=LUC7L3 PE=1 SV=2
O95235	KI20A_HUMAN	23914.8	22772.9	23663.7	17125.9	17110	17944.2	19512.1	21848.9	19056.5	Kinesin-like protein KIF20A OS=Homo sapiens OX=9606 GN=KIF20A PE=1 SV=1
O95239	KIF4A_HUMAN	25003.8	23624.4	25631.9	20281	20185.3	19875.6	22321.6	22764	21203.2	Chromosome-associated kinesin KIF4A OS=Homo sapiens OX=9606 GN=KIF4A PE=1 SV=3
O95243	MBD4_HUMAN	8704.24	8029.47	8064.22	7705.78	7372.7	7786.03	7787.4	8030.48	7798	Methyl-CpG-binding domain protein 4 OS=Homo sapiens OX=9606 GN=MBD4 PE=1 SV=1
O95249	GOSR1_HUMAN	1621.32	1575.65	1577.45	1569.43	1647.78	1860.32	1581.67	1680.91	1533.78	Golgi SNAP receptor complex member 1 OS=Homo sapiens OX=9606 GN=GOSR1 PE=1 SV=1
O95251	KAT7_HUMAN	5470.29	4833.14	4984.75	4830.85	4669.74	4773.33	5528.88	5801.54	5761.02	Histone acetyltransferase KAT7 OS=Homo sapiens OX=9606 GN=KAT7 PE=1 SV=1
O95260	ATE1_HUMAN	1180.37	1033.87	1067.6	1178.15	1122.1	1127.82	1102.96	1136.16	1084.48	Arginyl-tRNA--protein transferase 1 OS=Homo sapiens OX=9606 GN=ATE1 PE=1 SV=2
O95271	TNKS1_HUMAN	2517.1	2274.09	2237.3	2701.87	2621.17	2680.51	2300.32	2227.33	2023.98	Poly [ADP-ribose] polymerase tankyrase-1 OS=Homo sapiens OX=9606 GN=TNKS PE=1 SV=2
O95273	CCDB1_HUMAN	667.824	596.924	615.174	731.365	730.775	741.663	631.2	587.796	595.89	Cyclin-D1-binding protein 1 OS=Homo sapiens OX=9606 GN=CCNDBP1 PE=1 SV=2
O95292	VAPB_HUMAN	30408	27952.3	27714.1	26217.9	23911.4	25727.7	19236.2	19745.7	18390.4	Vesicle-associated membrane protein-associated protein B/C OS=Homo sapiens OX=9606 GN=VAPB PE=1 SV=3
O95297	MPZL1_HUMAN	2178.07	1918.23	1882.19	2135.01	2117.47	2309.34	1581.49	1644.07	1444.83	Myelin protein zero-like protein 1 OS=Homo sapiens OX=9606 GN=MPZL1 PE=1 SV=1
O95298	NDUC2_HUMAN	2772.19	2723.31	2719.26	2332.19	2178.02	2329.91	1492.87	1623.02	1586.27	NADH dehydrogenase [ubiquinone] 1 subunit C2 OS=Homo sapiens OX=9606 GN=NDUFC2 PE=1 SV=1
O95299	NDUAA_HUMAN	11919.9	11126.7	10156.2	9542.8	8905.81	9567.32	7310.51	7803.2	7454.89	NADH dehydrogenase [ubiquinone] 1 alpha subcomplex subunit 10, mitochondrial OS=Homo sapiens OX=9606 GN=NDUFA10 PE=1 SV=1
O95302	FKBP9_HUMAN	933.322	760.114	834.326	984.236	852.837	1046.2	768.347	788.774	765.973	Peptidyl-prolyl cis-trans isomerase FKBP9 OS=Homo sapiens OX=9606 GN=FKBP9 PE=1 SV=2
O95319	CELF2_HUMAN	6119.25	5545.24	5681.86	5491.08	4804.09	5748.04	4612.1	4957.45	4840.11	CUGBP Elav-like family member 2 OS=Homo sapiens OX=9606 GN=CELF2 PE=1 SV=1
O95336	6PGL_HUMAN	1191.6	1025.66	1041.42	1205.42	1207.74	1231.37	981.806	978.961	911.383	6-phosphogluconolactonase OS=Homo sapiens OX=9606 GN=PGLS PE=1 SV=2
O95340	PAPS2_HUMAN	11233.9	10299	10724.4	11848.3	12141.2	13536	13648.1	12922.9	14184.5	Bifunctional 3'-phosphoadenosine 5'-phosphosulfate synthase 2 OS=Homo sapiens OX=9606 GN=PAPSS2 PE=1 SV=2
O95347	SMC2_HUMAN	28504.4	27133.6	27187.2	24807.9	24705.2	24496.1	24081.7	23816.2	22319.9	Structural maintenance of chromosomes protein 2 OS=Homo sapiens OX=9606 GN=SMC2 PE=1 SV=2
O95352	ATG7_HUMAN	1316.79	1174.6	1275.35	1333.41	1542.66	1464.53	1381.93	1328.23	1246.75	Ubiquitin-like modifier-activating enzyme ATG7 OS=Homo sapiens OX=9606 GN=ATG7 PE=1 SV=1
O95359	TACC2_HUMAN	4805.04	4125.54	4452.17	4802.2	4732.05	4971.12	4093.46	3995.92	3960.77	Transforming acidic coiled-coil-containing protein 2 OS=Homo sapiens OX=9606 GN=TACC2 PE=1 SV=3
O95361	TRI16_HUMAN	13350	11667.9	11887	15324.5	14413.1	16222	15087.1	13483.6	13131.1	Tripartite motif-containing protein 16 OS=Homo sapiens OX=9606 GN=TRIM16 PE=1 SV=3
O95365	ZBT7A_HUMAN	6256.79	5663.77	5766.34	5851.49	5705.06	5567.06	4782.82	4963.63	4667.49	Zinc finger and BTB domain-containing protein 7A OS=Homo sapiens OX=9606 GN=ZBTB7A PE=1 SV=1
O95372	LYPA2_HUMAN	1903.87	1604.99	1719.65	1821.28	1833.35	2018.69	1692.08	1585.83	1556.03	Acyl-protein thioesterase 2 OS=Homo sapiens OX=9606 GN=LYPLA2 PE=1 SV=1
O95373	IPO7_HUMAN	12698.4	11171.3	11789.5	12909.5	12463.5	13764.4	11054	10830.8	10332.6	Importin-7 OS=Homo sapiens OX=9606 GN=IPO7 PE=1 SV=1
O95376	ARI2_HUMAN	2281.21	2143.27	2103.27	2321.78	2429.34	2278.71	2266.95	2128.11	2154.62	E3 ubiquitin-protein ligase ARIH2 OS=Homo sapiens OX=9606 GN=ARIH2 PE=1 SV=1
O95391	SLU7_HUMAN	16287.9	14789.7	15643.6	16458.8	15842.4	16339.2	15995.7	16016.5	15352.7	Pre-mRNA-splicing factor SLU7 OS=Homo sapiens OX=9606 GN=SLU7 PE=1 SV=2
O95394	AGM1_HUMAN	5842.28	5255.43	5241.51	6134.51	5963.18	6554.17	6278.1	6046.5	5838.03	Phosphoacetylglucosamine mutase OS=Homo sapiens OX=9606 GN=PGM3 PE=1 SV=1
O95396	MOCS3_HUMAN	1252.09	1070.2	1024.86	1428.56	1363.97	1635.22	1256.25	1226.7	1290.29	Adenylyltransferase and sulfurtransferase MOCS3 OS=Homo sapiens OX=9606 GN=MOCS3 PE=1 SV=1
O95400	CD2B2_HUMAN	5239.37	4701.5	4882.46	5357.28	5463.12	5413.66	4744.43	4728.2	4209.88	CD2 antigen cytoplasmic tail-binding protein 2 OS=Homo sapiens OX=9606 GN=CD2BP2 PE=1 SV=1
O95402	MED26_HUMAN	1567.86	1436.82	1497.42	1468.75	1373.64	1381.31	1157.08	1170.18	1115.6	Mediator of RNA polymerase II transcription subunit 26 OS=Homo sapiens OX=9606 GN=MED26 PE=1 SV=2
O95425	SVIL_HUMAN	39667.2	35956.8	37400	39718.2	38058.5	40964.4	32273.5	34081.3	34013.6	Supervillin OS=Homo sapiens OX=9606 GN=SVIL PE=1 SV=2
O95433	AHSA1_HUMAN	20601.6	17983.9	18370.4	19012.9	17770.5	19255.3	15164	14932.1	13521.8	Activator of 90 kDa heat shock protein ATPase homolog 1 OS=Homo sapiens OX=9606 GN=AHSA1 PE=1 SV=1
O95453	PARN_HUMAN	12286.7	10976.5	11073.8	12148.3	11612.9	12065.9	10588.7	10822.1	10402.9	Poly(A)-specific ribonuclease PARN OS=Homo sapiens OX=9606 GN=PARN PE=1 SV=1
O95456	PSMG1_HUMAN	6205.39	5595.28	5842.45	5693.67	5293.17	5776.64	5136.85	5218.41	4999.22	Proteasome assembly chaperone 1 OS=Homo sapiens OX=9606 GN=PSMG1 PE=1 SV=1
O95466	FMNL1_HUMAN	1069.2	844.062	851.035	1090.25	1048.23	999.705	1032.52	1044.76	918.476	Formin-like protein 1 OS=Homo sapiens OX=9606 GN=FMNL1 PE=1 SV=3
O95470	SGPL1_HUMAN	2827.51	2532.07	2372.57	2860.24	2732.3	3031	2493.17	2424.35	2613.43	Sphingosine-1-phosphate lyase 1 OS=Homo sapiens OX=9606 GN=SGPL1 PE=1 SV=3
O95471	CLD7_HUMAN	2422.82	2193.33	2108.46	2432.13	2204.88	2464.47	2211.02	2273.17	2246.46	Claudin-7 OS=Homo sapiens OX=9606 GN=CLDN7 PE=1 SV=4
O95478	NSA2_HUMAN	2694.65	2646.53	2712.86	3021.81	3150.79	3206.29	2921.82	2485.47	2511.18	Ribosome biogenesis protein NSA2 homolog OS=Homo sapiens OX=9606 GN=NSA2 PE=1 SV=1
O95479	G6PE_HUMAN	1010.77	853.154	863.62	1090.62	1016.8	1148.11	839.892	926.36	875.973	GDH/6PGL endoplasmic bifunctional protein OS=Homo sapiens OX=9606 GN=H6PD PE=1 SV=2
O95486	SC24A_HUMAN	3173.67	2796.72	2816.82	3349.73	3126.01	3366.26	2896.52	2731.93	2812.24	Protein transport protein Sec24A OS=Homo sapiens OX=9606 GN=SEC24A PE=1 SV=2
O95502	NPTXR_HUMAN	764.686	686.239	691.898	713.19	612.657	743.944	538.107	615.785	553.323	Neuronal pentraxin receptor OS=Homo sapiens OX=9606 GN=NPTXR PE=3 SV=2
O95503	CBX6_HUMAN	2851.98	2518.85	2603.62	2845.8	2819.32	2907.23	2637.95	2432.24	2349.4	Chromobox protein homolog 6 OS=Homo sapiens OX=9606 GN=CBX6 PE=1 SV=1
O95544	NADK_HUMAN	326.657	281.648	274.613	351.885	370.062	363.142	304.77	319.614	283.748	NAD kinase OS=Homo sapiens OX=9606 GN=NADK PE=1 SV=1
O95551	TYDP2_HUMAN	194.742	166.291	184.522	220.116	216.985	248.511	257.913	238.99	230.072	Tyrosyl-DNA phosphodiesterase 2 OS=Homo sapiens OX=9606 GN=TDP2 PE=1 SV=1
O95568	MET18_HUMAN	479.494	445.906	460.67	610.205	656.906	582.402	405.271	392.005	370.493	Histidine protein methyltransferase 1 homolog OS=Homo sapiens OX=9606 GN=METTL18 PE=1 SV=1
O95573	ACSL3_HUMAN	22244.4	18377.1	18303.9	18693.1	17323.3	19928.3	19162.8	19486.7	18957.5	Fatty acid CoA ligase Acsl3 OS=Homo sapiens OX=9606 GN=ACSL3 PE=1 SV=3
O95602	RPA1_HUMAN	12345.4	10871.2	11184.7	13153	12897.8	13779.1	12055.1	12221.7	12005.9	DNA-directed RNA polymerase I subunit RPA1 OS=Homo sapiens OX=9606 GN=POLR1A PE=1 SV=2
O95613	PCNT_HUMAN	23567.9	22155.4	21395.8	20169	19566.5	18955.7	20094.2	19879.9	19303.6	Pericentrin OS=Homo sapiens OX=9606 GN=PCNT PE=1 SV=4
O95619	YETS4_HUMAN	2459.2	2222.55	2262.89	2144.45	1935.08	2093.2	1850.54	1989.06	1894.7	YEATS domain-containing protein 4 OS=Homo sapiens OX=9606 GN=YEATS4 PE=1 SV=1
O95625	ZBT11_HUMAN	3947.65	3421.81	3456.65	3721.05	3554.91	3700.82	3530.89	3757.16	3515.03	Zinc finger and BTB domain-containing protein 11 OS=Homo sapiens OX=9606 GN=ZBTB11 PE=1 SV=2
O95628	CNOT4_HUMAN	8284.37	7658.32	8179.47	8331.45	8162.88	8725.48	6920.29	6981.53	7232.44	CCR4-NOT transcription complex subunit 4 OS=Homo sapiens OX=9606 GN=CNOT4 PE=1 SV=3
O95630	STABP_HUMAN	7451.75	6970.36	6791.58	6422.94	6232.51	6796.66	5064.03	4974.41	4861.36	STAM-binding protein OS=Homo sapiens OX=9606 GN=STAMBP PE=1 SV=1
O95633	FSTL3_HUMAN	315.031	244.824	262.299	334.495	350.931	304.489	264.275	237.222	224.889	Follistatin-related protein 3 OS=Homo sapiens OX=9606 GN=FSTL3 PE=1 SV=1
O95639	CPSF4_HUMAN	3271.06	2963.62	3147.71	3204.08	3240.55	3089.13	3016.62	3252.93	3168.01	Cleavage and polyadenylation specificity factor subunit 4 OS=Homo sapiens OX=9606 GN=CPSF4 PE=1 SV=1
O95671	ASML_HUMAN	3646.45	3176.39	3510.15	3818.86	3691.23	4276.67	2835.54	2844.93	3043.85	Probable bifunctional dTTP/UTP pyrophosphatase/methyltransferase protein OS=Homo sapiens OX=9606 GN=ASMTL PE=1 SV=3
O95674	CDS2_HUMAN	694.817	702.998	472.808	701.26	968.309	683.941	522.745	494.022	495.035	Phosphatidate cytidylyltransferase 2 OS=Homo sapiens OX=9606 GN=CDS2 PE=1 SV=1
O95696	BRD1_HUMAN	1945.4	1702.51	1597.74	1992.83	1920.26	1813.83	1741.64	1901.35	1779.79	Bromodomain-containing protein 1 OS=Homo sapiens OX=9606 GN=BRD1 PE=1 SV=1
O95714	HERC2_HUMAN	1689.01	1538.56	1505.64	1904.32	2038.27	1830.21	1623.36	1659.86	1528.54	E3 ubiquitin-protein ligase HERC2 OS=Homo sapiens OX=9606 GN=HERC2 PE=1 SV=2
O95716	RAB3D_HUMAN	3173.24	2760.37	2681.37	3155.79	2656.96	2757.06	2071.81	2088.87	1709.23	Ras-related protein Rab-3D OS=Homo sapiens OX=9606 GN=RAB3D PE=1 SV=1
O95721	SNP29_HUMAN	10577.2	9379.29	9892.61	10040.4	9595.92	10403.8	8181.06	7864.93	7708.59	Synaptosomal-associated protein 29 OS=Homo sapiens OX=9606 GN=SNAP29 PE=1 SV=1
O95747	OXSR1_HUMAN	8889.55	7715.53	8092.59	8748.67	8106.58	8861.85	6971.62	6809.42	6917.06	Serine/threonine-protein kinase OSR1 OS=Homo sapiens OX=9606 GN=OXSR1 PE=1 SV=1
O95757	HS74L_HUMAN	4913.53	4132.95	4282.53	4891.76	4311.78	4907.11	3963.61	4030.07	4314.28	Heat shock 70 kDa protein 4L OS=Homo sapiens OX=9606 GN=HSPA4L PE=1 SV=3
O95758	PTBP3_HUMAN	9050.89	7814.66	8369.96	7985.39	7304.76	8492.94	7021.75	7041.94	6662.73	Polypyrimidine tract-binding protein 3 OS=Homo sapiens OX=9606 GN=PTBP3 PE=1 SV=2
O95782	AP2A1_HUMAN	18856.6	15768.9	16716.8	17947.5	16827	18717.7	16108.1	16303.2	15304.2	AP-2 complex subunit alpha-1 OS=Homo sapiens OX=9606 GN=AP2A1 PE=1 SV=3
O95785	WIZ_HUMAN	8221.87	7551.45	8106.51	7974.45	7564.11	8170.65	7032.02	7306.82	7068.54	Protein Wiz OS=Homo sapiens OX=9606 GN=WIZ PE=1 SV=2
O95786	RIGI_HUMAN	2448.27	2082.62	2170.61	2967.99	2900.59	3207.33	2184.94	2271.56	2478.94	Antiviral innate immune response receptor RIG-I OS=Homo sapiens OX=9606 GN=RIGI PE=1 SV=2
O95793	STAU1_HUMAN	22116.5	18718.2	20983.4	20700.7	19169	20819.5	17374.5	16612.2	16978.3	Double-stranded RNA-binding protein Staufen homolog 1 OS=Homo sapiens OX=9606 GN=STAU1 PE=1 SV=2
O95801	TTC4_HUMAN	6667.98	5893.06	6446.96	7267.5	6812.69	7576.38	6127.59	6170.73	5953.97	Tetratricopeptide repeat protein 4 OS=Homo sapiens OX=9606 GN=TTC4 PE=1 SV=3
O95817	BAG3_HUMAN	23593.9	21254.7	22052.3	20769.8	20377.9	21968.2	17270.9	16259.8	16150.2	BAG family molecular chaperone regulator 3 OS=Homo sapiens OX=9606 GN=BAG3 PE=1 SV=3
O95819	M4K4_HUMAN	4549.69	3745.62	4146.35	4336.18	3755.1	3996.92	3425.16	3354.57	3490.86	Mitogen-activated protein kinase kinase kinase kinase 4 OS=Homo sapiens OX=9606 GN=MAP4K4 PE=1 SV=2
O95822	DCMC_HUMAN	3140.3	2744.85	2744.54	3248.58	3277.34	3215.5	2385.97	2711.85	2589.75	Malonyl-CoA decarboxylase, mitochondrial OS=Homo sapiens OX=9606 GN=MLYCD PE=1 SV=3
O95825	QORL1_HUMAN	2378.06	2084.02	2131.5	2390.7	2338.22	2552.5	1900.57	1853.6	1864.83	Quinone oxidoreductase-like protein 1 OS=Homo sapiens OX=9606 GN=CRYZL1 PE=1 SV=2
O95831	AIFM1_HUMAN	46495.2	42321.5	40054.3	38235.1	34632.2	34231	26080.3	27554	25965.7	Apoptosis-inducing factor 1, mitochondrial OS=Homo sapiens OX=9606 GN=AIFM1 PE=1 SV=1
O95833	CLIC3_HUMAN	6801.53	5254.86	5385.28	6547.24	5958.02	6300.09	6781.98	5684.44	4948.26	Chloride intracellular channel protein 3 OS=Homo sapiens OX=9606 GN=CLIC3 PE=1 SV=2
O95835	LATS1_HUMAN	4028.93	3647.37	3838.38	4048.02	4254.87	4132.26	4283.71	4228.79	4118.15	Serine/threonine-protein kinase LATS1 OS=Homo sapiens OX=9606 GN=LATS1 PE=1 SV=1
O95861	BPNT1_HUMAN	2651.62	2323.77	2433.84	2883.96	2856.3	3196.88	2091.6	2135.12	2172.41	3'(2'),5'-bisphosphate nucleotidase 1 OS=Homo sapiens OX=9606 GN=BPNT1 PE=1 SV=1
O95865	DDAH2_HUMAN	2447.88	2150.29	2140.2	2409.9	2296	2378.48	1644.2	1516.55	1508.26	Putative hydrolase DDAH2 OS=Homo sapiens OX=9606 GN=DDAH2 PE=1 SV=1
O95873	CF047_HUMAN	686.499	646.167	584.461	621.89	578.152	495.855	588.682	650.843	538.018	Uncharacterized protein C6orf47 OS=Homo sapiens OX=9606 GN=C6orf47 PE=1 SV=2
O95881	TXD12_HUMAN	1753.41	1686.04	1479.75	1547.72	1440.89	1528.61	1055.65	1087.42	956.57	Thioredoxin domain-containing protein 12 OS=Homo sapiens OX=9606 GN=TXNDC12 PE=1 SV=1
O95900	TRUB2_HUMAN	3547.02	3216.12	3199.69	3202.89	3152.13	3457.33	2794.18	2831.32	2610.38	Pseudouridylate synthase TRUB2, mitochondrial OS=Homo sapiens OX=9606 GN=TRUB2 PE=1 SV=1
O95905	ECD_HUMAN	3980.97	3384.55	3623.5	3998.3	4079.82	4145.16	3873.33	3738.13	3687.9	Protein ecdysoneless homolog OS=Homo sapiens OX=9606 GN=ECD PE=1 SV=1
O95926	SYF2_HUMAN	7274.73	6668.01	7082.37	6724.79	6020.13	6833.24	5371.16	5381.31	5225.18	Pre-mRNA-splicing factor SYF2 OS=Homo sapiens OX=9606 GN=SYF2 PE=1 SV=1
O95936	EOMES_HUMAN	908.912	724.44	804.409	973.365	1003.11	1031.82	1105.47	1067.5	1020.05	Eomesodermin homolog OS=Homo sapiens OX=9606 GN=EOMES PE=1 SV=3
O95983	MBD3_HUMAN	4243.51	3691.8	4004.54	3943.22	3463.97	3293.79	3087.84	3368.46	2892.25	Methyl-CpG-binding domain protein 3 OS=Homo sapiens OX=9606 GN=MBD3 PE=1 SV=1
O95985	TOP3B_HUMAN	3573.99	3127.91	3241.74	3630.43	3509.87	3655.52	3362.77	3427.7	3225.17	DNA topoisomerase 3-beta-1 OS=Homo sapiens OX=9606 GN=TOP3B PE=1 SV=1
O95989	NUDT3_HUMAN	1105.61	988.78	1038.03	1157.7	1122.55	1256.01	868.948	890.456	900.067	Diphosphoinositol polyphosphate phosphohydrolase 1 OS=Homo sapiens OX=9606 GN=NUDT3 PE=1 SV=1
O95994	AGR2_HUMAN	12886.5	12660	13743.3	12970.4	12134.8	12093.9	6179.18	6925.57	6585.51	Anterior gradient protein 2 homolog OS=Homo sapiens OX=9606 GN=AGR2 PE=1 SV=1
O95997	PTTG1_HUMAN	2336.46	2389.56	2412.36	1804.5	1681.69	2134	1454.68	1506.28	1559.1	Securin OS=Homo sapiens OX=9606 GN=PTTG1 PE=1 SV=1
O95999	BCL10_HUMAN	4508.61	4047.29	4068.78	5069.9	4719.71	5405.1	3202.67	3081.69	3002.31	B-cell lymphoma/leukemia 10 OS=Homo sapiens OX=9606 GN=BCL10 PE=1 SV=1
O96000	NDUBA_HUMAN	6871.11	6421.24	6676.09	6498.05	6111.23	5949.68	5915.5	6365.65	5590.89	NADH dehydrogenase [ubiquinone] 1 beta subcomplex subunit 10 OS=Homo sapiens OX=9606 GN=NDUFB10 PE=1 SV=3
O96005	CLPT1_HUMAN	6985.09	5707.21	5910.31	6486.93	5733.64	5954.17	5338.79	5703.34	4933.83	Putative lipid scramblase CLPTM1 OS=Homo sapiens OX=9606 GN=CLPTM1 PE=1 SV=1
O96006	ZBED1_HUMAN	1366.84	1308.84	1284.19	1496.78	1420.47	1496.02	1339.04	1323.83	1352.72	E3 SUMO-protein ligase ZBED1 OS=Homo sapiens OX=9606 GN=ZBED1 PE=1 SV=1
O96008	TOM40_HUMAN	10407.9	9278.02	8998.03	9063.16	8886.9	9120.57	8218.64	8436.38	7595.01	Mitochondrial import receptor subunit TOM40 homolog OS=Homo sapiens OX=9606 GN=TOMM40 PE=1 SV=1
O96013	PAK4_HUMAN	7255.67	6586.8	7231.28	6867.78	6629.66	7098.88	6153.26	6201.57	6089.39	Serine/threonine-protein kinase PAK 4 OS=Homo sapiens OX=9606 GN=PAK4 PE=1 SV=1
O96019	ACL6A_HUMAN	10704.8	9336.3	9759.87	10666.7	10485.5	10855.2	11572.7	11439.2	11007.6	Actin-like protein 6A OS=Homo sapiens OX=9606 GN=ACTL6A PE=1 SV=1
O96020	CCNE2_HUMAN	2970.27	2817.5	3024.02	2526.05	2624.63	2635.03	2845.34	2695.02	2642.43	G1/S-specific cyclin-E2 OS=Homo sapiens OX=9606 GN=CCNE2 PE=1 SV=1
O96028	NSD2_HUMAN	11736.9	10401.1	11562.4	10191.7	9402.11	9356.95	7983.52	8703.45	7580.93	Histone-lysine N-methyltransferase NSD2 OS=Homo sapiens OX=9606 GN=NSD2 PE=1 SV=1
P00156	CYB_HUMAN	2608.59	2381.26	2430.88	2342.62	1882.27	2441.66	1705.47	1768.08	1647.98	Cytochrome b OS=Homo sapiens OX=9606 GN=MT-CYB PE=1 SV=2
P00167	CYB5_HUMAN	794.776	739.873	786.926	783.644	770.858	813.105	578.254	606.426	543.582	Cytochrome b5 OS=Homo sapiens OX=9606 GN=CYB5A PE=1 SV=2
P00326	ADH1G_HUMAN	777.681	690.068	746.444	844.504	846.349	920.326	594.432	600.918	588.537	Alcohol dehydrogenase 1C OS=Homo sapiens OX=9606 GN=ADH1C PE=1 SV=2
P00338	LDHA_HUMAN	73387.9	67507.6	67395.5	60023.9	57258	62504.9	52101.9	50848.6	51462	L-lactate dehydrogenase A chain OS=Homo sapiens OX=9606 GN=LDHA PE=1 SV=2
P00367	DHE3_HUMAN	7148.71	6183.58	6290.18	7336.55	7123.85	7563.74	5195.11	5408.96	5732.27	Glutamate dehydrogenase 1, mitochondrial OS=Homo sapiens OX=9606 GN=GLUD1 PE=1 SV=2
P00374	DYR_HUMAN	6911.91	6351.74	6408.76	6260.13	6202.47	6281.52	5850.15	5762.6	5338.58	Dihydrofolate reductase OS=Homo sapiens OX=9606 GN=DHFR PE=1 SV=2
P00387	NB5R3_HUMAN	11440.5	10109.2	10324.4	11214.1	10175.6	11164.6	9263.86	9536.72	9123.96	NADH-cytochrome b5 reductase 3 OS=Homo sapiens OX=9606 GN=CYB5R3 PE=1 SV=3
P00390	GSHR_HUMAN	14140.2	13008.1	13120.6	13839.9	13531.5	14226.2	13113.6	12495.1	13397.9	Glutathione reductase, mitochondrial OS=Homo sapiens OX=9606 GN=GSR PE=1 SV=2
P00491	PNPH_HUMAN	3253.13	2720.39	2934.28	3378.03	3370.3	3760.61	3191.13	3194.4	3454.84	Purine nucleoside phosphorylase OS=Homo sapiens OX=9606 GN=PNP PE=1 SV=2
P00492	HPRT_HUMAN	10477.9	8764.98	10102.8	9031.53	8114.58	9157.6	8294.52	8147.74	7515.16	Hypoxanthine-guanine phosphoribosyltransferase OS=Homo sapiens OX=9606 GN=HPRT1 PE=1 SV=2
P00505	AATM_HUMAN	31887.9	26862.6	25889.3	28726.1	26257.4	27506.6	18637.7	20361.7	20165.9	Aspartate aminotransferase, mitochondrial OS=Homo sapiens OX=9606 GN=GOT2 PE=1 SV=3
P00519	ABL1_HUMAN	3044.99	2675.51	2865.71	3074.23	2824.21	2882.5	2649.28	2694.33	2593.64	Tyrosine-protein kinase ABL1 OS=Homo sapiens OX=9606 GN=ABL1 PE=1 SV=4
P00533	EGFR_HUMAN	1568.27	1545.95	1420.47	1325.34	1363.89	1535.15	938.345	908.198	948.002	Epidermal growth factor receptor OS=Homo sapiens OX=9606 GN=EGFR PE=1 SV=2
P00558	PGK1_HUMAN	85205.8	78737.2	80436.3	76084.9	72237.5	78734	67465.4	63044	61866	Phosphoglycerate kinase 1 OS=Homo sapiens OX=9606 GN=PGK1 PE=1 SV=3
P00568	KAD1_HUMAN	8203.03	7370.7	7301.26	6852.03	6416.61	7094.88	6076.57	5830.92	5338.42	Adenylate kinase isoenzyme 1 OS=Homo sapiens OX=9606 GN=AK1 PE=1 SV=3
P00749	UROK_HUMAN	891.886	769.894	719.403	887.237	878.051	946.313	790.206	745.522	791.001	Urokinase-type plasminogen activator OS=Homo sapiens OX=9606 GN=PLAU PE=1 SV=3
P00813	ADA_HUMAN	2223.92	1915.15	1855.98	2309.09	2222.32	2560.55	1999.03	2121.91	2103.75	Adenosine deaminase OS=Homo sapiens OX=9606 GN=ADA PE=1 SV=3
P00846	ATP6_HUMAN	2196.14	1883.07	1880.25	1926.93	1948.99	1859.22	1657.06	1699.27	1756.94	ATP synthase subunit a OS=Homo sapiens OX=9606 GN=MT-ATP6 PE=1 SV=1
P00918	CAH2_HUMAN	12704.3	13227.8	12699.4	11476.5	11940.9	11944.1	6609.06	6635.93	6598.32	Carbonic anhydrase 2 OS=Homo sapiens OX=9606 GN=CA2 PE=1 SV=2
P00966	ASSY_HUMAN	32452.7	30464.9	31246.6	39129.9	40039.7	48752.3	45239.8	40409.2	46389.3	Argininosuccinate synthase OS=Homo sapiens OX=9606 GN=ASS1 PE=1 SV=2
P01033	TIMP1_HUMAN	1960.92	1721.27	1640.33	1885.65	1947.81	2051.99	1647.68	1656.95	1585.38	Metalloproteinase inhibitor 1 OS=Homo sapiens OX=9606 GN=TIMP1 PE=1 SV=1
P01034	CYTC_HUMAN	5333.18	4572.83	4553.71	5378.71	4827.93	5202.73	3867.13	4007.23	3984.32	Cystatin-C OS=Homo sapiens OX=9606 GN=CST3 PE=1 SV=1
P01100	FOS_HUMAN	1613.44	1453.4	1319.28	1576.37	1315.28	1544.04	1150.19	1162.63	1217.7	Protein c-Fos OS=Homo sapiens OX=9606 GN=FOS PE=1 SV=1
P01106	MYC_HUMAN	2961.51	2826.46	2617.77	2587.99	2491.14	2692.32	2207.02	2260.74	2165.55	Myc proto-oncogene protein OS=Homo sapiens OX=9606 GN=MYC PE=1 SV=2
P01111	RASN_HUMAN	5698.89	5088.62	5403.46	5526.67	5073.67	5510.82	4060.55	4191.69	3814.55	GTPase NRas OS=Homo sapiens OX=9606 GN=NRAS PE=1 SV=1
P01112	RASH_HUMAN	12983.8	11490.3	11799.7	12774.5	11991	13027.4	10605.6	10460.3	9778.15	GTPase HRas OS=Homo sapiens OX=9606 GN=HRAS PE=1 SV=1
P01116	RASK_HUMAN	1636.4	1427.23	1536.11	1613.91	1551.87	1632.03	1516.65	1499.7	1408.55	GTPase KRas OS=Homo sapiens OX=9606 GN=KRAS PE=1 SV=1
P01130	LDLR_HUMAN	5309.49	4389.14	4494.09	4948.43	4603.32	6552.19	3303.92	3187	3331.16	Low-density lipoprotein receptor OS=Homo sapiens OX=9606 GN=LDLR PE=1 SV=1
P02144	MYG_HUMAN	3405.57	3004.14	3202.24	3832.93	3412.06	3827.86	2584.94	2468.13	2562.86	Myoglobin OS=Homo sapiens OX=9606 GN=MB PE=1 SV=2
P02545	LMNA_HUMAN	53082.5	47767.4	47201.5	46331.5	46208.3	46435.6	40020.5	38389	35997	Prelamin-A/C OS=Homo sapiens OX=9606 GN=LMNA PE=1 SV=1
P02647	APOA1_HUMAN	824.364	877.686	798.83	612.349	541.412	635.857	401.245	404.516	382.673	Apolipoprotein A-I OS=Homo sapiens OX=9606 GN=APOA1 PE=1 SV=1
P02786	TFR1_HUMAN	39551.2	36750.3	37091.5	41930.2	38852.3	41500.7	46160.2	45985.7	38515.6	Transferrin receptor protein 1 OS=Homo sapiens OX=9606 GN=TFRC PE=1 SV=2
P02794	FRIH_HUMAN	3816.05	3519.69	3282.68	4296.02	3973.74	4369.27	2347.19	2416.33	2368.99	Ferritin heavy chain OS=Homo sapiens OX=9606 GN=FTH1 PE=1 SV=2
P03372	ESR1_HUMAN	2349.59	2124.37	2335.32	2381.74	2365.64	2222.88	1902.58	1888.92	1911.21	Estrogen receptor OS=Homo sapiens OX=9606 GN=ESR1 PE=1 SV=2
P03891	NU2M_HUMAN	1678.95	1418.81	1464.62	1711.16	1617.24	1779.39	1275.78	1319.38	1345.63	NADH-ubiquinone oxidoreductase chain 2 OS=Homo sapiens OX=9606 GN=MT-ND2 PE=1 SV=2
P04035	HMDH_HUMAN	2799.41	2216.97	2338.06	2911.4	2759.79	3457.93	2288.37	2387.27	2883.95	3-hydroxy-3-methylglutaryl-coenzyme A reductase OS=Homo sapiens OX=9606 GN=HMGCR PE=1 SV=1
P04040	CATA_HUMAN	14387.9	11308.2	12403.5	14515.8	13661.6	15390	11495.1	11836.3	10920.6	Catalase OS=Homo sapiens OX=9606 GN=CAT PE=1 SV=3
P04049	RAF1_HUMAN	6300.37	5780.38	5844	5852.08	5613.54	6087.9	5439.93	5482.47	5396.89	RAF proto-oncogene serine/threonine-protein kinase OS=Homo sapiens OX=9606 GN=RAF1 PE=1 SV=1
P04062	GBA1_HUMAN	6396.75	5889.29	5617.17	5675.59	5372.3	5724.19	5206.56	5425.12	4885.73	Lysosomal acid glucosylceramidase OS=Homo sapiens OX=9606 GN=GBA1 PE=1 SV=3
P04066	FUCO_HUMAN	1007.65	871.782	870.54	957.57	896.944	978.531	759.856	829.566	755.188	Tissue alpha-L-fucosidase OS=Homo sapiens OX=9606 GN=FUCA1 PE=1 SV=4
P04075	ALDOA_HUMAN	60955.8	50504.1	49248.9	49671.4	51247.3	54000.4	47205.1	42104.6	39463.7	Fructose-bisphosphate aldolase A OS=Homo sapiens OX=9606 GN=ALDOA PE=1 SV=2
P04080	CYTB_HUMAN	6539.41	6064.34	6106.34	5842.89	5512.81	6204.87	4250.46	3880.06	3821.88	Cystatin-B OS=Homo sapiens OX=9606 GN=CSTB PE=1 SV=2
P04083	ANXA1_HUMAN	1065.17	880.042	936.474	1125.1	1041.32	1169.18	1154.78	1111.27	1033.4	Annexin A1 OS=Homo sapiens OX=9606 GN=ANXA1 PE=1 SV=2
P04150	GCR_HUMAN	11860.2	10602.2	10673.9	11501	11133.7	12002.9	9521.82	9492.75	9517.46	Glucocorticoid receptor OS=Homo sapiens OX=9606 GN=NR3C1 PE=1 SV=1
P04156	PRIO_HUMAN	2475.14	2272.62	2330.74	2653.2	2552.39	2829.98	2374.58	2497.93	2506.52	Major prion protein OS=Homo sapiens OX=9606 GN=PRNP PE=1 SV=1
P04181	OAT_HUMAN	23122.5	20462.2	20508.5	21457.8	20361.7	21981.1	18029.9	18684	18097.2	Ornithine aminotransferase, mitochondrial OS=Homo sapiens OX=9606 GN=OAT PE=1 SV=1
P04183	KITH_HUMAN	9366.13	9029.61	8940.21	7094.67	7079.24	6854.02	7518.29	7418.59	7034.74	Thymidine kinase, cytosolic OS=Homo sapiens OX=9606 GN=TK1 PE=1 SV=2
P04406	G3P_HUMAN	222902	197234	198752	196882	205301	210297	204514	189186	191847	Glyceraldehyde-3-phosphate dehydrogenase OS=Homo sapiens OX=9606 GN=GAPDH PE=1 SV=3
P04424	ARLY_HUMAN	6098	5410	5532.14	6154.92	6189.41	6443.6	6372.37	6201.53	6069.99	Argininosuccinate lyase OS=Homo sapiens OX=9606 GN=ASL PE=1 SV=4
P04626	ERBB2_HUMAN	718.375	585.69	619.164	747.312	673.825	707.641	671.907	671.06	630.006	Receptor tyrosine-protein kinase erbB-2 OS=Homo sapiens OX=9606 GN=ERBB2 PE=1 SV=1
P04632	CPNS1_HUMAN	9245.94	8424.01	8402.62	9386.75	8563.33	9050.79	7145.94	6731.79	6286.15	Calpain small subunit 1 OS=Homo sapiens OX=9606 GN=CAPNS1 PE=1 SV=1
P04637	P53_HUMAN	5221.1	4501.39	4536.7	5342.42	5534.66	5409.38	4744.54	4116.32	4208.98	Cellular tumor antigen p53 OS=Homo sapiens OX=9606 GN=TP53 PE=1 SV=4
P04732	MT1E_HUMAN	835.549	749.769	805.191	798.482	833.063	863.047	17544.3	11855.7	10222.9	Metallothionein-1E OS=Homo sapiens OX=9606 GN=MT1E PE=1 SV=1
P04733	MT1F_HUMAN	2079.1	1983.11	1961.76	2182.91	2480.76	2662.13	15501.6	11276.3	11457.2	Metallothionein-1F OS=Homo sapiens OX=9606 GN=MT1F PE=1 SV=1
P04792	HSPB1_HUMAN	51626.8	46420.5	47449.1	47232.2	42974.6	51222.5	32682	29400.1	30646.3	Heat shock protein beta-1 OS=Homo sapiens OX=9606 GN=HSPB1 PE=1 SV=2
P04798	CP1A1_HUMAN	16407.4	13530.7	13098.9	15481.6	14640.6	15803.6	19836.9	19341.6	17336.5	Cytochrome P450 1A1 OS=Homo sapiens OX=9606 GN=CYP1A1 PE=1 SV=1
P04818	TYSY_HUMAN	1715.13	1550.92	1426.82	1578.36	1739.75	1420.13	1537.81	1454.4	1417.43	Thymidylate synthase OS=Homo sapiens OX=9606 GN=TYMS PE=1 SV=3
P04843	RPN1_HUMAN	41187.4	38030.6	35621	39571.1	35816.9	36332	26255.7	27273.9	23884.4	Dolichyl-diphosphooligosaccharide--protein glycosyltransferase subunit 1 OS=Homo sapiens OX=9606 GN=RPN1 PE=1 SV=1
P04844	RPN2_HUMAN	20024.8	17870.9	17935.6	21281.3	17824.9	19517.8	13803.8	14817.9	13375	Dolichyl-diphosphooligosaccharide--protein glycosyltransferase subunit 2 OS=Homo sapiens OX=9606 GN=RPN2 PE=1 SV=3
P04899	GNAI2_HUMAN	15626.8	14166.3	12674.7	13725.3	12712.9	13304.2	9419.08	9844.1	8990.01	Guanine nucleotide-binding protein G(i) subunit alpha-2 OS=Homo sapiens OX=9606 GN=GNAI2 PE=1 SV=3
P04920	B3A2_HUMAN	6352.02	5594.29	5954.93	5539.32	5276.77	5258.7	4940.4	4956.13	4519.8	Anion exchange protein 2 OS=Homo sapiens OX=9606 GN=SLC4A2 PE=1 SV=4
P05023	AT1A1_HUMAN	34218.9	29763.9	29499.2	34962.8	31297.6	32661.6	24665.7	26132.4	23032.7	Sodium/potassium-transporting ATPase subunit alpha-1 OS=Homo sapiens OX=9606 GN=ATP1A1 PE=1 SV=1
P05026	AT1B1_HUMAN	18870.3	16427.2	16115.2	17602.8	16265.7	17461.2	10967.3	11970.4	12035.8	Sodium/potassium-transporting ATPase subunit beta-1 OS=Homo sapiens OX=9606 GN=ATP1B1 PE=1 SV=1
P05067	A4_HUMAN	16765	14416.6	13748.4	15547.9	14238	16695.4	14221.7	13671.5	13710.4	Amyloid-beta precursor protein OS=Homo sapiens OX=9606 GN=APP PE=1 SV=3
P05114	HMGN1_HUMAN	11057.6	11405.8	12481.3	11392	9667.96	10182.1	6600.04	7666.36	5406.36	Non-histone chromosomal protein HMG-14 OS=Homo sapiens OX=9606 GN=HMGN1 PE=1 SV=3
P05141	ADT2_HUMAN	23767.1	22493.8	21249.4	18520	18450.9	19288.4	19090.9	19109.1	19178.7	ADP/ATP translocase 2 OS=Homo sapiens OX=9606 GN=SLC25A5 PE=1 SV=7
P05161	ISG15_HUMAN	2877.5	2500.85	2566.82	2629.07	2441.42	3059.38	2251.33	2226.42	2128.11	Ubiquitin-like protein ISG15 OS=Homo sapiens OX=9606 GN=ISG15 PE=1 SV=5
P05166	PCCB_HUMAN	2661.73	2441.35	2396.13	2475.48	2293.89	2473.61	1939.1	2014.17	1992.25	Propionyl-CoA carboxylase beta chain, mitochondrial OS=Homo sapiens OX=9606 GN=PCCB PE=1 SV=3
P05198	IF2A_HUMAN	17078.9	15284.4	16546.3	16906.4	16026.6	17719.8	15803.4	14687.8	14179.5	Eukaryotic translation initiation factor 2 subunit 1 OS=Homo sapiens OX=9606 GN=EIF2S1 PE=1 SV=3
P05204	HMGN2_HUMAN	3285.33	3882.39	3739	4368.4	3909.89	4109.74	2861.49	3754.07	2145.5	Non-histone chromosomal protein HMG-17 OS=Homo sapiens OX=9606 GN=HMGN2 PE=1 SV=3
P05362	ICAM1_HUMAN	1389.41	1188	1098.49	1225.63	1073.55	1290.42	845.639	848.904	788.431	Intercellular adhesion molecule 1 OS=Homo sapiens OX=9606 GN=ICAM1 PE=1 SV=2
P05386	RLA1_HUMAN	6543.5	6300.52	6176.85	5815.62	5491.73	6351.06	3851.43	3864.06	3891.83	Large ribosomal subunit protein P1 OS=Homo sapiens OX=9606 GN=RPLP1 PE=1 SV=1
P05387	RLA2_HUMAN	9717.85	9829.35	9916.01	8869.38	8027.23	9053.63	4342.56	4285.01	4182.89	Large ribosomal subunit protein P2 OS=Homo sapiens OX=9606 GN=RPLP2 PE=1 SV=1
P05388	RLA0_HUMAN	26590.2	22354	23218.1	22654.1	20776.1	23776.3	15927.4	16232.4	16913.3	Large ribosomal subunit protein uL10 OS=Homo sapiens OX=9606 GN=RPLP0 PE=1 SV=1
P05412	JUN_HUMAN	9373.35	8455.91	8615	9407.71	8507.2	8981.81	5040.72	5037.11	5042.71	Transcription factor Jun OS=Homo sapiens OX=9606 GN=JUN PE=1 SV=2
P05423	RPC4_HUMAN	5272.39	4389.37	4854.98	5577.75	5388.29	5978.32	4466.72	4519.22	4432.27	DNA-directed RNA polymerase III subunit RPC4 OS=Homo sapiens OX=9606 GN=POLR3D PE=1 SV=2
P05455	LA_HUMAN	55664.6	49030.4	51249.2	53512.5	50250.4	53679.3	41180.7	40183.5	40612	Lupus La protein OS=Homo sapiens OX=9606 GN=SSB PE=1 SV=2
P05556	ITB1_HUMAN	25751.9	22472.3	21491.9	23750.4	21674.3	24398.4	20547.9	18747.8	17792.4	Integrin beta-1 OS=Homo sapiens OX=9606 GN=ITGB1 PE=1 SV=2
P06132	DCUP_HUMAN	988.631	833.824	882.291	1096.15	1018.84	1174.65	1003.39	1009.73	1049.29	Uroporphyrinogen decarboxylase OS=Homo sapiens OX=9606 GN=UROD PE=1 SV=2
P06280	AGAL_HUMAN	4443.06	4206.72	4256.63	4080.51	3999.09	3990.17	2658.31	2907.78	2856.03	Alpha-galactosidase A OS=Homo sapiens OX=9606 GN=GLA PE=1 SV=1
P06396	GELS_HUMAN	18596.5	14216.5	14461.1	20604.3	19387.8	24301.1	13779.9	12566.1	13019.4	Gelsolin OS=Homo sapiens OX=9606 GN=GSN PE=1 SV=1
P06400	RB_HUMAN	11588.4	10661.2	10854.3	10465.2	10211.6	10678.4	10253.5	10164.7	9738.14	Retinoblastoma-associated protein OS=Homo sapiens OX=9606 GN=RB1 PE=1 SV=2
P06493	CDK1_HUMAN	11821.4	11410.6	11815.8	8759.91	8418.8	9361.18	8576.81	8987.5	9007.04	Cyclin-dependent kinase 1 OS=Homo sapiens OX=9606 GN=CDK1 PE=1 SV=3
P06576	ATPB_HUMAN	29094.7	26928.5	26008.2	27503.9	25165.1	26100.7	22656	23532.8	20881.6	ATP synthase subunit beta, mitochondrial OS=Homo sapiens OX=9606 GN=ATP5F1B PE=1 SV=3
P06730	IF4E_HUMAN	4047.02	3639.65	3454.42	3653.91	3210.01	3324.02	2713.73	2912.62	2777.68	Eukaryotic translation initiation factor 4E OS=Homo sapiens OX=9606 GN=EIF4E PE=1 SV=2
P06733	ENOA_HUMAN	189186	167365	182150	173315	168649	181773	169835	159580	159488	Alpha-enolase OS=Homo sapiens OX=9606 GN=ENO1 PE=1 SV=2
P06737	PYGL_HUMAN	21287.2	17782.9	18194.5	22755.5	21901.3	25694.2	20258.2	19435.1	20370	Glycogen phosphorylase, liver form OS=Homo sapiens OX=9606 GN=PYGL PE=1 SV=4
P06744	G6PI_HUMAN	47231.9	41468.5	42286.1	46474.6	47927.6	50582	58365.2	55132.4	56136.2	Glucose-6-phosphate isomerase OS=Homo sapiens OX=9606 GN=GPI PE=1 SV=4
P06746	DPOLB_HUMAN	2088.99	1812.82	1910.94	2186.39	2169.21	2211.22	1864.28	1889.74	1782.64	DNA polymerase beta OS=Homo sapiens OX=9606 GN=POLB PE=1 SV=3
P06748	NPM_HUMAN	44723.7	41484.5	47121.7	36987.5	34148.6	37550	28950.9	29137.3	26471.9	Nucleophosmin OS=Homo sapiens OX=9606 GN=NPM1 PE=1 SV=2
P06753	TPM3_HUMAN	14263.7	12810.1	14182.4	13655.7	11757.8	16162	7940.72	8002.96	8953.88	Tropomyosin alpha-3 chain OS=Homo sapiens OX=9606 GN=TPM3 PE=1 SV=2
P06756	ITAV_HUMAN	3683.86	2962.14	2957.92	3843.54	3492.74	3843.97	2818.04	2630.68	2534.79	Integrin alpha-V OS=Homo sapiens OX=9606 GN=ITGAV PE=1 SV=2
P06865	HEXA_HUMAN	4243.43	3613.18	3534.1	3978.25	3843.8	4214.77	3340.8	3502.78	3275.24	Beta-hexosaminidase subunit alpha OS=Homo sapiens OX=9606 GN=HEXA PE=1 SV=2
P07099	HYEP_HUMAN	5597.12	4892.72	4901.99	5301.3	5016.55	5267.31	4724.1	4744.29	4423.8	Epoxide hydrolase 1 OS=Homo sapiens OX=9606 GN=EPHX1 PE=1 SV=1
P07108	ACBP_HUMAN	11379.2	10023	10165.8	9531.77	8926.38	9528.03	6121.69	5728.14	5451.28	Acyl-CoA-binding protein OS=Homo sapiens OX=9606 GN=DBI PE=1 SV=2
P07199	CENPB_HUMAN	3957.02	3555.16	3732.22	3965.5	3719.99	3924.82	3679.03	3750.63	3322.24	Major centromere autoantigen B OS=Homo sapiens OX=9606 GN=CENPB PE=1 SV=2
P07204	TRBM_HUMAN	192.13	185.039	160.126	192.742	204.935	249.462	159.011	154.375	139.917	Thrombomodulin OS=Homo sapiens OX=9606 GN=THBD PE=1 SV=2
P07205	PGK2_HUMAN	16729.7	16401	15714.8	14462.4	13676.8	14210.7	12409.9	11445.8	11834.4	Phosphoglycerate kinase 2 OS=Homo sapiens OX=9606 GN=PGK2 PE=1 SV=3
P07237	PDIA1_HUMAN	5851.36	5120.05	4905.18	5293.44	5050.27	5351.18	4148.97	4356.36	3812.35	Protein disulfide-isomerase OS=Homo sapiens OX=9606 GN=P4HB PE=1 SV=3
P07305	H10_HUMAN	14890.3	19880.5	10680.1	12820.4	8260.06	10586.9	11226.9	8942.31	9252.88	Histone H1.0 OS=Homo sapiens OX=9606 GN=H1-0 PE=1 SV=3
P07311	ACYP1_HUMAN	933.86	907.23	860.389	857.155	883.12	1099.81	585.186	585.094	609.066	Acylphosphatase-1 OS=Homo sapiens OX=9606 GN=ACYP1 PE=1 SV=2
P07355	ANXA2_HUMAN	10361.8	8524.02	9426.99	9828.09	9310.96	10338.2	9915.21	8717.05	8522.68	Annexin A2 OS=Homo sapiens OX=9606 GN=ANXA2 PE=1 SV=2
P07384	CAN1_HUMAN	8365.56	6991.65	7094.57	9014.17	8847.98	9082.57	8690.5	8172.09	7679.47	Calpain-1 catalytic subunit OS=Homo sapiens OX=9606 GN=CAPN1 PE=1 SV=1
P07437	TBB5_HUMAN	11781.6	8840.18	10309	9304.1	8889.29	8813.61	9416.61	9982.71	8929.38	Tubulin beta chain OS=Homo sapiens OX=9606 GN=TUBB PE=1 SV=2
P07602	SAP_HUMAN	15108.2	12862.6	12350.1	16065.8	14402.3	16734.9	19006	17763.8	15302.5	Prosaposin OS=Homo sapiens OX=9606 GN=PSAP PE=1 SV=2
P07686	HEXB_HUMAN	17213.7	15206.4	14889.8	14851.7	14199.5	15041.5	14082.6	14298	13465.3	Beta-hexosaminidase subunit beta OS=Homo sapiens OX=9606 GN=HEXB PE=1 SV=4
P07711	CATL1_HUMAN	4973.43	4142.42	4231.19	5151.6	5139.55	5169.26	6901.46	6908.57	6063.14	Procathepsin L OS=Homo sapiens OX=9606 GN=CTSL PE=1 SV=2
P07737	PROF1_HUMAN	73384.4	65674.4	68770.3	63234.9	58269.4	62660.7	56562.4	52740.5	48072	Profilin-1 OS=Homo sapiens OX=9606 GN=PFN1 PE=1 SV=2
P07741	APT_HUMAN	5629.93	5179.31	5164.95	5148.53	4646.76	5375.18	3824.81	3671.64	3587.75	Adenine phosphoribosyltransferase OS=Homo sapiens OX=9606 GN=APRT PE=1 SV=2
P07814	SYEP_HUMAN	74525.1	66029.1	67577.1	77355	75520.9	83953.4	93238.4	88327.9	84566	Bifunctional glutamate/proline--tRNA ligase OS=Homo sapiens OX=9606 GN=EPRS1 PE=1 SV=5
P07858	CATB_HUMAN	9547.15	8656.56	8026.06	8850.01	8501.5	9243.44	7162.24	7224.85	7201.49	Cathepsin B OS=Homo sapiens OX=9606 GN=CTSB PE=1 SV=3
P07864	LDHC_HUMAN	838.486	792.775	780.433	590.812	602.825	616.778	529.393	496.179	514.716	L-lactate dehydrogenase C chain OS=Homo sapiens OX=9606 GN=LDHC PE=1 SV=4
P07900	HS90A_HUMAN	188015	171970	180856	180581	169695	184929	165417	148089	134122	Heat shock protein HSP 90-alpha OS=Homo sapiens OX=9606 GN=HSP90AA1 PE=1 SV=5
P07910	HNRPC_HUMAN	32138.2	30135	31168.6	27922.2	24713.8	27389.6	20668.5	22207.9	21354.6	Heterogeneous nuclear ribonucleoproteins C1/C2 OS=Homo sapiens OX=9606 GN=HNRNPC PE=1 SV=4
P07942	LAMB1_HUMAN	7093.55	6039.92	5973.08	5827.64	5534.57	5780.53	6895.75	6856.14	6067.08	Laminin subunit beta-1 OS=Homo sapiens OX=9606 GN=LAMB1 PE=1 SV=2
P07947	YES_HUMAN	9046.46	7995.37	7820.93	8393.21	8337.43	8894.97	6490.25	6645.47	6668.3	Tyrosine-protein kinase Yes OS=Homo sapiens OX=9606 GN=YES1 PE=1 SV=3
P07948	LYN_HUMAN	2080.42	1740.62	1753.44	2105.53	1997.1	2116.76	1864.83	1909.45	1766.34	Tyrosine-protein kinase Lyn OS=Homo sapiens OX=9606 GN=LYN PE=1 SV=3
P07949	RET_HUMAN	7701.2	7333.8	7121.82	8287.41	7792.26	7696.67	5075.74	5402.85	5244.91	Proto-oncogene tyrosine-protein kinase receptor Ret OS=Homo sapiens OX=9606 GN=RET PE=1 SV=3
P07951	TPM2_HUMAN	8580.34	7543.45	8368.74	7718.49	6276.68	8819.02	4311.02	4058.45	4803.32	Tropomyosin beta chain OS=Homo sapiens OX=9606 GN=TPM2 PE=1 SV=1
P07954	FUMH_HUMAN	20065.1	18204	18547.8	18045.7	17550.9	18188.9	17548.4	18550.6	18026.4	Fumarate hydratase, mitochondrial OS=Homo sapiens OX=9606 GN=FH PE=1 SV=3
P07996	TSP1_HUMAN	22370.8	19616.4	18032.7	22710.2	19427	24995.9	13479.3	14335.1	16914.1	Thrombospondin-1 OS=Homo sapiens OX=9606 GN=THBS1 PE=1 SV=2
P08047	SP1_HUMAN	8176.98	7738.23	7748.47	7373.68	7049.71	7553.3	6673.06	7089.84	6888.39	Transcription factor Sp1 OS=Homo sapiens OX=9606 GN=SP1 PE=1 SV=3
P08069	IGF1R_HUMAN	1682	1463.37	1400.54	1746.1	1555.98	1692.78	1157.1	1190.72	1231.53	Insulin-like growth factor 1 receptor OS=Homo sapiens OX=9606 GN=IGF1R PE=1 SV=1
P08133	ANXA6_HUMAN	12256.7	11381.9	11306.1	13631.9	13430.1	13294.5	7975.57	8276.16	8930.36	Annexin A6 OS=Homo sapiens OX=9606 GN=ANXA6 PE=1 SV=3
P08134	RHOC_HUMAN	1345.95	1083.23	1134.27	1378.46	1306.93	1383.17	1095.22	1007.02	1036.25	Rho-related GTP-binding protein RhoC OS=Homo sapiens OX=9606 GN=RHOC PE=1 SV=1
P08195	4F2_HUMAN	15986.3	15212	15385.4	22095.9	21444.6	23405.9	15604.4	16282.6	13787.3	Amino acid transporter heavy chain SLC3A2 OS=Homo sapiens OX=9606 GN=SLC3A2 PE=1 SV=3
P08236	BGLR_HUMAN	2858.55	2522.38	2453.96	2469.28	2411.64	2632.27	2298.93	2323.84	2239.2	Beta-glucuronidase OS=Homo sapiens OX=9606 GN=GUSB PE=1 SV=2
P08237	PFKAM_HUMAN	2883.56	2560.17	2682.07	3236.64	3255.16	3791.34	2556.97	2622.4	3035.09	ATP-dependent 6-phosphofructokinase, muscle type OS=Homo sapiens OX=9606 GN=PFKM PE=1 SV=2
P08238	HS90B_HUMAN	48199.8	43385.5	44163.7	51169.7	45339.9	50140.3	39977.6	36817	32880.8	Heat shock protein HSP 90-beta OS=Homo sapiens OX=9606 GN=HSP90AB1 PE=1 SV=4
P08240	SRPRA_HUMAN	17824.6	16211.2	16740.7	18199.4	17072.9	18085.2	17144.2	18279.9	16605.6	Signal recognition particle receptor subunit alpha OS=Homo sapiens OX=9606 GN=SRPRA PE=1 SV=2
P08243	ASNS_HUMAN	27874.9	25254.6	27373.2	36394.3	35139.6	42700	40515.9	38074	41816.9	Asparagine synthetase [glutamine-hydrolyzing] OS=Homo sapiens OX=9606 GN=ASNS PE=1 SV=4
P08397	HEM3_HUMAN	6558.21	5975.06	6025.53	5776.84	5668	6164.37	5260.77	5078.67	5057.06	Porphobilinogen deaminase OS=Homo sapiens OX=9606 GN=HMBS PE=1 SV=2
P08473	NEP_HUMAN	1425.5	972.559	1021.98	1350.44	1267.38	1326.26	1044.66	1055.16	1005.08	Neprilysin OS=Homo sapiens OX=9606 GN=MME PE=1 SV=2
P08559	ODPA_HUMAN	4525.88	3892.9	4004.04	4253.48	3895.5	4240.73	3588.65	3744.99	3460.4	Pyruvate dehydrogenase E1 component subunit alpha, somatic form, mitochondrial OS=Homo sapiens OX=9606 GN=PDHA1 PE=1 SV=3
P08574	CY1_HUMAN	2964	2651.04	2739.54	2656	2647.57	2580.58	2464.31	2693.23	2538.53	Cytochrome c1, heme protein, mitochondrial OS=Homo sapiens OX=9606 GN=CYC1 PE=1 SV=3
P08579	RU2B_HUMAN	8486.94	7304.43	8797.9	7475.97	6929.12	7284.11	6688.76	6621.4	6403.38	U2 small nuclear ribonucleoprotein B'' OS=Homo sapiens OX=9606 GN=SNRPB2 PE=1 SV=1
P08621	RU17_HUMAN	12603.6	11505.9	13447.3	11770.8	11088.8	10699.3	11229.7	11621.9	10275.4	U1 small nuclear ribonucleoprotein 70 kDa OS=Homo sapiens OX=9606 GN=SNRNP70 PE=1 SV=2
P08631	HCK_HUMAN	646.021	514.876	514.514	535.536	489.354	561.694	584.921	564.867	524.101	Tyrosine-protein kinase HCK OS=Homo sapiens OX=9606 GN=HCK PE=1 SV=5
P08651	NFIC_HUMAN	2102.22	1898.23	1965.06	1948.57	1887.84	1876.97	1745.26	1749.62	1687.6	Nuclear factor 1 C-type OS=Homo sapiens OX=9606 GN=NFIC PE=1 SV=2
P08708	RS17_HUMAN	15060.6	14684.2	15469.8	14092.5	13178.2	15204.1	12093.9	12329.3	13018.1	Small ribosomal subunit protein eS17 OS=Homo sapiens OX=9606 GN=RPS17 PE=1 SV=2
P08754	GNAI3_HUMAN	3361.65	2799.91	2786.64	3235.91	3094.48	3037.55	3102.66	3198.32	2684.51	Guanine nucleotide-binding protein G(i) subunit alpha-3 OS=Homo sapiens OX=9606 GN=GNAI3 PE=1 SV=3
P08758	ANXA5_HUMAN	30004.1	26431.3	27371	29856	26955.2	29754.7	18928.7	17961.7	16814.2	Annexin A5 OS=Homo sapiens OX=9606 GN=ANXA5 PE=1 SV=2
P08865	RSSA_HUMAN	12264	11244.4	11253.3	10757.8	9414.53	11003.9	8541.83	8129.61	8731.66	Small ribosomal subunit protein uS2 OS=Homo sapiens OX=9606 GN=RPSA PE=1 SV=4
P08910	ABHD2_HUMAN	6581.86	5555.47	5538.96	7677.59	7133.59	7993.68	5815.42	6103.07	6009.65	Monoacylglycerol lipase ABHD2 OS=Homo sapiens OX=9606 GN=ABHD2 PE=1 SV=1
P08962	CD63_HUMAN	6085.28	5125.85	5332.6	6700.1	6419.9	6866.72	4668.54	4904.55	4007.16	CD63 antigen OS=Homo sapiens OX=9606 GN=CD63 PE=1 SV=2
P09001	RM03_HUMAN	8385.16	7498.51	7727.95	8267.15	7876.21	8362.53	7386.17	7717.63	7661.58	Large ribosomal subunit protein uL3m OS=Homo sapiens OX=9606 GN=MRPL3 PE=1 SV=1
P09012	SNRPA_HUMAN	10153.5	9459.82	10845.6	9179.21	8525.15	8683.38	9405.78	9828.92	8948.6	U1 small nuclear ribonucleoprotein A OS=Homo sapiens OX=9606 GN=SNRPA PE=1 SV=3
P09104	ENOG_HUMAN	5606.47	5117.2	5110.35	5276.85	5223.03	5500.11	3939.4	3867.31	3526.78	Gamma-enolase OS=Homo sapiens OX=9606 GN=ENO2 PE=1 SV=3
P09110	THIK_HUMAN	9576.22	7892.55	7856.38	8800.73	8323.4	8943.38	8663.1	8568.5	8143.33	3-ketoacyl-CoA thiolase, peroxisomal OS=Homo sapiens OX=9606 GN=ACAA1 PE=1 SV=2
P09132	SRP19_HUMAN	6771.07	5754.12	6034.86	6519.73	6013.48	6368.33	6477.89	6300.31	5695.43	Signal recognition particle 19 kDa protein OS=Homo sapiens OX=9606 GN=SRP19 PE=1 SV=3
P09234	RU1C_HUMAN	6908.3	6133.23	7034.57	6326.49	5889.7	5885.77	6713.93	6807.71	6583.93	U1 small nuclear ribonucleoprotein C OS=Homo sapiens OX=9606 GN=SNRPC PE=1 SV=1
P09382	LEG1_HUMAN	745.576	624.108	644.26	710.024	659.76	746.489	466.391	441.568	374.091	Galectin-1 OS=Homo sapiens OX=9606 GN=LGALS1 PE=1 SV=2
P09417	DHPR_HUMAN	4369.36	3688.34	3839.98	4172.19	4014.47	4442.12	3562.78	3583.5	3471.6	Dihydropteridine reductase OS=Homo sapiens OX=9606 GN=QDPR PE=1 SV=2
P09429	HMGB1_HUMAN	46378.7	43516	49885.7	38567.8	35806.6	36505.2	38302.4	36570.8	35077.4	High mobility group protein B1 OS=Homo sapiens OX=9606 GN=HMGB1 PE=1 SV=3
P09467	F16P1_HUMAN	40143.4	32916.5	34927.2	37598.5	36976.6	38015.5	27273.5	26941.5	26565.2	Fructose-1,6-bisphosphatase 1 OS=Homo sapiens OX=9606 GN=FBP1 PE=1 SV=5
P09493	TPM1_HUMAN	19089.4	17616	18452	16899	14234.2	17453.1	9262.96	8983.8	9627.64	Tropomyosin alpha-1 chain OS=Homo sapiens OX=9606 GN=TPM1 PE=1 SV=2
P09496	CLCA_HUMAN	1396.26	1439.85	1290.5	1193.08	1082.65	1158.82	674.645	623.816	590.787	Clathrin light chain A OS=Homo sapiens OX=9606 GN=CLTA PE=1 SV=1
P09497	CLCB_HUMAN	4088.29	3487.17	3458.12	3829.43	3358.76	3630.01	2800.93	2631.54	2383.21	Clathrin light chain B OS=Homo sapiens OX=9606 GN=CLTB PE=1 SV=1
P09525	ANXA4_HUMAN	13559.5	11595.6	12210.6	14596.5	14040.3	15095.9	11765.3	11174.8	11093.4	Annexin A4 OS=Homo sapiens OX=9606 GN=ANXA4 PE=1 SV=4
P09529	INHBB_HUMAN	1198.3	1078.26	1048.49	964.504	934.896	1025.73	1304.13	1380.82	1373.81	Inhibin beta B chain OS=Homo sapiens OX=9606 GN=INHBB PE=1 SV=2
P09543	CN37_HUMAN	13821.7	11281.2	12047.3	12409.5	11142.2	12412.9	12428.2	12438.2	12606.3	2',3'-cyclic-nucleotide 3'-phosphodiesterase OS=Homo sapiens OX=9606 GN=CNP PE=1 SV=2
P09601	HMOX1_HUMAN	2000.19	1695.76	1780.7	2729.86	2729.88	4116.09	4283.67	3250.18	6468.23	Heme oxygenase 1 OS=Homo sapiens OX=9606 GN=HMOX1 PE=1 SV=1
P09622	DLDH_HUMAN	27523.3	22431.8	24049.1	26562.5	24552.6	26378.4	17092.3	17893.8	15514.1	Dihydrolipoyl dehydrogenase, mitochondrial OS=Homo sapiens OX=9606 GN=DLD PE=1 SV=2
P09651	ROA1_HUMAN	37973.4	35199.9	37174.1	32168.4	33502.1	31456.2	29607.9	30436.2	26571.6	Heterogeneous nuclear ribonucleoprotein A1 OS=Homo sapiens OX=9606 GN=HNRNPA1 PE=1 SV=5
P09661	RU2A_HUMAN	13483.4	12800.5	12974.6	11340.8	10734.6	11581.7	9651.41	9933.15	8953.32	U2 small nuclear ribonucleoprotein A' OS=Homo sapiens OX=9606 GN=SNRPA1 PE=1 SV=2
P09668	CATH_HUMAN	7778.04	6049.39	6058.06	6013.16	5528.06	6231.84	5740.86	5877.28	5437.82	Pro-cathepsin H OS=Homo sapiens OX=9606 GN=CTSH PE=1 SV=4
P09669	COX6C_HUMAN	6248.17	6375.48	6690.53	6256.99	6195.27	6794.67	4463.33	4858.59	4681.43	Cytochrome c oxidase subunit 6C OS=Homo sapiens OX=9606 GN=COX6C PE=1 SV=2
P09758	TACD2_HUMAN	4862.7	3408.8	3277.8	5106.38	4722.32	5888.17	6013.55	6010.97	5873.32	Tumor-associated calcium signal transducer 2 OS=Homo sapiens OX=9606 GN=TACSTD2 PE=1 SV=3
P09874	PARP1_HUMAN	87649.5	79343.3	85816.8	79072.1	74464.5	76260.4	68125.1	70986.8	69431.7	Poly [ADP-ribose] polymerase 1 OS=Homo sapiens OX=9606 GN=PARP1 PE=1 SV=4
P09884	DPOLA_HUMAN	21774.2	19641.3	21121.1	20156.2	19341.2	19345.4	20280.9	19918	18900.9	DNA polymerase alpha catalytic subunit OS=Homo sapiens OX=9606 GN=POLA1 PE=1 SV=2
P09960	LKHA4_HUMAN	23682.2	20908.8	21748.3	25302	25307.6	28351	19695.8	19389	20889.8	Leukotriene A-4 hydrolase OS=Homo sapiens OX=9606 GN=LTA4H PE=1 SV=2
P09972	ALDOC_HUMAN	32631.2	26677	27468.5	26861.8	27286.8	29117	24980	22679.5	21115.7	Fructose-bisphosphate aldolase C OS=Homo sapiens OX=9606 GN=ALDOC PE=1 SV=2
P0C0S5	H2AZ_HUMAN	515.263	477.947	524.86	482.283	465.038	491.673	402.688	414.19	399.747	Histone H2A.Z OS=Homo sapiens OX=9606 GN=H2AZ1 PE=1 SV=2
P0C7P4	UCRIL_HUMAN	5527.07	4948.01	4779.43	4430.85	4119.28	4268.68	2763.27	2959.18	2779.53	Putative cytochrome b-c1 complex subunit Rieske-like protein 1 OS=Homo sapiens OX=9606 GN=UQCRFS1P1 PE=5 SV=1
P0C7X2	ZN688_HUMAN	719.742	653.267	710.239	765.039	777.169	743.449	612.261	635.379	591.566	Zinc finger protein 688 OS=Homo sapiens OX=9606 GN=ZNF688 PE=1 SV=1
P0C860	MS3L2_HUMAN	309.884	252.892	272.346	303.289	321.439	308.563	290.246	278.929	296.266	MSL complex subunit 3B OS=Homo sapiens OX=9606 GN=MSL3B PE=2 SV=2
P0CAP2	GRL1A_HUMAN	796.813	737.949	784.246	776.431	763.904	791.286	677.953	711.747	691.267	DNA-directed RNA polymerase II subunit GRINL1A OS=Homo sapiens OX=9606 GN=POLR2M PE=1 SV=1
P0CG08	GPHRB_HUMAN	1724.08	1577.78	1528.26	1482.86	1381.02	1536.5	1320.48	1468.82	1460.59	Golgi pH regulator B OS=Homo sapiens OX=9606 GN=GPR89B PE=1 SV=1
P0CG22	DR4L1_HUMAN	2197.48	1954.59	1930.19	2102.31	1810.29	1884.87	1531.68	1647.64	1558.52	Putative dehydrogenase/reductase SDR family member 4-like 1 OS=Homo sapiens OX=9606 GN=DHRS4L1 PE=5 SV=1
P0CG39	POTEJ_HUMAN	1713.2	1263.97	1296.05	1708.09	1801.44	1786.5	1719.88	1645.04	1535.78	POTE ankyrin domain family member J OS=Homo sapiens OX=9606 GN=POTEJ PE=3 SV=1
P0CG48	UBC_HUMAN	61749.8	59952	61909.1	47121.5	47403.9	50590.1	40488.8	40011	38272.4	Polyubiquitin-C OS=Homo sapiens OX=9606 GN=UBC PE=1 SV=3
P0DI81	TPC2A_HUMAN	2082.53	1738.74	1939.73	1989.7	1792.36	2134.94	1621.78	1582.53	1615.64	Trafficking protein particle complex subunit 2 OS=Homo sapiens OX=9606 GN=TRAPPC2 PE=1 SV=1
P0DKX0	ZN728_HUMAN	873.548	805.145	866.271	788.767	851.547	851.173	824.708	778.573	814.463	Zinc finger protein 728 OS=Homo sapiens OX=9606 GN=ZNF728 PE=4 SV=1
P0DME0	SETLP_HUMAN	953.461	898.576	793.484	757.602	812.697	749.403	645.646	504.864	549.535	Protein SETSIP OS=Homo sapiens OX=9606 GN=SETSIP PE=1 SV=2
P0DMM9	ST1A3_HUMAN	1566.93	1433.82	1427.75	1604.47	1668.56	1756.8	1565.08	1508.6	1664.45	Sulfotransferase 1A3 OS=Homo sapiens OX=9606 GN=SULT1A3 PE=1 SV=1
P0DMV9	HS71B_HUMAN	142628	134768	142329	92862.9	85885.1	105881	58997.4	53956.1	53280.9	Heat shock 70 kDa protein 1B OS=Homo sapiens OX=9606 GN=HSPA1B PE=1 SV=1
P0DP25	CALM3_HUMAN	1354.69	1285.86	1400.86	1290.42	1138.62	1138.42	558.618	622.785	559.205	Calmodulin-3 OS=Homo sapiens OX=9606 GN=CALM3 PE=1 SV=1
P0DPB5	RPC22_HUMAN	2646.66	2330.37	2611.99	2620.02	2471.6	2609.37	2194.99	2219.42	2207.98	Protein POLR1D, isoform 2 OS=Homo sapiens OX=9606 GN=POLR1D PE=1 SV=1
P0DPB6	RPAC2_HUMAN	714.911	691.674	724.713	853.855	731.245	875.975	758.304	724.8	798.345	DNA-directed RNA polymerases I and III subunit RPAC2 OS=Homo sapiens OX=9606 GN=POLR1D PE=1 SV=1
P0DPD8	EFCE2_HUMAN	1423.4	1121.1	1276.36	1342.26	1104.75	1223.1	981.426	853.886	947.507	EEF1AKMT4-ECE2 readthrough transcript protein OS=Homo sapiens OX=9606 GN=EEF1AKMT4-ECE2 PE=1 SV=1
P0DPF2	NBPFK_HUMAN	1517.82	1326.72	1390.5	2116.14	1823.62	1720.89	1038.98	1165.36	962.491	Neuroblastoma breakpoint family member 20 OS=Homo sapiens OX=9606 GN=NBPF20 PE=3 SV=1
P0DPI2	GAL3A_HUMAN	11048.8	9528.55	9104.6	9041.68	8568.89	8725.49	6468.25	6773.64	5863.49	Glutamine amidotransferase-like class 1 domain-containing protein 3, mitochondrial OS=Homo sapiens OX=9606 GN=GATD3 PE=1 SV=1
P10071	GLI3_HUMAN	605.564	569.213	541.243	584.417	682.889	524.836	505.951	486.275	447.393	Transcriptional activator GLI3 OS=Homo sapiens OX=9606 GN=GLI3 PE=1 SV=6
P10074	TZAP_HUMAN	2105.3	1880.57	1873.01	2069.28	1952.86	1971.42	2123.31	2244.9	2024.87	Telomere zinc finger-associated protein OS=Homo sapiens OX=9606 GN=ZBTB48 PE=1 SV=2
P10155	RO60_HUMAN	10361.6	8757.06	9217.67	10632.7	10472.8	10990.3	11095.4	11047.2	10907.1	RNA-binding protein RO60 OS=Homo sapiens OX=9606 GN=RO60 PE=1 SV=2
P10243	MYBA_HUMAN	827.733	821.044	847.469	698.07	706.21	719.534	574.673	596.883	598.614	Myb-related protein A OS=Homo sapiens OX=9606 GN=MYBL1 PE=1 SV=2
P10244	MYBB_HUMAN	7747.12	7052.18	7472.96	6804.53	6580	6586.35	6935.21	6984.85	6474.71	Myb-related protein B OS=Homo sapiens OX=9606 GN=MYBL2 PE=1 SV=1
P10275	ANDR_HUMAN	4083.28	3661.16	3706.33	4217.84	4096.56	4085.01	2966.12	3193.92	3314.51	Androgen receptor OS=Homo sapiens OX=9606 GN=AR PE=1 SV=3
P10276	RARA_HUMAN	9015.68	7835.3	8308.44	8205.05	7718.43	8085.86	7211.89	7863.52	7888.27	Retinoic acid receptor alpha OS=Homo sapiens OX=9606 GN=RARA PE=1 SV=2
P10301	RRAS_HUMAN	404.476	334.371	332.758	356.481	340.47	431.709	297.336	288.845	293.368	Ras-related protein R-Ras OS=Homo sapiens OX=9606 GN=RRAS PE=1 SV=1
P10398	ARAF_HUMAN	617.469	592.435	567.13	594.016	589.022	617.79	572.061	603.208	600.572	Serine/threonine-protein kinase A-Raf OS=Homo sapiens OX=9606 GN=ARAF PE=1 SV=2
P10412	H14_HUMAN	3176.43	4338.83	1813.58	2424.69	1161.91	1515.8	2105.17	1327.34	1262.57	Histone H1.4 OS=Homo sapiens OX=9606 GN=H1-4 PE=1 SV=2
P10515	ODP2_HUMAN	18642.2	16775.9	15636.5	14653.2	13905.4	14626.6	11862	12237.5	11480.6	Dihydrolipoyllysine-residue acetyltransferase component of pyruvate dehydrogenase complex, mitochondrial OS=Homo sapiens OX=9606 GN=DLAT PE=1 SV=3
P10586	PTPRF_HUMAN	13743	11616.3	11894.8	15361.5	14761.3	15501.3	12009	11884	10854.8	Receptor-type tyrosine-protein phosphatase F OS=Homo sapiens OX=9606 GN=PTPRF PE=1 SV=2
P10589	COT1_HUMAN	420.925	365.761	324.121	431.688	423.929	374.669	341.224	347.316	304.402	COUP transcription factor 1 OS=Homo sapiens OX=9606 GN=NR2F1 PE=1 SV=1
P10599	THIO_HUMAN	8743.51	6625.26	7584.44	8256.48	7396.48	8576.11	5133.39	4911.68	4014.86	Thioredoxin OS=Homo sapiens OX=9606 GN=TXN PE=1 SV=3
P10606	COX5B_HUMAN	5949.61	5683.35	5485.14	5581	4951.4	5368.65	4181.59	4324.67	3875.36	Cytochrome c oxidase subunit 5B, mitochondrial OS=Homo sapiens OX=9606 GN=COX5B PE=1 SV=2
P10619	PPGB_HUMAN	17079.8	14418.2	13881.4	15061.8	13435.5	15692.5	12702.6	12775.1	12380.7	Lysosomal protective protein OS=Homo sapiens OX=9606 GN=CTSA PE=1 SV=2
P10620	MGST1_HUMAN	2909.65	2765.39	2618.3	2585.11	2499.49	2535.8	1871.2	1855.54	1930.81	Microsomal glutathione S-transferase 1 OS=Homo sapiens OX=9606 GN=MGST1 PE=1 SV=1
P10636	TAU_HUMAN	9665.8	9089.04	9740.19	9551.63	9147.89	10196	6581.04	6604.91	6658.55	Microtubule-associated protein tau OS=Homo sapiens OX=9606 GN=MAPT PE=1 SV=5
P10644	KAP0_HUMAN	15616	13704.3	13965	14626.9	13304.4	15144.7	11722.6	11516	10745.4	cAMP-dependent protein kinase type I-alpha regulatory subunit OS=Homo sapiens OX=9606 GN=PRKAR1A PE=1 SV=1
P10768	ESTD_HUMAN	15489.2	13752.5	14442	15270.5	14442.1	16249.1	12645.3	12980.5	13175.7	S-formylglutathione hydrolase OS=Homo sapiens OX=9606 GN=ESD PE=1 SV=2
P10809	CH60_HUMAN	162480	150323	157373	137153	127158	132540	113244	119409	114689	60 kDa heat shock protein, mitochondrial OS=Homo sapiens OX=9606 GN=HSPD1 PE=1 SV=2
P10826	RARB_HUMAN	1366.94	1179.18	1271.76	1358.9	1241.53	1265.27	1205.86	1227.85	1195.7	Retinoic acid receptor beta OS=Homo sapiens OX=9606 GN=RARB PE=1 SV=2
P10909	CLUS_HUMAN	25515	21944.8	20810.9	19695.5	17167.1	19713.1	14917.6	14466.2	14138.3	Clusterin OS=Homo sapiens OX=9606 GN=CLU PE=1 SV=1
P10914	IRF1_HUMAN	2748.05	2405.07	2435.18	2695.37	2637.52	2932.3	2571.69	2575.59	2483.94	Interferon regulatory factor 1 OS=Homo sapiens OX=9606 GN=IRF1 PE=1 SV=2
P11021	BIP_HUMAN	92246.7	83195.9	82936.5	107664	98503.7	119946	89380.5	93270.5	80687	Endoplasmic reticulum chaperone BiP OS=Homo sapiens OX=9606 GN=HSPA5 PE=1 SV=2
P11047	LAMC1_HUMAN	21939.3	19613.8	18840.6	22789	21088.3	21631.6	20595.8	20854.9	20023	Laminin subunit gamma-1 OS=Homo sapiens OX=9606 GN=LAMC1 PE=1 SV=3
P11142	HSP7C_HUMAN	139798	123455	131837	111168	103980	114109	77830.5	74962.2	71873.1	Heat shock cognate 71 kDa protein OS=Homo sapiens OX=9606 GN=HSPA8 PE=1 SV=1
P11166	GTR1_HUMAN	1657.34	1493.06	1472.1	1899.8	1900.93	1897.34	1526.09	1644.22	1647	Solute carrier family 2, facilitated glucose transporter member 1 OS=Homo sapiens OX=9606 GN=SLC2A1 PE=1 SV=2
P11171	EPB41_HUMAN	1133.33	1043.71	1021.8	1046.13	946.892	994.742	818.437	857.507	763.626	Protein 4.1 OS=Homo sapiens OX=9606 GN=EPB41 PE=1 SV=4
P11172	UMPS_HUMAN	7352.53	6552.08	6867.63	7029.45	7152.36	7594.61	7376.47	7048.81	6838.67	Uridine 5'-monophosphate synthase OS=Homo sapiens OX=9606 GN=UMPS PE=1 SV=1
P11177	ODPB_HUMAN	8483.48	7349.72	7283.68	8077.88	7733.45	8028.86	5556.14	6105.97	5766.53	Pyruvate dehydrogenase E1 component subunit beta, mitochondrial OS=Homo sapiens OX=9606 GN=PDHB PE=1 SV=3
P11182	ODB2_HUMAN	5013.06	4545.83	4443.74	5003.25	4678	4758.96	3455.78	3923.81	3836.52	Lipoamide acyltransferase component of branched-chain alpha-keto acid dehydrogenase complex, mitochondrial OS=Homo sapiens OX=9606 GN=DBT PE=1 SV=4
P11216	PYGB_HUMAN	13705.7	11827.8	12413.2	15909.4	15642.9	17210.1	15783.1	14879.8	15264.3	Glycogen phosphorylase, brain form OS=Homo sapiens OX=9606 GN=PYGB PE=1 SV=5
P11233	RALA_HUMAN	7802.4	6910.85	7115.35	7161.91	6305.32	6616.78	5492.54	5883.21	5245.09	Ras-related protein Ral-A OS=Homo sapiens OX=9606 GN=RALA PE=1 SV=1
P11234	RALB_HUMAN	16474.3	14372.7	14303.7	13612.4	12648.8	12736.3	12122.7	12089.5	10778.4	Ras-related protein Ral-B OS=Homo sapiens OX=9606 GN=RALB PE=1 SV=1
P11279	LAMP1_HUMAN	1108.18	956.853	909.177	1096.07	1057.08	1120.01	752.916	807.143	762.747	Lysosome-associated membrane glycoprotein 1 OS=Homo sapiens OX=9606 GN=LAMP1 PE=1 SV=3
P11310	ACADM_HUMAN	2803.26	2461.94	2541.6	2633.82	2484.61	2774.56	2155.38	2338.14	2415.83	Medium-chain specific acyl-CoA dehydrogenase, mitochondrial OS=Homo sapiens OX=9606 GN=ACADM PE=1 SV=1
P11387	TOP1_HUMAN	40214.6	34149.4	42075.1	73322.2	62043.5	54976.9	39944.3	52403.6	31040.6	DNA topoisomerase 1 OS=Homo sapiens OX=9606 GN=TOP1 PE=1 SV=2
P11388	TOP2A_HUMAN	84133.9	78703.4	100603	70702.2	64876.1	67129.3	70751.2	83172.4	61098	DNA topoisomerase 2-alpha OS=Homo sapiens OX=9606 GN=TOP2A PE=1 SV=3
P11413	G6PD_HUMAN	22356.5	19003.5	20649.3	23487.4	23055.1	25702	25380.2	22650.8	22327.5	Glucose-6-phosphate 1-dehydrogenase OS=Homo sapiens OX=9606 GN=G6PD PE=1 SV=4
P11473	VDR_HUMAN	2257.67	2157.89	2144.22	2498.55	2419.72	2588.6	2176.26	2144.15	2198.91	Vitamin D3 receptor OS=Homo sapiens OX=9606 GN=VDR PE=1 SV=1
P11474	ERR1_HUMAN	4205.18	3671.17	3590.2	3825.09	3751.59	4149.56	3444.8	3641.24	3670.55	Steroid hormone receptor ERR1 OS=Homo sapiens OX=9606 GN=ESRRA PE=1 SV=3
P11498	PYC_HUMAN	3460.32	3221.87	3163.51	3454.63	3330.08	3621.84	3210.08	3250.81	3177.96	Pyruvate carboxylase, mitochondrial OS=Homo sapiens OX=9606 GN=PC PE=1 SV=2
P11586	C1TC_HUMAN	46782.2	40919.9	43615.8	44965.6	45156.6	45567.2	49203.9	48894.9	46890.9	C-1-tetrahydrofolate synthase, cytoplasmic OS=Homo sapiens OX=9606 GN=MTHFD1 PE=1 SV=4
P11717	MPRI_HUMAN	3618.44	3303.4	3187.44	3873.47	3574.7	3782.69	2937.99	3066.05	2630.35	Cation-independent mannose-6-phosphate receptor OS=Homo sapiens OX=9606 GN=IGF2R PE=1 SV=3
P11766	ADHX_HUMAN	5231.62	4386.47	4721.36	5478.49	5629.54	5853.08	4945.03	4833.07	4438.27	Alcohol dehydrogenase class-3 OS=Homo sapiens OX=9606 GN=ADH5 PE=1 SV=4
P11802	CDK4_HUMAN	4916.87	4285.48	4266.37	4437.25	4250.62	4492.33	3801.33	3558.82	3638.56	Cyclin-dependent kinase 4 OS=Homo sapiens OX=9606 GN=CDK4 PE=1 SV=2
P11908	PRPS2_HUMAN	2294.67	2018.48	2274.17	1961.21	1806.43	2104.74	1688.06	1683.78	1589.38	Ribose-phosphate pyrophosphokinase 2 OS=Homo sapiens OX=9606 GN=PRPS2 PE=1 SV=2
P11926	DCOR_HUMAN	1409.2	1176.76	1189.78	1644.37	1492.97	1784.96	1202.83	1213.61	1417.29	Ornithine decarboxylase OS=Homo sapiens OX=9606 GN=ODC1 PE=1 SV=2
P11940	PABP1_HUMAN	40514.8	36152	41268.7	36544.6	34081.6	39520.7	24459.6	25247.1	29223.7	Polyadenylate-binding protein 1 OS=Homo sapiens OX=9606 GN=PABPC1 PE=1 SV=2
P12004	PCNA_HUMAN	11098.4	10251.4	10008.6	9445.46	9016.9	9251.31	8193.42	7761.62	7383.52	Proliferating cell nuclear antigen OS=Homo sapiens OX=9606 GN=PCNA PE=1 SV=1
P12036	NFH_HUMAN	1624.1	1891.32	1726.21	1400.16	1376.46	1526.59	1070.11	1074.54	1028.13	Neurofilament heavy polypeptide OS=Homo sapiens OX=9606 GN=NEFH PE=1 SV=5
P12081	HARS1_HUMAN	20050.1	17491.5	18069.6	19029	17839.4	18476.5	17593.9	16585.1	15690.9	Histidine--tRNA ligase, cytoplasmic OS=Homo sapiens OX=9606 GN=HARS1 PE=1 SV=2
P12109	CO6A1_HUMAN	639.767	526.784	499.933	607.3	556.576	630.953	488.943	485.976	450.295	Collagen alpha-1(VI) chain OS=Homo sapiens OX=9606 GN=COL6A1 PE=1 SV=3
P12110	CO6A2_HUMAN	499.835	404.978	397.2	481.26	390.732	493.933	329.455	326.631	348.062	Collagen alpha-2(VI) chain OS=Homo sapiens OX=9606 GN=COL6A2 PE=1 SV=4
P12235	ADT1_HUMAN	3954	3862.66	3640.46	2388.36	2376.03	2576.14	2507.11	2408.17	2575.26	ADP/ATP translocase 1 OS=Homo sapiens OX=9606 GN=SLC25A4 PE=1 SV=4
P12236	ADT3_HUMAN	28718.7	27435.5	25547.1	22949	22724.8	24570.1	20203.5	20295.7	22229	ADP/ATP translocase 3 OS=Homo sapiens OX=9606 GN=SLC25A6 PE=1 SV=4
P12268	IMDH2_HUMAN	31786.8	27511.4	28728.9	29018.3	28567.5	31552.4	27198.7	26051.9	25052.4	Inosine-5'-monophosphate dehydrogenase 2 OS=Homo sapiens OX=9606 GN=IMPDH2 PE=1 SV=2
P12270	TPR_HUMAN	123823	112368	122081	107509	98469.8	100933	100130	103563	95148	Nucleoprotein TPR OS=Homo sapiens OX=9606 GN=TPR PE=1 SV=3
P12429	ANXA3_HUMAN	13618.8	12174.5	12859.8	13174	12617.9	14596.4	15865.5	13578.5	14250.6	Annexin A3 OS=Homo sapiens OX=9606 GN=ANXA3 PE=1 SV=3
P12532	KCRU_HUMAN	5512.5	4299.28	4744.18	5981.12	5751.33	5815.48	5094.57	5684.91	4544.35	Creatine kinase U-type, mitochondrial OS=Homo sapiens OX=9606 GN=CKMT1A PE=1 SV=1
P12694	ODBA_HUMAN	2183.86	1815.17	1754.19	2105.51	2189.23	2250.51	1858.81	1878.34	1712.71	2-oxoisovalerate dehydrogenase subunit alpha, mitochondrial OS=Homo sapiens OX=9606 GN=BCKDHA PE=1 SV=2
P12755	SKI_HUMAN	991.153	914.137	951.082	961.145	932.258	996.207	762.028	797.688	830.023	Ski oncogene OS=Homo sapiens OX=9606 GN=SKI PE=1 SV=1
P12757	SKIL_HUMAN	6239.34	5600.19	5644.08	6264.66	5978.94	6236.78	5603.95	5826.8	5719.24	Ski-like protein OS=Homo sapiens OX=9606 GN=SKIL PE=1 SV=2
P12814	ACTN1_HUMAN	34127.3	28456.6	30166.1	33372.6	33490.4	39215.8	27179.3	25023.1	29134.5	Alpha-actinin-1 OS=Homo sapiens OX=9606 GN=ACTN1 PE=1 SV=2
P12830	CADH1_HUMAN	15414.8	14106.3	13396.9	15046	13599.6	14948.8	9984.12	9912.9	9170.61	Cadherin-1 OS=Homo sapiens OX=9606 GN=CDH1 PE=1 SV=3
P12931	SRC_HUMAN	941.125	809.07	820.728	920.596	931.456	925.884	836.707	791.123	741.174	Proto-oncogene tyrosine-protein kinase Src OS=Homo sapiens OX=9606 GN=SRC PE=1 SV=3
P12955	PEPD_HUMAN	513.519	400.215	441.823	548.203	486.084	556.577	469.627	439.898	460.286	Xaa-Pro dipeptidase OS=Homo sapiens OX=9606 GN=PEPD PE=1 SV=3
P12956	XRCC6_HUMAN	87483	78202.7	83477.4	76690.5	72360.9	74941.9	73539.1	72833.8	68251.3	X-ray repair cross-complementing protein 6 OS=Homo sapiens OX=9606 GN=XRCC6 PE=1 SV=2
P13010	XRCC5_HUMAN	49974.6	45706.9	46206.8	47359.5	43750.9	44941.4	40729.2	40720.4	36268	X-ray repair cross-complementing protein 5 OS=Homo sapiens OX=9606 GN=XRCC5 PE=1 SV=3
P13051	UNG_HUMAN	15462.7	14047	15432.8	13111.5	12522.9	12201.7	10125.4	10249.9	9660.65	Uracil-DNA glycosylase OS=Homo sapiens OX=9606 GN=UNG PE=1 SV=2
P13073	COX41_HUMAN	23420.2	22678.7	22992.7	22095.9	21763.2	22212.1	17329.3	18364.3	15634.1	Cytochrome c oxidase subunit 4 isoform 1, mitochondrial OS=Homo sapiens OX=9606 GN=COX4I1 PE=1 SV=1
P13196	HEM1_HUMAN	4168.15	3806.45	3806.23	3971.19	3961.95	4002.72	4277.57	4249.7	4119.73	5-aminolevulinate synthase, non-specific, mitochondrial OS=Homo sapiens OX=9606 GN=ALAS1 PE=1 SV=2
P13284	GILT_HUMAN	909.292	793.47	919.607	849.409	834.526	1042.81	734.875	683.067	739.33	Gamma-interferon-inducible lysosomal thiol reductase OS=Homo sapiens OX=9606 GN=IFI30 PE=1 SV=3
P13489	RINI_HUMAN	1536	1334.56	1250.02	1465.98	1698.08	1580.65	1339.41	1284.24	1100.61	Ribonuclease inhibitor OS=Homo sapiens OX=9606 GN=RNH1 PE=1 SV=2
P13497	BMP1_HUMAN	1064.04	837.735	823.553	839.297	783.506	894.909	904.003	923.531	888.955	Bone morphogenetic protein 1 OS=Homo sapiens OX=9606 GN=BMP1 PE=1 SV=2
P13498	CY24A_HUMAN	3762.84	3477.92	3286.58	3897.6	3869.88	3904.39	3358.97	3469.26	3408.48	Cytochrome b-245 light chain OS=Homo sapiens OX=9606 GN=CYBA PE=1 SV=3
P13631	RARG_HUMAN	4452.52	3739.46	4050.79	4497.76	4179.56	4506.87	4124.12	4306.1	4210.69	Retinoic acid receptor gamma OS=Homo sapiens OX=9606 GN=RARG PE=1 SV=1
P13639	EF2_HUMAN	137881	121253	128246	156151	156810	177620	138131	132289	150881	Elongation factor 2 OS=Homo sapiens OX=9606 GN=EEF2 PE=1 SV=4
P13640	MT1G_HUMAN	13038.5	11557.7	11903.6	12249.7	13186.3	14881.1	43092.1	35148.3	34077.1	Metallothionein-1G OS=Homo sapiens OX=9606 GN=MT1G PE=1 SV=2
P13667	PDIA4_HUMAN	98852.4	89448.9	90037.9	96991.5	91776.8	94149.1	72203.9	75271.1	70305.4	Protein disulfide-isomerase A4 OS=Homo sapiens OX=9606 GN=PDIA4 PE=1 SV=2
P13674	P4HA1_HUMAN	15065.2	14877.7	14533.1	14146.2	13632.5	14741.2	9157.6	9965.11	10118.5	Prolyl 4-hydroxylase subunit alpha-1 OS=Homo sapiens OX=9606 GN=P4HA1 PE=1 SV=2
P13682	ZNF35_HUMAN	1493.7	1296.91	1445.23	1530.05	1317.33	1531.41	1109.45	1258.45	1295.89	Zinc finger protein 35 OS=Homo sapiens OX=9606 GN=ZNF35 PE=1 SV=4
P13693	TCTP_HUMAN	9153.59	8268.76	8719.91	9388.03	8749.56	10890.8	7070.41	6915.23	8551.36	Translationally-controlled tumor protein OS=Homo sapiens OX=9606 GN=TPT1 PE=1 SV=1
P13747	HLAE_HUMAN	469.844	420.17	419.945	444.703	495.19	457.923	413.353	411.769	383.118	HLA class I histocompatibility antigen, alpha chain E OS=Homo sapiens OX=9606 GN=HLA-E PE=1 SV=4
P13796	PLSL_HUMAN	4022.15	3714.27	3991.62	4789.17	4419.67	6550.21	3369.55	3504.51	5588.02	Plastin-2 OS=Homo sapiens OX=9606 GN=LCP1 PE=1 SV=6
P13797	PLST_HUMAN	24021.8	20246.7	21318.3	23774.6	23330.7	26901.7	24071.9	22055.3	22024.7	Plastin-3 OS=Homo sapiens OX=9606 GN=PLS3 PE=1 SV=4
P13798	ACPH_HUMAN	4936.07	4211.44	4198.87	5016.41	4877.88	5235.39	4637.45	4406.28	4041.35	Acylamino-acid-releasing enzyme OS=Homo sapiens OX=9606 GN=APEH PE=1 SV=4
P13804	ETFA_HUMAN	31169.5	28436.1	27107.4	27822.4	26122.4	26842.6	17966.4	18260.2	16762.2	Electron transfer flavoprotein subunit alpha, mitochondrial OS=Homo sapiens OX=9606 GN=ETFA PE=1 SV=1
P13807	GYS1_HUMAN	4149.74	3676.53	3738.03	4319.96	3990.92	4180.67	3658.16	3653.4	3431.36	Glycogen [starch] synthase, muscle OS=Homo sapiens OX=9606 GN=GYS1 PE=1 SV=2
P13861	KAP2_HUMAN	3573.66	3052.86	2901.66	3030.54	2819.14	3016.51	2415.13	2349.42	2099.59	cAMP-dependent protein kinase type II-alpha regulatory subunit OS=Homo sapiens OX=9606 GN=PRKAR2A PE=1 SV=2
P13984	T2FB_HUMAN	2387.68	2065.48	2184.37	2156.5	1946.75	2255.21	1707.89	1717.12	1756.56	General transcription factor IIF subunit 2 OS=Homo sapiens OX=9606 GN=GTF2F2 PE=1 SV=2
P13987	CD59_HUMAN	368.996	304.716	326.029	440.793	401.011	463.311	357.042	395.196	342.15	CD59 glycoprotein OS=Homo sapiens OX=9606 GN=CD59 PE=1 SV=1
P13995	MTDC_HUMAN	8636.07	8411.59	9048.96	9956.22	9381.88	10419.4	7825.42	8228.53	8066.54	Bifunctional methylenetetrahydrofolate dehydrogenase/cyclohydrolase, mitochondrial OS=Homo sapiens OX=9606 GN=MTHFD2 PE=1 SV=2
P14174	MIF_HUMAN	4824.41	4506.41	4760.87	4036.69	3724.53	3911.48	2740.16	2489.13	2329.04	Macrophage migration inhibitory factor OS=Homo sapiens OX=9606 GN=MIF PE=1 SV=4
P14209	CD99_HUMAN	201.38	191.14	154.794	232.029	256.129	207.807	104.092	88.406	81.1794	CD99 antigen OS=Homo sapiens OX=9606 GN=CD99 PE=1 SV=1
P14314	GLU2B_HUMAN	19228.3	18385.3	16674	15037.7	14248.7	14823.6	10803.9	10678.2	9861.8	Glucosidase 2 subunit beta OS=Homo sapiens OX=9606 GN=PRKCSH PE=1 SV=2
P14316	IRF2_HUMAN	201.345	151.433	143.877	218.744	246.623	167.771	168.158	168.083	140.726	Interferon regulatory factor 2 OS=Homo sapiens OX=9606 GN=IRF2 PE=1 SV=2
P14324	FPPS_HUMAN	9142.17	6926.91	7084.88	7320.39	6815.17	7840.44	7473.71	6877.33	7437.72	Farnesyl pyrophosphate synthase OS=Homo sapiens OX=9606 GN=FDPS PE=1 SV=4
P14373	TRI27_HUMAN	3517.04	2870.9	3029.57	3836.07	3685.72	3983.03	3547.9	3655.15	3545.62	Zinc finger protein RFP OS=Homo sapiens OX=9606 GN=TRIM27 PE=1 SV=1
P14406	CX7A2_HUMAN	1820.51	1673.02	1536.49	1522.37	1374.08	1371.96	779.481	791.612	709.009	Cytochrome c oxidase subunit 7A2, mitochondrial OS=Homo sapiens OX=9606 GN=COX7A2 PE=1 SV=1
P14550	AK1A1_HUMAN	8403.89	7710.43	7838.07	8823.61	8586.08	9814.31	7678.53	7931.41	8305.82	Aldo-keto reductase family 1 member A1 OS=Homo sapiens OX=9606 GN=AKR1A1 PE=1 SV=3
P14618	KPYM_HUMAN	105053	92825.4	97914	93621.8	88383.1	93261.9	84229	80896.9	78641.4	Pyruvate kinase PKM OS=Homo sapiens OX=9606 GN=PKM PE=1 SV=4
P14621	ACYP2_HUMAN	1038.23	932.103	986.971	1058.81	969.84	1071.74	802.138	841.833	759.294	Acylphosphatase-2 OS=Homo sapiens OX=9606 GN=ACYP2 PE=1 SV=2
P14625	ENPL_HUMAN	92028.9	82818.4	78494.9	96771.9	88708.9	100127	66169	70166	67383.9	Endoplasmin OS=Homo sapiens OX=9606 GN=HSP90B1 PE=1 SV=1
P14635	CCNB1_HUMAN	12997.1	11681.7	13754.6	11621.5	11822.9	12797.9	13549.2	14421.2	14110.3	G2/mitotic-specific cyclin-B1 OS=Homo sapiens OX=9606 GN=CCNB1 PE=1 SV=1
P14649	MYL6B_HUMAN	1375.48	1212.62	1243.67	1447.47	1367.79	1467.15	1078.76	1107.16	1015.45	Myosin light chain 6B OS=Homo sapiens OX=9606 GN=MYL6B PE=1 SV=1
P14678	RSMB_HUMAN	4120.44	3663.33	4175.39	3684.15	3403.62	3682.3	3808.93	3791.99	3735.08	Small nuclear ribonucleoprotein-associated proteins B and B' OS=Homo sapiens OX=9606 GN=SNRPB PE=1 SV=2
P14735	IDE_HUMAN	16896.2	14928.8	15250.9	15825.4	16122.3	16475.7	13742.5	13194.2	12180.7	Insulin-degrading enzyme OS=Homo sapiens OX=9606 GN=IDE PE=1 SV=4
P14859	PO2F1_HUMAN	2814.62	2436.73	2499.73	2775.67	2710.28	2637.47	2267.02	2285.74	1992.8	POU domain, class 2, transcription factor 1 OS=Homo sapiens OX=9606 GN=POU2F1 PE=1 SV=2
P14866	HNRPL_HUMAN	39882.1	36982.8	39921.6	32920.4	30607.4	30379.9	39153.8	41989.3	34420.9	Heterogeneous nuclear ribonucleoprotein L OS=Homo sapiens OX=9606 GN=HNRNPL PE=1 SV=2
P14868	SYDC_HUMAN	12347.4	10716	11223.1	12104	11384.9	12995.9	12190.5	11717.1	11758.5	Aspartate--tRNA ligase, cytoplasmic OS=Homo sapiens OX=9606 GN=DARS1 PE=1 SV=2
P14927	QCR7_HUMAN	19439.1	19445.1	19602.7	16401.1	14592.3	15473.7	9126.07	9677.65	9203.4	Cytochrome b-c1 complex subunit 7 OS=Homo sapiens OX=9606 GN=UQCRB PE=1 SV=2
P15104	GLNA_HUMAN	6725.13	5690.34	6044.08	7032.1	6967.65	7408.21	5905.72	5963.78	6527.52	Glutamine synthetase OS=Homo sapiens OX=9606 GN=GLUL PE=1 SV=4
P15153	RAC2_HUMAN	9075.6	8438.3	8422.02	7864.33	6580.17	7552.39	5974.84	5677.78	5577.7	Ras-related C3 botulinum toxin substrate 2 OS=Homo sapiens OX=9606 GN=RAC2 PE=1 SV=1
P15170	ERF3A_HUMAN	15556.2	13863.6	14054.3	14823.2	13915.5	16517.4	12453.5	11363.3	11092.7	Eukaryotic peptide chain release factor GTP-binding subunit ERF3A OS=Homo sapiens OX=9606 GN=GSPT1 PE=1 SV=1
P15291	B4GT1_HUMAN	5049.27	4563.57	4637.53	5175.31	4902.27	5380.24	4209.79	4490.21	4311.63	Beta-1,4-galactosyltransferase 1 OS=Homo sapiens OX=9606 GN=B4GALT1 PE=1 SV=5
P15311	EZRI_HUMAN	67660.9	56214.9	59509.7	64993.1	61236.4	69483.8	63641.5	57354.8	58406.8	Ezrin OS=Homo sapiens OX=9606 GN=EZR PE=1 SV=4
P15313	VATB1_HUMAN	1875.26	1611.47	1653.74	1991.85	2037.5	2078.6	2086.67	2004.53	1926.82	V-type proton ATPase subunit B, kidney isoform OS=Homo sapiens OX=9606 GN=ATP6V1B1 PE=1 SV=3
P15336	ATF2_HUMAN	581.138	499.625	532.288	578.154	545.594	528.83	412.606	418.006	383.86	Cyclic AMP-dependent transcription factor ATF-2 OS=Homo sapiens OX=9606 GN=ATF2 PE=1 SV=4
P15374	UCHL3_HUMAN	427.932	376.733	423.133	472.609	448.959	517.302	368.185	392.088	343.128	Ubiquitin carboxyl-terminal hydrolase isozyme L3 OS=Homo sapiens OX=9606 GN=UCHL3 PE=1 SV=1
P15407	FOSL1_HUMAN	1547.01	1279.66	1213.9	1528	1500.48	1849.06	1200.99	1088.92	1174.51	Fos-related antigen 1 OS=Homo sapiens OX=9606 GN=FOSL1 PE=1 SV=1
P15408	FOSL2_HUMAN	13752.1	11903.8	12975.5	12925.9	10236.8	11604.5	7282.61	7616.04	7275.91	Fos-related antigen 2 OS=Homo sapiens OX=9606 GN=FOSL2 PE=1 SV=1
P15514	AREG_HUMAN	4157.86	4252.41	4581.85	5882.45	5266.27	7003.05	2588.31	3111.71	3824.53	Amphiregulin OS=Homo sapiens OX=9606 GN=AREG PE=1 SV=2
P15529	MCP_HUMAN	1940.23	1729.89	1672.32	1801.85	1780.22	2042.22	1473.52	1573.14	1597.43	Membrane cofactor protein OS=Homo sapiens OX=9606 GN=CD46 PE=1 SV=3
P15531	NDKA_HUMAN	14254.3	12840.8	13369.5	12146.5	11809.9	12770.7	9737.3	9116.73	9070.61	Nucleoside diphosphate kinase A OS=Homo sapiens OX=9606 GN=NME1 PE=1 SV=1
P15559	NQO1_HUMAN	29211.3	25416.4	26753.2	30883.8	31232.8	34071.7	32297.1	28748.8	29221.8	NAD(P)H dehydrogenase [quinone] 1 OS=Homo sapiens OX=9606 GN=NQO1 PE=1 SV=1
P15586	GNS_HUMAN	9146.37	7710.94	7525.24	9126.85	8382.5	9487.4	7627.18	7860.95	7683.62	N-acetylglucosamine-6-sulfatase OS=Homo sapiens OX=9606 GN=GNS PE=1 SV=3
P15735	PHKG2_HUMAN	1892.05	1707.9	1798.59	1951.28	1808.32	2041.69	1507.18	1492.73	1412.32	Phosphorylase b kinase gamma catalytic chain, liver/testis isoform OS=Homo sapiens OX=9606 GN=PHKG2 PE=1 SV=1
P15822	ZEP1_HUMAN	9841.32	8830.82	8960.76	9364.27	8922.72	9592.65	7126.2	7445.18	7539.18	Zinc finger protein 40 OS=Homo sapiens OX=9606 GN=HIVEP1 PE=1 SV=4
P15848	ARSB_HUMAN	546.95	419.64	433.863	395.596	353.781	343.342	322.802	325.629	303.924	Arylsulfatase B OS=Homo sapiens OX=9606 GN=ARSB PE=1 SV=1
P15880	RS2_HUMAN	23536.7	22388.6	21689.9	23134.5	22684.6	25505.1	22554.1	21486.3	23702.8	Small ribosomal subunit protein uS5 OS=Homo sapiens OX=9606 GN=RPS2 PE=1 SV=2
P15923	TFE2_HUMAN	3136.65	2694.95	2853.45	2557.56	2379.08	2447.22	2471.48	2343.24	2240.43	Transcription factor E2-alpha OS=Homo sapiens OX=9606 GN=TCF3 PE=1 SV=1
P15927	RFA2_HUMAN	4643.94	4129.19	4021.93	4278.18	4296.18	4437.28	4150.62	4045.5	3767.05	Replication protein A 32 kDa subunit OS=Homo sapiens OX=9606 GN=RPA2 PE=1 SV=1
P15941	MUC1_HUMAN	959.948	1008.77	817.965	997.464	947.219	943.971	660.043	693.021	626.163	Mucin-1 OS=Homo sapiens OX=9606 GN=MUC1 PE=1 SV=3
P16083	NQO2_HUMAN	2213.9	1941.54	2003.65	2388.66	2345.45	2404.99	1991.19	1945.86	1883.24	Ribosyldihydronicotinamide dehydrogenase [quinone] OS=Homo sapiens OX=9606 GN=NQO2 PE=1 SV=5
P16104	H2AX_HUMAN	8763.19	8909.27	9490.84	6343.99	5254.44	5861.68	4808.08	5228.95	4847.91	Histone H2AX OS=Homo sapiens OX=9606 GN=H2AX PE=1 SV=2
P16144	ITB4_HUMAN	13226.4	10802.3	10717.2	12194.2	11440	11975.9	10885	10901.5	9794.75	Integrin beta-4 OS=Homo sapiens OX=9606 GN=ITGB4 PE=1 SV=5
P16152	CBR1_HUMAN	13859.8	12451	12994.2	13478.8	13842.3	13758.4	10852	10419.7	9900.69	Carbonyl reductase [NADPH] 1 OS=Homo sapiens OX=9606 GN=CBR1 PE=1 SV=3
P16219	ACADS_HUMAN	1592.01	1448.91	1492.44	1608.91	1457.85	1657.8	1328.95	1393.04	1321.35	Short-chain specific acyl-CoA dehydrogenase, mitochondrial OS=Homo sapiens OX=9606 GN=ACADS PE=1 SV=1
P16220	CREB1_HUMAN	4874.65	4338.76	4568.42	4569.61	4074.14	4442.76	3457.73	3560.01	3283.16	Cyclic AMP-responsive element-binding protein 1 OS=Homo sapiens OX=9606 GN=CREB1 PE=1 SV=3
P16278	BGAL_HUMAN	2797.76	2335.61	2242.31	2763.08	2604.92	2817.4	2096.16	2139.13	1850.42	Beta-galactosidase OS=Homo sapiens OX=9606 GN=GLB1 PE=1 SV=2
P16298	PP2BB_HUMAN	2857.32	2578.46	2693.32	2870.66	2778.35	2974.56	2427.56	2545.75	2534.76	Serine/threonine-protein phosphatase 2B catalytic subunit beta isoform OS=Homo sapiens OX=9606 GN=PPP3CB PE=1 SV=2
P16333	NCK1_HUMAN	3205.9	2731.16	3067.15	3283.71	3000.71	3362.11	2680.96	2714.96	2593.38	SH2/SH3 adapter protein NCK1 OS=Homo sapiens OX=9606 GN=NCK1 PE=1 SV=1
P16401	H15_HUMAN	30716.1	42678.1	19500.2	22706.4	12389.6	14195.1	20555.6	14148.9	12127.5	Histone H1.5 OS=Homo sapiens OX=9606 GN=H1-5 PE=1 SV=3
P16402	H13_HUMAN	22941.3	30836.8	13516.1	17798.7	9630.68	11527.6	15115.8	10114.7	9312.16	Histone H1.3 OS=Homo sapiens OX=9606 GN=H1-3 PE=1 SV=2
P16403	H12_HUMAN	13320.1	18345.4	7300.14	10491.6	5272.7	6547.64	8576.84	5475.34	4877.77	Histone H1.2 OS=Homo sapiens OX=9606 GN=H1-2 PE=1 SV=2
P16415	ZN823_HUMAN	291.088	237.249	243.111	317.744	313.692	301.883	291.192	303.328	287.365	Zinc finger protein 823 OS=Homo sapiens OX=9606 GN=ZNF823 PE=2 SV=2
P16422	EPCAM_HUMAN	22376	20674.6	19300.5	20210.6	19027.1	19633.1	15735.8	16119.6	14417.7	Epithelial cell adhesion molecule OS=Homo sapiens OX=9606 GN=EPCAM PE=1 SV=2
P16435	NCPR_HUMAN	19068.2	15804.1	15667.7	17682.9	16669	17897.9	14856.4	14855	13960.3	NADPH--cytochrome P450 reductase OS=Homo sapiens OX=9606 GN=POR PE=1 SV=2
P16455	MGMT_HUMAN	3760.87	3362.66	3515.66	3615.41	3472.42	3611.9	2893.51	2815.89	2640.8	Methylated-DNA--protein-cysteine methyltransferase OS=Homo sapiens OX=9606 GN=MGMT PE=1 SV=1
P16591	FER_HUMAN	630.862	523.747	574.544	755.772	682.455	716.101	578.948	599.018	543.078	Tyrosine-protein kinase Fer OS=Homo sapiens OX=9606 GN=FER PE=1 SV=2
P16615	AT2A2_HUMAN	15072.7	13235.6	13363.6	16299.4	15299.4	15539.1	12547.7	12645.8	11121.4	Sarcoplasmic/endoplasmic reticulum calcium ATPase 2 OS=Homo sapiens OX=9606 GN=ATP2A2 PE=1 SV=1
P16885	PLCG2_HUMAN	1101.62	930.255	974.676	1160.53	1077.77	1186.41	1106.89	1071.02	1017.49	1-phosphatidylinositol 4,5-bisphosphate phosphodiesterase gamma-2 OS=Homo sapiens OX=9606 GN=PLCG2 PE=1 SV=4
P16930	FAAA_HUMAN	700.159	554.508	594.41	750.207	694.868	761.992	572.198	570.473	555.931	Fumarylacetoacetase OS=Homo sapiens OX=9606 GN=FAH PE=1 SV=2
P16949	STMN1_HUMAN	9554.56	9811.79	9694.53	7404.08	6910.1	7232.05	5729	5121.04	5149.43	Stathmin OS=Homo sapiens OX=9606 GN=STMN1 PE=1 SV=3
P16989	YBOX3_HUMAN	35167	33431.3	35750.2	29011.3	27122.5	27817.3	19837.3	19165.6	18640.9	Y-box-binding protein 3 OS=Homo sapiens OX=9606 GN=YBX3 PE=1 SV=4
P17010	ZFX_HUMAN	9305.9	8411.42	8903.97	8588.95	7935.98	8597.42	7298.39	7730.12	7821.29	Zinc finger X-chromosomal protein OS=Homo sapiens OX=9606 GN=ZFX PE=2 SV=2
P17014	ZNF12_HUMAN	1361.09	1048.06	1189.82	1436.23	1289.73	1341.66	1309.34	1473.07	1361.46	Zinc finger protein 12 OS=Homo sapiens OX=9606 GN=ZNF12 PE=1 SV=3
P17020	ZNF16_HUMAN	633.615	587.053	617.598	645.669	641.65	682.386	513.852	568.511	624.077	Zinc finger protein 16 OS=Homo sapiens OX=9606 GN=ZNF16 PE=1 SV=3
P17021	ZNF17_HUMAN	73.217	62.4134	83.1466	86.4703	73.0584	77.6354	74.4384	70.6259	72.5743	Zinc finger protein 17 OS=Homo sapiens OX=9606 GN=ZNF17 PE=1 SV=3
P17022	ZNF18_HUMAN	692.035	577.151	575.054	723.341	734.326	705.807	564.005	594.444	581.707	Zinc finger protein 18 OS=Homo sapiens OX=9606 GN=ZNF18 PE=1 SV=2
P17025	ZN182_HUMAN	422.132	372.161	364.471	443.497	382.766	388.493	331.917	396.701	364.914	Zinc finger protein 182 OS=Homo sapiens OX=9606 GN=ZNF182 PE=2 SV=2
P17028	ZNF24_HUMAN	1038.62	833.406	925.77	1009.53	969.91	1002.52	867.648	950.567	934.173	Zinc finger protein 24 OS=Homo sapiens OX=9606 GN=ZNF24 PE=1 SV=4
P17029	ZKSC1_HUMAN	5866.9	4936.82	5282.16	6471.11	6038.9	6756.43	6359.57	6166.64	6351.82	Zinc finger protein with KRAB and SCAN domains 1 OS=Homo sapiens OX=9606 GN=ZKSCAN1 PE=1 SV=3
P17036	ZNF3_HUMAN	2157.57	1854.86	1937.63	2100.91	2166.25	2058.86	1940.18	2066.98	1974.96	Zinc finger protein 3 OS=Homo sapiens OX=9606 GN=ZNF3 PE=1 SV=3
P17038	ZNF43_HUMAN	1384.58	1327.39	1370.94	1173.99	1163.23	1295.15	1331.31	1316.58	1471.28	Zinc finger protein 43 OS=Homo sapiens OX=9606 GN=ZNF43 PE=2 SV=4
P17040	ZSC20_HUMAN	1516.31	1339.94	1398.38	1468.1	1338.51	1571.18	1360.84	1445.21	1463.48	Zinc finger and SCAN domain-containing protein 20 OS=Homo sapiens OX=9606 GN=ZSCAN20 PE=1 SV=3
P17066	HSP76_HUMAN	1921.62	1780.35	1924.79	1712.3	1808.12	2169.58	1726.29	1553.03	1685.79	Heat shock 70 kDa protein 6 OS=Homo sapiens OX=9606 GN=HSPA6 PE=1 SV=2
P17097	ZNF7_HUMAN	2706.68	2423.34	2367.88	2553.74	2448.44	2688.12	2182.75	2259.44	2401.96	Zinc finger protein 7 OS=Homo sapiens OX=9606 GN=ZNF7 PE=1 SV=1
P17098	ZNF8_HUMAN	1478.07	1224.27	1328.55	1506.24	1413.65	1544.3	1236.95	1309.77	1155.89	Zinc finger protein 8 OS=Homo sapiens OX=9606 GN=ZNF8 PE=1 SV=2
P17174	AATC_HUMAN	8298.06	6788.02	7248.46	8120.52	8323.15	9598.68	8337.96	7856.07	7149.67	Aspartate aminotransferase, cytoplasmic OS=Homo sapiens OX=9606 GN=GOT1 PE=1 SV=3
P17252	KPCA_HUMAN	3436.47	2836.33	2947.8	3289.51	3071.22	3344.52	2931.47	2811.94	2941.92	Protein kinase C alpha type OS=Homo sapiens OX=9606 GN=PRKCA PE=1 SV=4
P17275	JUNB_HUMAN	17040.6	14773.6	14539.4	14863.4	13389.8	14672.7	12133.4	11926.2	11094.7	Transcription factor JunB OS=Homo sapiens OX=9606 GN=JUNB PE=1 SV=1
P17301	ITA2_HUMAN	2543.39	2071.58	2078.93	2902.83	2577.93	3273.71	1743.75	1867.29	1872.86	Integrin alpha-2 OS=Homo sapiens OX=9606 GN=ITGA2 PE=1 SV=2
P17302	CXA1_HUMAN	370.61	401.421	416.323	349.844	379.001	363.274	231.509	245.436	263.033	Gap junction alpha-1 protein OS=Homo sapiens OX=9606 GN=GJA1 PE=1 SV=2
P17405	ASM_HUMAN	772.152	605.973	618.631	764.284	745.171	780.169	731.952	767.653	686.056	Sphingomyelin phosphodiesterase OS=Homo sapiens OX=9606 GN=SMPD1 PE=1 SV=5
P17480	UBF1_HUMAN	43700.3	38639.6	40833.2	40160.6	38058.5	38894.8	41947	43503.7	43764	Nucleolar transcription factor 1 OS=Homo sapiens OX=9606 GN=UBTF PE=1 SV=1
P17535	JUND_HUMAN	8751.79	7862.77	7956.5	9296.06	9069.98	9400.08	5259.61	5414.87	5358.51	Transcription factor JunD OS=Homo sapiens OX=9606 GN=JUND PE=1 SV=3
P17540	KCRS_HUMAN	1596.6	1424.16	1477.39	1716.51	1522.56	1546	1444.52	1540.33	1281.24	Creatine kinase S-type, mitochondrial OS=Homo sapiens OX=9606 GN=CKMT2 PE=1 SV=2
P17544	ATF7_HUMAN	3338.41	2983.79	3290.55	3469.46	3586.67	3504.14	2876.99	2905.49	2636.52	Cyclic AMP-dependent transcription factor ATF-7 OS=Homo sapiens OX=9606 GN=ATF7 PE=1 SV=3
P17568	NDUB7_HUMAN	2840.42	2616.61	2703.49	2585.17	2356.42	2448.22	2276.8	2464.58	2154.88	NADH dehydrogenase [ubiquinone] 1 beta subcomplex subunit 7 OS=Homo sapiens OX=9606 GN=NDUFB7 PE=1 SV=4
P17612	KAPCA_HUMAN	14286.7	12854.4	12492.2	11459.8	11043.9	12160.1	9136.63	8840.59	8754.04	cAMP-dependent protein kinase catalytic subunit alpha OS=Homo sapiens OX=9606 GN=PRKACA PE=1 SV=2
P17655	CAN2_HUMAN	330.247	246.084	271.319	411.812	403.416	479.989	352.704	301.578	339.787	Calpain-2 catalytic subunit OS=Homo sapiens OX=9606 GN=CAPN2 PE=1 SV=6
P17676	CEBPB_HUMAN	10573.2	9671.35	10278.6	11433.2	10417.3	11675.8	8698.98	9033.59	8039.55	CCAAT/enhancer-binding protein beta OS=Homo sapiens OX=9606 GN=CEBPB PE=1 SV=2
P17706	PTN2_HUMAN	5404.96	4993.33	5115.45	5319.63	5296.81	5618.28	4886.41	4965.88	4856.95	Tyrosine-protein phosphatase non-receptor type 2 OS=Homo sapiens OX=9606 GN=PTPN2 PE=1 SV=2
P17707	DCAM_HUMAN	1263.39	1140	1248.06	1252.27	1235.97	1327.81	1255.39	1267.19	1276.75	S-adenosylmethionine decarboxylase proenzyme OS=Homo sapiens OX=9606 GN=AMD1 PE=1 SV=2
P17787	ACHB2_HUMAN	758.694	768.732	712.624	524.415	578.071	738.259	258.512	321.752	332.438	Neuronal acetylcholine receptor subunit beta-2 OS=Homo sapiens OX=9606 GN=CHRNB2 PE=1 SV=1
P17812	PYRG1_HUMAN	16406.6	15143.3	15830.2	15654.3	15561	16783	12925.3	12790.5	13349.2	CTP synthase 1 OS=Homo sapiens OX=9606 GN=CTPS1 PE=1 SV=2
P17844	DDX5_HUMAN	80848.9	73764.5	81563.1	73856.3	69394.2	80226.7	59074.4	62198.2	69688.9	Probable ATP-dependent RNA helicase DDX5 OS=Homo sapiens OX=9606 GN=DDX5 PE=1 SV=1
P17858	PFKAL_HUMAN	9903.52	8584.13	9211.56	10523.7	10269.6	10856	11171.5	10707.7	9986.88	ATP-dependent 6-phosphofructokinase, liver type OS=Homo sapiens OX=9606 GN=PFKL PE=1 SV=6
P17931	LEG3_HUMAN	3728.44	3229.04	3215.74	3083.43	2892.25	3151.88	2557.48	2347.78	2157.07	Galectin-3 OS=Homo sapiens OX=9606 GN=LGALS3 PE=1 SV=5
P17980	PRS6A_HUMAN	31136.5	28466.9	29622.5	28030.4	26618.3	28107.7	28976.5	26085.4	24145.4	26S proteasome regulatory subunit 6A OS=Homo sapiens OX=9606 GN=PSMC3 PE=1 SV=3
P17987	TCPA_HUMAN	20849.9	19591.3	19001.7	18466.5	17216.3	18279.3	15601.9	15446.3	14321.7	T-complex protein 1 subunit alpha OS=Homo sapiens OX=9606 GN=TCP1 PE=1 SV=1
P18031	PTN1_HUMAN	19995.4	17308.9	16394.8	17732.6	16524	16790.5	15421.4	15815.7	14473.6	Tyrosine-protein phosphatase non-receptor type 1 OS=Homo sapiens OX=9606 GN=PTPN1 PE=1 SV=1
P18065	IBP2_HUMAN	1874.32	1799.61	1812.84	1729.08	1634.26	1607.44	1494.1	1617.55	1574.29	Insulin-like growth factor-binding protein 2 OS=Homo sapiens OX=9606 GN=IGFBP2 PE=1 SV=2
P18075	BMP7_HUMAN	3083.06	2242.68	2382.82	2343.5	1938	2113.19	2093.16	2141.41	2120.18	Bone morphogenetic protein 7 OS=Homo sapiens OX=9606 GN=BMP7 PE=1 SV=1
P18077	RL35A_HUMAN	10242.5	13559.2	9995.44	13721	11627.4	12521.1	12191.2	11764	10863.6	Large ribosomal subunit protein eL33 OS=Homo sapiens OX=9606 GN=RPL35A PE=1 SV=2
P18084	ITB5_HUMAN	7678.51	6697.85	6360.31	7011.66	6476.41	6611.23	5570.46	5526.49	5395.21	Integrin beta-5 OS=Homo sapiens OX=9606 GN=ITGB5 PE=1 SV=1
P18085	ARF4_HUMAN	2768.56	2413.52	2599.15	2854.2	2516.67	3097.08	2309.91	2347.96	2357.65	ADP-ribosylation factor 4 OS=Homo sapiens OX=9606 GN=ARF4 PE=1 SV=3
P18124	RL7_HUMAN	9250.65	9568.21	8728.29	12231	12236	12608.5	13004.2	11387.4	11116.1	Large ribosomal subunit protein uL30 OS=Homo sapiens OX=9606 GN=RPL7 PE=1 SV=1
P18146	EGR1_HUMAN	3372.88	2885.29	2637.12	2583.08	1995.21	2268.57	1547.58	1475.87	1471.24	Early growth response protein 1 OS=Homo sapiens OX=9606 GN=EGR1 PE=1 SV=1
P18206	VINC_HUMAN	96213	83748.2	95985.7	105315	94740	120579	65110.5	66869.5	89114.7	Vinculin OS=Homo sapiens OX=9606 GN=VCL PE=1 SV=4
P18433	PTPRA_HUMAN	579.104	511.886	532.668	582.188	578.534	621.914	557.6	546.972	548.463	Receptor-type tyrosine-protein phosphatase alpha OS=Homo sapiens OX=9606 GN=PTPRA PE=1 SV=3
P18440	ARY1_HUMAN	1893.71	1764.64	1536.35	2092.09	2058.39	1996.82	1632.2	1615.8	1533.08	Arylamine N-acetyltransferase 1 OS=Homo sapiens OX=9606 GN=NAT1 PE=1 SV=2
P18564	ITB6_HUMAN	634.389	507.325	491.595	639.189	590.931	696.191	478.894	463.736	503.471	Integrin beta-6 OS=Homo sapiens OX=9606 GN=ITGB6 PE=1 SV=2
P18583	SON_HUMAN	19566.8	17636.6	20143.2	30444	28749.9	25215.5	19445.5	24148.3	17184.1	Protein SON OS=Homo sapiens OX=9606 GN=SON PE=1 SV=4
P18615	NELFE_HUMAN	12991.8	12059.5	13558.3	13030.8	12342.4	13182.4	12289.4	11921.9	11393	Negative elongation factor E OS=Homo sapiens OX=9606 GN=NELFE PE=1 SV=3
P18621	RL17_HUMAN	11620.6	10909.7	11256.8	12181.3	11265	13129.9	11715.4	11719.9	12929.1	Large ribosomal subunit protein uL22 OS=Homo sapiens OX=9606 GN=RPL17 PE=1 SV=3
P18669	PGAM1_HUMAN	14501.5	11559.8	12469.7	11259.6	10954.2	10130.5	8791.7	8253.59	7568.48	Phosphoglycerate mutase 1 OS=Homo sapiens OX=9606 GN=PGAM1 PE=1 SV=2
P18754	RCC1_HUMAN	11810.8	9748.23	10265.8	10290.1	9528.63	9688.98	12867.9	13353	11695.7	Regulator of chromosome condensation OS=Homo sapiens OX=9606 GN=RCC1 PE=1 SV=1
P18846	ATF1_HUMAN	1739.53	1630.67	1718.5	1673.8	1607.62	1695.17	1210.7	1218.76	1208.96	Cyclic AMP-dependent transcription factor ATF-1 OS=Homo sapiens OX=9606 GN=ATF1 PE=1 SV=2
P18847	ATF3_HUMAN	2502.62	2262.17	2281.33	2786.94	2588.42	3053.53	2163.44	2129.33	2029.84	Cyclic AMP-dependent transcription factor ATF-3 OS=Homo sapiens OX=9606 GN=ATF3 PE=1 SV=2
P18848	ATF4_HUMAN	1466.45	1224.69	1147.6	1345.54	1207.34	1257.94	1247.6	1179.92	1153.2	Cyclic AMP-dependent transcription factor ATF-4 OS=Homo sapiens OX=9606 GN=ATF4 PE=1 SV=3
P18850	ATF6A_HUMAN	2484.61	2332.16	2302.07	2575.83	2474.17	2593.31	2069.7	2284.14	2117.26	Cyclic AMP-dependent transcription factor ATF-6 alpha OS=Homo sapiens OX=9606 GN=ATF6 PE=1 SV=3
P18858	DNLI1_HUMAN	54038.4	48742	54683	46616.3	44303.8	41629	45538	44407.2	40166.3	DNA ligase 1 OS=Homo sapiens OX=9606 GN=LIG1 PE=1 SV=1
P18859	ATP5J_HUMAN	5336.86	5243.67	4925.21	4797.72	4713.74	4751.19	3621.42	3654.42	3326.04	ATP synthase-coupling factor 6, mitochondrial OS=Homo sapiens OX=9606 GN=ATP5PF PE=1 SV=1
P18887	XRCC1_HUMAN	6590.56	6085.02	6421.78	5864.31	5776.6	5684.41	6238.96	6168.81	5524.83	DNA repair protein XRCC1 OS=Homo sapiens OX=9606 GN=XRCC1 PE=1 SV=3
P19021	AMD_HUMAN	2646.18	2325.85	2450.13	2780.12	2706.98	2907.58	2188.03	2127.35	2028.32	Peptidyl-glycine alpha-amidating monooxygenase OS=Homo sapiens OX=9606 GN=PAM PE=1 SV=2
P19174	PLCG1_HUMAN	4700.72	4181.98	4311.07	4945.13	4609.36	4732.18	4345.59	4140.56	3872.84	1-phosphatidylinositol 4,5-bisphosphate phosphodiesterase gamma-1 OS=Homo sapiens OX=9606 GN=PLCG1 PE=1 SV=1
P19256	LFA3_HUMAN	1446.19	1269.42	1176.3	1366.25	1239.25	1264.92	803.113	870.216	788.854	Lymphocyte function-associated antigen 3 OS=Homo sapiens OX=9606 GN=CD58 PE=1 SV=1
P19338	NUCL_HUMAN	170828	152620	177388	151582	141943	148580	124319	122555	118949	Nucleolin OS=Homo sapiens OX=9606 GN=NCL PE=1 SV=3
P19367	HXK1_HUMAN	21382.9	18721.4	19432.2	22416.1	21939.2	22582.8	20235	20701.1	20396.5	Hexokinase-1 OS=Homo sapiens OX=9606 GN=HK1 PE=1 SV=3
P19388	RPAB1_HUMAN	1131.75	1041.52	1036.5	987.274	955.03	1096.4	798.475	786.94	778.338	DNA-directed RNA polymerases I, II, and III subunit RPABC1 OS=Homo sapiens OX=9606 GN=POLR2E PE=1 SV=4
P19404	NDUV2_HUMAN	5810.04	5052.24	5200.49	5653.94	5377.32	5700.8	4225.09	4556.49	3917.97	NADH dehydrogenase [ubiquinone] flavoprotein 2, mitochondrial OS=Homo sapiens OX=9606 GN=NDUFV2 PE=1 SV=2
P19419	ELK1_HUMAN	2968.49	2682.46	2772.05	2676.04	2565.29	2633.46	1833.57	1871.29	1985.08	ETS domain-containing protein Elk-1 OS=Homo sapiens OX=9606 GN=ELK1 PE=1 SV=2
P19438	TNR1A_HUMAN	1213.64	958.746	1030.86	1182.79	1115.26	1165.5	1195.47	1085.72	1040.74	Tumor necrosis factor receptor superfamily member 1A OS=Homo sapiens OX=9606 GN=TNFRSF1A PE=1 SV=1
P19447	ERCC3_HUMAN	6865.9	6083.12	6256.59	7126.83	6773.91	6820.7	6501.3	6628.99	6494.82	General transcription and DNA repair factor IIH helicase/translocase subunit XPB OS=Homo sapiens OX=9606 GN=ERCC3 PE=1 SV=1
P19474	RO52_HUMAN	985.226	807.84	869.292	1178.75	1043.58	1266.75	1219.99	1244.18	1226.74	E3 ubiquitin-protein ligase TRIM21 OS=Homo sapiens OX=9606 GN=TRIM21 PE=1 SV=1
P19525	E2AK2_HUMAN	11434.8	10149	10272	10298.4	9930.32	10669.4	8921.25	8767.51	8959.82	Interferon-induced, double-stranded RNA-activated protein kinase OS=Homo sapiens OX=9606 GN=EIF2AK2 PE=1 SV=2
P19532	TFE3_HUMAN	1197.26	1100.24	1133.39	1307.07	1209.59	1348.57	700.001	738.386	786.014	Transcription factor E3 OS=Homo sapiens OX=9606 GN=TFE3 PE=1 SV=4
P19623	SPEE_HUMAN	5663.28	4911.51	5058	5146.68	5023.67	5299.95	4987.12	4663.54	4643.35	Spermidine synthase OS=Homo sapiens OX=9606 GN=SRM PE=1 SV=1
P19634	SL9A1_HUMAN	4634.21	3930.85	3988.7	4651.48	4171.15	4433.32	4193.56	4221.27	3886.64	Sodium/hydrogen exchanger 1 OS=Homo sapiens OX=9606 GN=SLC9A1 PE=1 SV=2
P19784	CSK22_HUMAN	7914.12	6882.77	7205.91	7570.11	7246.22	8065.3	6719.88	6609.25	7002.22	Casein kinase II subunit alpha' OS=Homo sapiens OX=9606 GN=CSNK2A2 PE=1 SV=1
P19793	RXRA_HUMAN	3150.47	2442.63	2707.96	3166.3	2850.06	3325.26	3031.03	3085.19	2846.84	Retinoic acid receptor RXR-alpha OS=Homo sapiens OX=9606 GN=RXRA PE=1 SV=1
P19838	NFKB1_HUMAN	13573.2	12011.7	11613.5	12943.4	12561.8	12995.6	9236.64	9345.94	9227.48	Nuclear factor NF-kappa-B p105 subunit OS=Homo sapiens OX=9606 GN=NFKB1 PE=1 SV=2
P20020	AT2B1_HUMAN	4529.45	3895.73	3946.16	4538.82	4078.74	4078.95	3515.81	3698.92	3135.04	Plasma membrane calcium-transporting ATPase 1 OS=Homo sapiens OX=9606 GN=ATP2B1 PE=1 SV=4
P20042	IF2B_HUMAN	35235.2	31163.2	36313.6	35222	31130.9	36200.3	32597.7	32412.4	31095.1	Eukaryotic translation initiation factor 2 subunit 2 OS=Homo sapiens OX=9606 GN=EIF2S2 PE=1 SV=2
P20073	ANXA7_HUMAN	5502.99	4835.09	5284.53	5600.41	5619.6	5869.6	5608.11	5157.52	5493.5	Annexin A7 OS=Homo sapiens OX=9606 GN=ANXA7 PE=1 SV=3
P20226	TBP_HUMAN	1023.44	846.872	834.446	1002.12	930.968	943.718	905.543	878.571	811.034	TATA-box-binding protein OS=Homo sapiens OX=9606 GN=TBP PE=1 SV=2
P20248	CCNA2_HUMAN	7853.01	7298.11	8003.71	6224.23	5965.92	6362.9	6541.95	6780.28	6330.6	Cyclin-A2 OS=Homo sapiens OX=9606 GN=CCNA2 PE=1 SV=2
P20290	BTF3_HUMAN	41880.5	38807.9	39378.4	39021.9	40154.5	42149.9	29433.8	27672	26900.4	Transcription factor BTF3 OS=Homo sapiens OX=9606 GN=BTF3 PE=1 SV=1
P20338	RAB4A_HUMAN	3076.07	2812.13	2737.82	2982.79	2882.41	2949.29	2022.61	1917.3	1770.07	Ras-related protein Rab-4A OS=Homo sapiens OX=9606 GN=RAB4A PE=1 SV=3
P20339	RAB5A_HUMAN	6410.68	5712.49	5540.2	6021.51	5744.4	6126.81	4619.11	4631.31	4426.21	Ras-related protein Rab-5A OS=Homo sapiens OX=9606 GN=RAB5A PE=1 SV=2
P20340	RAB6A_HUMAN	3074.95	2816.91	2734.56	3185.37	3464.4	3361.36	2672.6	2754.68	2448.63	Ras-related protein Rab-6A OS=Homo sapiens OX=9606 GN=RAB6A PE=1 SV=3
P20585	MSH3_HUMAN	6998.71	6233.31	6319.08	6829.91	6355.73	6622.9	6758.72	6616.2	6426.86	DNA mismatch repair protein Msh3 OS=Homo sapiens OX=9606 GN=MSH3 PE=1 SV=4
P20618	PSB1_HUMAN	15242.6	12614.2	13497.4	14659.2	15035.7	15642	13701.9	12658.7	11572.3	Proteasome subunit beta type-1 OS=Homo sapiens OX=9606 GN=PSMB1 PE=1 SV=2
P20645	MPRD_HUMAN	1951.55	1692.71	1730.03	1955.88	1822.55	1781.41	1468.1	1455.75	1178.42	Cation-dependent mannose-6-phosphate receptor OS=Homo sapiens OX=9606 GN=M6PR PE=1 SV=1
P20671	H2A1D_HUMAN	23350.1	24579	25266.2	16207.3	14648.6	13714.2	11042.9	11656.1	10966.5	Histone H2A type 1-D OS=Homo sapiens OX=9606 GN=H2AC7 PE=1 SV=2
P20700	LMNB1_HUMAN	46437.5	44637.8	46670	33130.6	30486.1	28989.5	28703.5	30303.4	25964.9	Lamin-B1 OS=Homo sapiens OX=9606 GN=LMNB1 PE=1 SV=2
P20810	ICAL_HUMAN	13066.7	11014.5	10742.7	13081.9	11578.6	14024.1	11714.1	10305.5	11091.5	Calpastatin OS=Homo sapiens OX=9606 GN=CAST PE=1 SV=4
P20839	IMDH1_HUMAN	10794.3	8849.73	9623.6	9864.49	9688.21	10753	9854.74	9332.13	8880.19	Inosine-5'-monophosphate dehydrogenase 1 OS=Homo sapiens OX=9606 GN=IMPDH1 PE=1 SV=2
P20908	CO5A1_HUMAN	1649.13	1347.29	1412.04	1703.65	1569.17	1691.81	1471.46	1412.59	1356.14	Collagen alpha-1(V) chain OS=Homo sapiens OX=9606 GN=COL5A1 PE=1 SV=3
P20929	NEBU_HUMAN	3996.88	3772.93	4002.32	3388.28	2960.05	3693.35	2915.33	2882.93	2977.51	Nebulin OS=Homo sapiens OX=9606 GN=NEB PE=1 SV=6
P20936	RASA1_HUMAN	2966.45	2636.15	2708.21	3242.53	3202.69	3404.62	2860.39	2704.5	2687.6	Ras GTPase-activating protein 1 OS=Homo sapiens OX=9606 GN=RASA1 PE=1 SV=1
P21127	CD11B_HUMAN	12831	10960.2	12653.4	13922.8	13122.5	13802.8	13631	13813.4	12903.7	Cyclin-dependent kinase 11B OS=Homo sapiens OX=9606 GN=CDK11B PE=1 SV=4
P21266	GSTM3_HUMAN	42705.7	36718.7	39336	42733.6	39798.4	43284.5	30954.2	29792.5	29017.1	Glutathione S-transferase Mu 3 OS=Homo sapiens OX=9606 GN=GSTM3 PE=1 SV=3
P21281	VATB2_HUMAN	3389.8	2958.47	3105.79	3579.42	3665.64	3582.21	3292.17	3472.64	3131.1	V-type proton ATPase subunit B, brain isoform OS=Homo sapiens OX=9606 GN=ATP6V1B2 PE=1 SV=3
P21283	VATC1_HUMAN	25266.6	21870	22277.1	23887.3	23068.8	26131.8	21682.7	21355.8	21329	V-type proton ATPase subunit C 1 OS=Homo sapiens OX=9606 GN=ATP6V1C1 PE=1 SV=4
P21291	CSRP1_HUMAN	22641.3	19186.9	21300.8	22281.1	21873	26631.1	24843.3	21235	23561.8	Cysteine and glycine-rich protein 1 OS=Homo sapiens OX=9606 GN=CSRP1 PE=1 SV=3
P21333	FLNA_HUMAN	188975	163307	178962	175123	168386	185493	213919	194030	184110	Filamin-A OS=Homo sapiens OX=9606 GN=FLNA PE=1 SV=4
P21359	NF1_HUMAN	2222.48	1845.74	1933.26	2250.45	2183.75	2342.8	2021.15	1968.73	1858.02	Neurofibromin OS=Homo sapiens OX=9606 GN=NF1 PE=1 SV=2
P21399	ACOHC_HUMAN	12186.9	10423	10873.8	12899.2	12453.7	13742.1	10306.3	10046.8	10134.5	Cytoplasmic aconitate hydratase OS=Homo sapiens OX=9606 GN=ACO1 PE=1 SV=3
P21580	TNAP3_HUMAN	4639.43	4266.6	4440.54	4597.25	4363.97	4974.77	3126.54	3023.86	3320.85	Tumor necrosis factor alpha-induced protein 3 OS=Homo sapiens OX=9606 GN=TNFAIP3 PE=1 SV=1
P21675	TAF1_HUMAN	5509.85	4807.23	5007.37	5385.26	5107.88	5338.33	5028.16	5046.22	4845.1	Transcription initiation factor TFIID subunit 1 OS=Homo sapiens OX=9606 GN=TAF1 PE=1 SV=3
P21709	EPHA1_HUMAN	1285.14	996.368	1012.69	1379.49	1308.53	1323.86	982.498	1025.31	928.044	Ephrin type-A receptor 1 OS=Homo sapiens OX=9606 GN=EPHA1 PE=1 SV=4
P21741	MK_HUMAN	1339.76	1195.76	1227.97	1581.79	1453.08	1359.56	1095.84	1097.17	1029.09	Midkine OS=Homo sapiens OX=9606 GN=MDK PE=1 SV=1
P21796	VDAC1_HUMAN	38108.8	33765.4	30360.6	28290.9	26696.1	28324.1	20289.5	21914.8	19769.9	Voltage-dependent anion-selective channel protein 1 OS=Homo sapiens OX=9606 GN=VDAC1 PE=1 SV=2
P21802	FGFR2_HUMAN	1193.85	1036.22	1021.58	1164.28	1136.45	1165.41	1088.92	1092.41	1055.73	Fibroblast growth factor receptor 2 OS=Homo sapiens OX=9606 GN=FGFR2 PE=1 SV=1
P21817	RYR1_HUMAN	1019.87	904.938	972.034	1110.09	1157.12	1191.44	1057.44	1162.77	1055.37	Ryanodine receptor 1 OS=Homo sapiens OX=9606 GN=RYR1 PE=1 SV=3
P21860	ERBB3_HUMAN	6315.31	5620.73	5794.53	7115.4	6514.18	7007.96	5300.83	5509.2	5255.76	Receptor tyrosine-protein kinase erbB-3 OS=Homo sapiens OX=9606 GN=ERBB3 PE=1 SV=1
P21912	SDHB_HUMAN	17315.6	15434.5	14989.6	15279	14264.6	14435.5	7916.65	7783.86	7421.27	Succinate dehydrogenase [ubiquinone] iron-sulfur subunit, mitochondrial OS=Homo sapiens OX=9606 GN=SDHB PE=1 SV=3
P21926	CD9_HUMAN	14390.6	11000.5	11552	13918.6	13724.9	13358.8	9536.6	9637.49	7643.57	CD9 antigen OS=Homo sapiens OX=9606 GN=CD9 PE=1 SV=4
P21964	COMT_HUMAN	9082.23	7006.33	7366.34	8250.78	7644.79	8032.06	6382.23	5907.86	5610.17	Catechol O-methyltransferase OS=Homo sapiens OX=9606 GN=COMT PE=1 SV=2
P22004	BMP6_HUMAN	1197.77	974.134	971.466	1116.46	1052.05	1185.3	1107.29	1153.78	1158.23	Bone morphogenetic protein 6 OS=Homo sapiens OX=9606 GN=BMP6 PE=1 SV=1
P22033	MUTA_HUMAN	7802.81	6828.03	6843.49	8128.13	7384.22	8198.71	7102.3	7680.76	7741.28	Methylmalonyl-CoA mutase, mitochondrial OS=Homo sapiens OX=9606 GN=MMUT PE=1 SV=4
P22059	OSBP1_HUMAN	7387.57	6823.21	6709.67	8074.79	8008.08	7982.08	7381.54	6998.49	6955.3	Oxysterol-binding protein 1 OS=Homo sapiens OX=9606 GN=OSBP PE=1 SV=1
P22061	PIMT_HUMAN	2703.13	2505.18	2654.88	2416.34	2278.07	2427.61	2034.62	1968.1	1875.17	Protein-L-isoaspartate(D-aspartate) O-methyltransferase OS=Homo sapiens OX=9606 GN=PCMT1 PE=1 SV=4
P22087	FBRL_HUMAN	13492.5	12774.2	13051	12440.3	11244.4	12515.1	10824.9	11083.5	10816.8	rRNA 2'-O-methyltransferase fibrillarin OS=Homo sapiens OX=9606 GN=FBL PE=1 SV=2
P22102	PUR2_HUMAN	13227.6	11483.2	12000.9	13884.6	13392.2	14527.1	10762.7	10720.4	10104.3	Trifunctional purine biosynthetic protein adenosine-3 OS=Homo sapiens OX=9606 GN=GART PE=1 SV=1
P22223	CADH3_HUMAN	1848.82	1572.69	1590.56	1878.52	1738.23	1960.66	1469.27	1503.48	1470.2	Cadherin-3 OS=Homo sapiens OX=9606 GN=CDH3 PE=1 SV=2
P22234	PUR6_HUMAN	42346.3	37505.4	39881.3	39880.6	34009.8	36268.7	27999.2	28070.2	32298.2	Bifunctional phosphoribosylaminoimidazole carboxylase/phosphoribosylaminoimidazole succinocarboxamide synthetase OS=Homo sapiens OX=9606 GN=PAICS PE=1 SV=3
P22307	SCP2_HUMAN	24987.9	22450.7	22368.4	22974.1	20502.6	21076	14756.4	15561.8	14596.8	Sterol carrier protein 2 OS=Homo sapiens OX=9606 GN=SCP2 PE=1 SV=2
P22314	UBA1_HUMAN	57609.3	48831.1	49654.1	55035.2	55280.5	57159.9	57847.3	52857.3	51395.6	Ubiquitin-like modifier-activating enzyme 1 OS=Homo sapiens OX=9606 GN=UBA1 PE=1 SV=3
P22392	NDKB_HUMAN	50064.6	44321.4	46225.1	44376.1	43508.4	48092.7	32900.1	31722	32586.1	Nucleoside diphosphate kinase B OS=Homo sapiens OX=9606 GN=NME2 PE=1 SV=1
P22413	ENPP1_HUMAN	2019.14	1727.99	1513.36	2066.62	1731.73	1782.22	1679.37	1883.07	1700.37	Ectonucleotide pyrophosphatase/phosphodiesterase family member 1 OS=Homo sapiens OX=9606 GN=ENPP1 PE=1 SV=2
P22415	USF1_HUMAN	1100.17	978.293	1000.29	954.227	995.654	926.351	842.857	795.353	732.515	Upstream stimulatory factor 1 OS=Homo sapiens OX=9606 GN=USF1 PE=1 SV=1
P22570	ADRO_HUMAN	5509.23	4833.67	4901.92	5689.39	5456.53	5608.6	4302.32	4395.12	4137.56	NADPH:adrenodoxin oxidoreductase, mitochondrial OS=Homo sapiens OX=9606 GN=FDXR PE=1 SV=3
P22626	ROA2_HUMAN	70451.1	66947.6	73992.8	56270.3	52238.5	49341.8	41365.6	43283.7	35727.4	Heterogeneous nuclear ribonucleoproteins A2/B1 OS=Homo sapiens OX=9606 GN=HNRNPA2B1 PE=1 SV=2
P22670	RFX1_HUMAN	1630.36	1328	1413.56	1595.81	1515.28	1641.73	1423.16	1435.89	1385.19	MHC class II regulatory factor RFX1 OS=Homo sapiens OX=9606 GN=RFX1 PE=1 SV=2
P22681	CBL_HUMAN	2822.16	2455.19	2705.57	2929.87	2838.55	3103.2	2451.19	2457.09	2618.23	E3 ubiquitin-protein ligase CBL OS=Homo sapiens OX=9606 GN=CBL PE=1 SV=2
P22692	IBP4_HUMAN	1713.51	1973.14	1700.68	1545.5	1416.42	1553.14	1087.72	1101.12	1247.49	Insulin-like growth factor-binding protein 4 OS=Homo sapiens OX=9606 GN=IGFBP4 PE=1 SV=2
P22694	KAPCB_HUMAN	1138.13	979.881	994.95	1023.16	1024.79	1129.33	922.168	902.38	962.093	cAMP-dependent protein kinase catalytic subunit beta OS=Homo sapiens OX=9606 GN=PRKACB PE=1 SV=2
P22695	QCR2_HUMAN	13508.7	12585.2	11675.8	11504.6	10794.3	11285.1	9635.51	10252.2	9427	Cytochrome b-c1 complex subunit 2, mitochondrial OS=Homo sapiens OX=9606 GN=UQCRC2 PE=1 SV=3
P22736	NR4A1_HUMAN	5608.04	5154.93	4623.72	4961.85	4809.61	5432.12	3362.89	3372.61	3547.86	Nuclear receptor subfamily 4immunitygroup A member 1 OS=Homo sapiens OX=9606 GN=NR4A1 PE=1 SV=1
P22830	HEMH_HUMAN	3740.76	3380.13	3357.87	4203.87	4107.85	3957.45	2932.19	3121.54	3105.23	Ferrochelatase, mitochondrial OS=Homo sapiens OX=9606 GN=FECH PE=1 SV=2
P23025	XPA_HUMAN	6680.21	5805.31	5443.24	7077.6	5719.82	5811.9	5218.95	5267.85	5322.5	DNA repair protein complementing XP-A cells OS=Homo sapiens OX=9606 GN=XPA PE=1 SV=1
P23193	TCEA1_HUMAN	7113.22	6530.4	7703.96	6618.88	6120.95	6720.83	5857.68	5889.46	6395.1	Transcription elongation factor A protein 1 OS=Homo sapiens OX=9606 GN=TCEA1 PE=1 SV=2
P23229	ITA6_HUMAN	187.541	168.26	159.344	198.056	171.374	196.197	155.194	159.449	161.223	Integrin alpha-6 OS=Homo sapiens OX=9606 GN=ITGA6 PE=1 SV=5
P23246	SFPQ_HUMAN	24752.3	23439	26805.7	20639.8	19062.9	19294.8	15559.1	16693.3	16351	Splicing factor, proline- and glutamine-rich OS=Homo sapiens OX=9606 GN=SFPQ PE=1 SV=2
P23258	TBG1_HUMAN	3355.17	3036.92	3012.18	2982.86	3098.52	3074.69	3186.18	3053.52	2949.47	Tubulin gamma-1 chain OS=Homo sapiens OX=9606 GN=TUBG1 PE=1 SV=2
P23284	PPIB_HUMAN	35948.1	33248.6	32040.3	33929.8	30310.4	31713.1	21989	22313.6	20935.9	Peptidyl-prolyl cis-trans isomerase B OS=Homo sapiens OX=9606 GN=PPIB PE=1 SV=2
P23368	MAOM_HUMAN	1369.67	1207.53	1284.53	1434.71	1412.38	1521.26	1251.08	1312.34	1258.41	NAD-dependent malic enzyme, mitochondrial OS=Homo sapiens OX=9606 GN=ME2 PE=1 SV=1
P23381	SYWC_HUMAN	22563.1	20615.9	21015.1	25864.5	25509.5	27954.4	29603.1	26478.6	27362.8	Tryptophan--tRNA ligase, cytoplasmic OS=Homo sapiens OX=9606 GN=WARS1 PE=1 SV=2
P23396	RS3_HUMAN	18826.5	17377.8	17178.7	18328.5	17703.3	19867.1	17563.3	17678.5	17458.3	Small ribosomal subunit protein uS3 OS=Homo sapiens OX=9606 GN=RPS3 PE=1 SV=2
P23443	KS6B1_HUMAN	23839.8	20844.2	22110.9	22642.4	22111.9	23919.7	19729	18969.9	19305.5	Ribosomal protein S6 kinase beta-1 OS=Homo sapiens OX=9606 GN=RPS6KB1 PE=1 SV=2
P23458	JAK1_HUMAN	22370.5	18880.6	18906.4	23262.1	21924.4	25726.8	20553	19892.1	21197.1	Tyrosine-protein kinase JAK1 OS=Homo sapiens OX=9606 GN=JAK1 PE=1 SV=2
P23469	PTPRE_HUMAN	2067.86	1669.55	1743.18	1957.49	1862.91	2077.32	1726.2	1705.01	1696.82	Receptor-type tyrosine-protein phosphatase epsilon OS=Homo sapiens OX=9606 GN=PTPRE PE=1 SV=1
P23497	SP100_HUMAN	24907.4	24088	26909.9	20545.3	19163.7	20351.5	21280.7	19921.3	19633.9	Nuclear autoantigen Sp-100 OS=Homo sapiens OX=9606 GN=SP100 PE=1 SV=3
P23508	CRCM_HUMAN	639.922	529.07	560.457	614.827	614.463	639.244	556.487	485.125	480.075	Colorectal mutant cancer protein OS=Homo sapiens OX=9606 GN=MCC PE=1 SV=2
P23511	NFYA_HUMAN	1561.82	1490.9	1550.56	1682.57	1519.81	1702.06	1240.59	1306.34	1323.5	Nuclear transcription factor Y subunit alpha OS=Homo sapiens OX=9606 GN=NFYA PE=1 SV=2
P23526	SAHH_HUMAN	21333.4	18763.8	19374.6	21411.8	21361.7	23768.6	18653	17688.3	18983.2	Adenosylhomocysteinase OS=Homo sapiens OX=9606 GN=AHCY PE=1 SV=4
P23528	COF1_HUMAN	105768	95957.6	96726.2	91080.9	83391.2	93785.7	70991.3	65004.2	59919.9	Cofilin-1 OS=Homo sapiens OX=9606 GN=CFL1 PE=1 SV=3
P23588	IF4B_HUMAN	32078.5	29759.3	34110.8	29089.4	27044.6	30615.5	20584.2	19841.3	20815.3	Eukaryotic translation initiation factor 4B OS=Homo sapiens OX=9606 GN=EIF4B PE=1 SV=2
P23634	AT2B4_HUMAN	2078.62	1751.68	1805.99	2084.3	2007.67	1999.01	1673.5	1762.31	1519.44	Plasma membrane calcium-transporting ATPase 4 OS=Homo sapiens OX=9606 GN=ATP2B4 PE=1 SV=2
P23743	DGKA_HUMAN	1488.33	1194.74	1310.39	1768.56	1717.48	1858.26	1518.9	1505	1478.73	Diacylglycerol kinase alpha OS=Homo sapiens OX=9606 GN=DGKA PE=1 SV=3
P23759	PAX7_HUMAN	518.594	516.959	513.281	478.521	450.943	596.931	440.46	449.963	336.469	Paired box protein Pax-7 OS=Homo sapiens OX=9606 GN=PAX7 PE=1 SV=4
P23763	VAMP1_HUMAN	1034.49	1030.29	907.229	1035.31	2297.99	1362.56	952.299	1095.68	664.615	Vesicle-associated membrane protein 1 OS=Homo sapiens OX=9606 GN=VAMP1 PE=1 SV=1
P23769	GATA2_HUMAN	115.909	103.685	112.274	105.12	107.403	106.13	103.714	119.486	109.266	Endothelial transcription factor GATA-2 OS=Homo sapiens OX=9606 GN=GATA2 PE=1 SV=3
P23771	GATA3_HUMAN	9181.21	8034.27	8588.55	8494.3	8279.53	7975.23	8188.53	8962.39	8349.9	Trans-acting T-cell-specific transcription factor GATA-3 OS=Homo sapiens OX=9606 GN=GATA3 PE=1 SV=1
P23786	CPT2_HUMAN	11991.9	10651.7	10463.6	11305	10682.1	10891.4	8640.48	9203.35	8663.34	Carnitine O-palmitoyltransferase 2, mitochondrial OS=Homo sapiens OX=9606 GN=CPT2 PE=1 SV=2
P23919	KTHY_HUMAN	7938.97	7286.09	7017.99	5835.17	5365.23	5588.52	4575.99	4579.39	4301.45	Thymidylate kinase OS=Homo sapiens OX=9606 GN=DTYMK PE=1 SV=4
P23921	RIR1_HUMAN	21423.6	19212.9	20378.9	20135.3	19330.7	19945.8	20957.9	20181	19021.5	Ribonucleoside-diphosphate reductase large subunit OS=Homo sapiens OX=9606 GN=RRM1 PE=1 SV=1
P24385	CCND1_HUMAN	4854.87	4147.91	4136.52	5094.19	5058.17	5713.37	4743.22	4663.99	5123.14	G1/S-specific cyclin-D1 OS=Homo sapiens OX=9606 GN=CCND1 PE=1 SV=1
P24390	ERD21_HUMAN	1976.41	1835.97	1758.54	1682.28	1522.97	1712.12	1437.3	1426.67	1495.13	ER lumen protein-retaining receptor 1 OS=Homo sapiens OX=9606 GN=KDELR1 PE=1 SV=1
P24468	COT2_HUMAN	4494.5	4282.88	3959.41	4064.95	4285.55	4020.43	3200.22	3240.53	2997.63	COUP transcription factor 2 OS=Homo sapiens OX=9606 GN=NR2F2 PE=1 SV=1
P24534	EF1B_HUMAN	17592.5	16274.9	16540.5	15403.5	14249.5	15979.4	10736.8	10336.2	9950.37	Elongation factor 1-beta OS=Homo sapiens OX=9606 GN=EEF1B2 PE=1 SV=3
P24539	AT5F1_HUMAN	9673.62	9028.63	8726.69	8698.43	8566.14	8647.23	7415.24	7854.26	7583.1	ATP synthase F(0) complex subunit B1, mitochondrial OS=Homo sapiens OX=9606 GN=ATP5PB PE=1 SV=2
P24666	PPAC_HUMAN	5861.77	5029.2	5246.45	5619.13	5336.13	5663.22	4661.98	4547.16	4310.08	Low molecular weight phosphotyrosine protein phosphatase OS=Homo sapiens OX=9606 GN=ACP1 PE=1 SV=3
P24723	KPCL_HUMAN	940.633	796.284	838.188	977.29	993.355	986.771	890.695	898.505	877.249	Protein kinase C eta type OS=Homo sapiens OX=9606 GN=PRKCH PE=1 SV=4
P24752	THIL_HUMAN	9541.74	8199.89	8381.19	9902.76	9031.01	9517.93	7644.34	8483.28	8401.05	Acetyl-CoA acetyltransferase, mitochondrial OS=Homo sapiens OX=9606 GN=ACAT1 PE=1 SV=1
P24821	TENA_HUMAN	5082.03	4300.22	4077.32	4218.7	4092.07	4399.32	3830.14	4022.84	3968.9	Tenascin OS=Homo sapiens OX=9606 GN=TNC PE=1 SV=3
P24844	MYL9_HUMAN	11072.2	9233.46	9835.7	11599.6	11194.6	12425.8	10801.7	10216.5	9690.16	Myosin regulatory light polypeptide 9 OS=Homo sapiens OX=9606 GN=MYL9 PE=1 SV=4
P24928	RPB1_HUMAN	38272.2	33991.6	35098.7	37727.4	36542.8	38565.1	38374.2	36749.6	37355.3	DNA-directed RNA polymerase II subunit RPB1 OS=Homo sapiens OX=9606 GN=POLR2A PE=1 SV=2
P24941	CDK2_HUMAN	5038.46	4448.06	4320.65	4259.89	4065.11	4136.61	3695.6	3450.17	3459.87	Cyclin-dependent kinase 2 OS=Homo sapiens OX=9606 GN=CDK2 PE=1 SV=2
P25054	APC_HUMAN	3713.91	3243.43	3447.29	3644.92	3456.53	3781.51	3214.62	3262.77	3166.39	Adenomatous polyposis coli protein OS=Homo sapiens OX=9606 GN=APC PE=1 SV=2
P25098	ARBK1_HUMAN	4576.9	3963.3	4088.94	4433.81	4376.71	4501.58	3944.59	3813.24	3951.95	Beta-adrenergic receptor kinase 1 OS=Homo sapiens OX=9606 GN=GRK2 PE=1 SV=2
P25106	ACKR3_HUMAN	1140.01	1045.63	1025.18	1111.91	1067.83	1054.71	877.695	945.419	811.958	Atypical chemokine receptor 3 OS=Homo sapiens OX=9606 GN=ACKR3 PE=1 SV=3
P25205	MCM3_HUMAN	13369.4	11899	12278.9	11939.1	11573.8	11270	10669.1	10527.1	9977.03	DNA replication licensing factor MCM3 OS=Homo sapiens OX=9606 GN=MCM3 PE=1 SV=3
P25208	NFYB_HUMAN	710.269	591.875	518.943	641.778	717.329	664.256	497.458	467.981	456.14	Nuclear transcription factor Y subunit beta OS=Homo sapiens OX=9606 GN=NFYB PE=1 SV=2
P25325	THTM_HUMAN	1741.76	1590.05	1525.36	1798.9	1754.65	1885.64	1264.25	1297.17	1265.24	3-mercaptopyruvate sulfurtransferase OS=Homo sapiens OX=9606 GN=MPST PE=1 SV=3
P25398	RS12_HUMAN	15327.1	14688.5	14789.6	14315.7	13654.6	15059.6	10319	10347.9	10214.3	Small ribosomal subunit protein eS12 OS=Homo sapiens OX=9606 GN=RPS12 PE=1 SV=3
P25440	BRD2_HUMAN	13326.1	11982.5	14242	15784.5	16463.8	16956	14281.9	14418.7	14206.9	Bromodomain-containing protein 2 OS=Homo sapiens OX=9606 GN=BRD2 PE=1 SV=2
P25490	TYY1_HUMAN	12453.4	10914.7	12094.4	12033.7	11093.5	12027.9	10900.1	11419.1	11012.3	Transcriptional repressor protein YY1 OS=Homo sapiens OX=9606 GN=YY1 PE=1 SV=2
P25685	DNJB1_HUMAN	33566.3	29269.5	32573.6	29133.4	27428.3	32665.8	24957.4	24293.6	24765.3	DnaJ homolog subfamily B member 1 OS=Homo sapiens OX=9606 GN=DNAJB1 PE=1 SV=4
P25686	DNJB2_HUMAN	821.269	742.006	697.239	780.651	749.291	783.371	519.759	502.145	462.812	DnaJ homolog subfamily B member 2 OS=Homo sapiens OX=9606 GN=DNAJB2 PE=1 SV=3
P25705	ATPA_HUMAN	31358.7	28214	27771.3	26744.3	25644.1	26595.5	22642.7	23939.9	22694.3	ATP synthase subunit alpha, mitochondrial OS=Homo sapiens OX=9606 GN=ATP5F1A PE=1 SV=1
P25786	PSA1_HUMAN	15989.7	14352	15369.6	14195.7	13691.6	14258.7	12399.5	11614.5	11165.8	Proteasome subunit alpha type-1 OS=Homo sapiens OX=9606 GN=PSMA1 PE=1 SV=1
P25787	PSA2_HUMAN	2769.29	2385.6	2523.15	2449.55	2474.94	2616.29	1996.39	1789.63	1603.58	Proteasome subunit alpha type-2 OS=Homo sapiens OX=9606 GN=PSMA2 PE=1 SV=2
P25788	PSA3_HUMAN	10848.9	9754.76	9721.66	9852.08	9601.39	10158	8625.34	8084.55	7806.55	Proteasome subunit alpha type-3 OS=Homo sapiens OX=9606 GN=PSMA3 PE=1 SV=2
P25789	PSA4_HUMAN	22192	20761.9	20592.7	18309.5	17764.6	18886.7	15231.4	14464.6	13160.6	Proteasome subunit alpha type-4 OS=Homo sapiens OX=9606 GN=PSMA4 PE=1 SV=1
P25815	S100P_HUMAN	1667.14	1360.57	1403.87	2026.84	1857.05	2220.07	1380.49	1237.01	1194.96	Protein S100-P OS=Homo sapiens OX=9606 GN=S100P PE=1 SV=2
P25963	IKBA_HUMAN	591.662	558.939	549.897	643.518	592.484	621.144	417.729	391.62	333.276	NF-kappa-B inhibitor alpha OS=Homo sapiens OX=9606 GN=NFKBIA PE=1 SV=1
P26006	ITA3_HUMAN	1718.84	1548.53	1526.58	1758	1789.06	1828.47	1511.48	1515.78	1420.31	Integrin alpha-3 OS=Homo sapiens OX=9606 GN=ITGA3 PE=1 SV=5
P26045	PTN3_HUMAN	554.698	470.223	559.29	599.115	574.798	632.823	532.027	559.67	558.804	Tyrosine-protein phosphatase non-receptor type 3 OS=Homo sapiens OX=9606 GN=PTPN3 PE=1 SV=2
P26196	DDX6_HUMAN	27528.4	24349.6	26772.3	24512.6	22855.1	25564.7	25457.7	25669.8	24612.9	Probable ATP-dependent RNA helicase DDX6 OS=Homo sapiens OX=9606 GN=DDX6 PE=1 SV=2
P26232	CTNA2_HUMAN	14936.9	13206.1	13760.9	13696.1	12979.4	13362.5	12406.8	12191	12060.9	Catenin alpha-2 OS=Homo sapiens OX=9606 GN=CTNNA2 PE=1 SV=5
P26358	DNMT1_HUMAN	61757	57322.2	66186.7	51990.3	47411.3	48218.4	55213.7	56843.2	53211.4	DNA (cytosine-5)-methyltransferase 1 OS=Homo sapiens OX=9606 GN=DNMT1 PE=1 SV=2
P26368	U2AF2_HUMAN	25071.4	22238.4	24675	22906.1	22253.3	22012.2	23032.2	23118.3	21784.2	Splicing factor U2AF 65 kDa subunit OS=Homo sapiens OX=9606 GN=U2AF2 PE=1 SV=4
P26373	RL13_HUMAN	14251.7	14676.1	14337.4	17749.8	16003.5	16958.1	15507.1	14374.1	14258.6	Large ribosomal subunit protein eL13 OS=Homo sapiens OX=9606 GN=RPL13 PE=1 SV=4
P26378	ELAV4_HUMAN	2455.9	2275.6	2253.75	2034.98	2038.63	2053.29	1738.36	1804.91	1663.22	ELAV-like protein 4 OS=Homo sapiens OX=9606 GN=ELAVL4 PE=1 SV=3
P26440	IVD_HUMAN	9154.31	7697.51	7916.06	9150	8330.95	8749.2	6355.78	6799.66	6517.53	Isovaleryl-CoA dehydrogenase, mitochondrial OS=Homo sapiens OX=9606 GN=IVD PE=1 SV=2
P26572	MGAT1_HUMAN	519.004	439.019	486.855	525.186	545.53	591.602	490.71	533.299	536.924	Alpha-1,3-mannosyl-glycoprotein 2-beta-N-acetylglucosaminyltransferase OS=Homo sapiens OX=9606 GN=MGAT1 PE=1 SV=2
P26583	HMGB2_HUMAN	23860.2	23689.3	24530.8	18533.2	19870.7	18354.6	20802.8	19337.1	18734.1	High mobility group protein B2 OS=Homo sapiens OX=9606 GN=HMGB2 PE=1 SV=2
P26599	PTBP1_HUMAN	34363.4	31742	31981.7	30400.4	30179.1	30706.3	29308.9	29620.3	27384.3	Polypyrimidine tract-binding protein 1 OS=Homo sapiens OX=9606 GN=PTBP1 PE=1 SV=2
P26639	SYTC_HUMAN	24332.8	21232.1	22577.1	29124.5	28838	31749.1	32116.3	30327.9	29625	Threonine--tRNA ligase 1, cytoplasmic OS=Homo sapiens OX=9606 GN=TARS1 PE=1 SV=3
P26640	SYVC_HUMAN	16714.1	14460.2	15008.8	14931.6	14588.8	15919.9	16695.8	15940	15359.2	Valine--tRNA ligase OS=Homo sapiens OX=9606 GN=VARS1 PE=1 SV=4
P26641	EF1G_HUMAN	37746.9	34392.6	36458.5	34832.3	34476.2	40163.3	26011.1	25422.4	27585.5	Elongation factor 1-gamma OS=Homo sapiens OX=9606 GN=EEF1G PE=1 SV=3
P26885	FKBP2_HUMAN	5858	5250.86	5136.72	5231.81	5098.24	5219.77	4324.22	4250.44	3922.42	Peptidyl-prolyl cis-trans isomerase FKBP2 OS=Homo sapiens OX=9606 GN=FKBP2 PE=1 SV=2
P27105	STOM_HUMAN	12923	10571	11001.6	12907.7	11735.5	13285.8	10531.3	11018.8	10306.4	Stomatin OS=Homo sapiens OX=9606 GN=STOM PE=1 SV=3
P27144	KAD4_HUMAN	4728.33	4325.36	4181.56	4337.25	4018.72	4122.15	3268.31	3330.48	3215.99	Adenylate kinase 4, mitochondrial OS=Homo sapiens OX=9606 GN=AK4 PE=1 SV=1
P27348	1433T_HUMAN	24351.8	23004.6	22470.2	20809.9	18542.4	19148	14072.4	13007	11647.9	14-3-3 protein theta OS=Homo sapiens OX=9606 GN=YWHAQ PE=1 SV=1
P27361	MK03_HUMAN	5084.53	4426.6	4686.44	4656.25	4599.38	5241.01	4808.86	4816.61	4918.69	Mitogen-activated protein kinase 3 OS=Homo sapiens OX=9606 GN=MAPK3 PE=1 SV=4
P27448	MARK3_HUMAN	5713.63	4797.31	5323.01	5194.36	4811.01	5755.48	4955.97	4856.82	5527.81	MAP/microtubule affinity-regulating kinase 3 OS=Homo sapiens OX=9606 GN=MARK3 PE=1 SV=5
P27540	ARNT_HUMAN	3616.57	3181.11	3344.98	3876.11	3703.73	3992.02	3532.64	3474.32	3370.69	Aryl hydrocarbon receptor nuclear translocator OS=Homo sapiens OX=9606 GN=ARNT PE=1 SV=1
P27635	RL10_HUMAN	7778.19	7473.89	7912.53	10131	10363.8	11214.7	12005.9	10364.3	11893.7	Large ribosomal subunit protein uL16 OS=Homo sapiens OX=9606 GN=RPL10 PE=1 SV=5
P27694	RFA1_HUMAN	27728.4	25225.8	24954.9	24691.7	23006.6	24715.2	19887	18979.3	17496.3	Replication protein A 70 kDa DNA-binding subunit OS=Homo sapiens OX=9606 GN=RPA1 PE=1 SV=2
P27695	APEX1_HUMAN	11685.4	10589.9	11959.4	11447.1	10689.3	11648.3	9809.38	9906.23	9631.36	DNA repair nuclease/redox regulator APEX1 OS=Homo sapiens OX=9606 GN=APEX1 PE=1 SV=2
P27708	PYR1_HUMAN	8091.27	6897.7	7348.7	8424.26	7743.26	7923.27	7460.51	7630.86	6982.54	Multifunctional protein CAD OS=Homo sapiens OX=9606 GN=CAD PE=1 SV=3
P27797	CALR_HUMAN	9469.96	7704.96	7845.91	10261.3	9414.3	10074.4	5348.07	5726.71	4765.58	Calreticulin OS=Homo sapiens OX=9606 GN=CALR PE=1 SV=1
P27816	MAP4_HUMAN	76134.4	66679.5	75055	72629.2	69591.2	75856.1	71673	68695.2	70123.8	Microtubule-associated protein 4 OS=Homo sapiens OX=9606 GN=MAP4 PE=1 SV=3
P27824	CALX_HUMAN	45769.9	39459.6	38119.1	39096.8	35088.5	40095.2	22205.3	23894.6	20814.2	Calnexin OS=Homo sapiens OX=9606 GN=CANX PE=1 SV=2
P27986	P85A_HUMAN	5980.62	5281.46	5473.8	5857.77	5314.27	5937.57	4661.59	4896.9	5005.58	Phosphatidylinositol 3-kinase regulatory subunit alpha OS=Homo sapiens OX=9606 GN=PIK3R1 PE=1 SV=2
P28066	PSA5_HUMAN	7047.75	6369.72	6487.38	8109.59	7854.18	8485.17	7057.04	6527.69	6108.53	Proteasome subunit alpha type-5 OS=Homo sapiens OX=9606 GN=PSMA5 PE=1 SV=3
P28074	PSB5_HUMAN	1686.48	1187.04	1377.1	1639.04	1719.61	1789.23	1437.85	1332.72	989.84	Proteasome subunit beta type-5 OS=Homo sapiens OX=9606 GN=PSMB5 PE=1 SV=3
P28288	ABCD3_HUMAN	1644.68	1572.47	1512.67	1427.44	1321.26	1393.02	1191.6	1326.21	1406.46	ATP-binding cassette sub-family D member 3 OS=Homo sapiens OX=9606 GN=ABCD3 PE=1 SV=1
P28289	TMOD1_HUMAN	607.824	538.545	546.564	557.6	565.452	596.266	451.445	454.675	475.293	Tropomodulin-1 OS=Homo sapiens OX=9606 GN=TMOD1 PE=1 SV=1
P28290	ITPI2_HUMAN	11789.4	11547.1	11359.7	11854.7	11182.1	11378.2	7340.39	8295.2	8776.33	Protein ITPRID2 OS=Homo sapiens OX=9606 GN=ITPRID2 PE=1 SV=3
P28324	ELK4_HUMAN	2696.95	2388.31	2405.84	2565.9	2431.05	2671.73	1903.34	1892.73	2029.92	ETS domain-containing protein Elk-4 OS=Homo sapiens OX=9606 GN=ELK4 PE=1 SV=3
P28331	NDUS1_HUMAN	14823.9	13556.8	13098.5	14322.2	14247.4	14003.1	11068	11254.8	10447.5	NADH-ubiquinone oxidoreductase 75 kDa subunit, mitochondrial OS=Homo sapiens OX=9606 GN=NDUFS1 PE=1 SV=3
P28340	DPOD1_HUMAN	6850.77	6202.79	6306.5	6583.1	6669.35	6144.13	6650.85	6305.87	5744.96	DNA polymerase delta catalytic subunit OS=Homo sapiens OX=9606 GN=POLD1 PE=1 SV=2
P28347	TEAD1_HUMAN	2344.15	2232.45	2221.74	2087.73	2064.17	2255.53	1949.41	1932.28	1893.74	Transcriptional enhancer factor TEF-1 OS=Homo sapiens OX=9606 GN=TEAD1 PE=1 SV=2
P28370	SMCA1_HUMAN	3934.51	3592.41	3795.65	3795.33	3682.15	3791.44	3447.88	3699.04	3452.13	Probable global transcription activator SNF2L1 OS=Homo sapiens OX=9606 GN=SMARCA1 PE=1 SV=2
P28482	MK01_HUMAN	8510.01	7310.91	7699.06	8567.96	8180.29	8595.18	8406.82	8270.1	8480.87	Mitogen-activated protein kinase 1 OS=Homo sapiens OX=9606 GN=MAPK1 PE=1 SV=3
P28676	GRAN_HUMAN	2803.73	2758.88	3100.61	3006.22	2876.7	3074.69	2222.85	2251.19	2234.32	Grancalcin OS=Homo sapiens OX=9606 GN=GCA PE=1 SV=2
P28702	RXRB_HUMAN	12096	10598.2	11258.6	12194.1	11341.7	11315.6	11066.4	11225.5	10430.4	Retinoic acid receptor RXR-beta OS=Homo sapiens OX=9606 GN=RXRB PE=1 SV=2
P28715	ERCC5_HUMAN	3863.98	3319.67	3629.39	4054.24	4042.15	4273.95	3879.07	4058.34	3981.72	DNA excision repair protein ERCC-5 OS=Homo sapiens OX=9606 GN=ERCC5 PE=1 SV=3
P28749	RBL1_HUMAN	934.284	795.394	830.558	855.605	850.378	857.511	914.412	872.331	782.356	Retinoblastoma-like protein 1 OS=Homo sapiens OX=9606 GN=RBL1 PE=1 SV=3
P28799	GRN_HUMAN	5898.64	4532.53	4260.92	5659.76	5750.94	5873.84	5344.1	5138.27	5395.28	Progranulin OS=Homo sapiens OX=9606 GN=GRN PE=1 SV=2
P28838	AMPL_HUMAN	27112.8	23334.3	24789.9	27013	25749.4	26674.7	25475.3	24647.3	23757.2	Cytosol aminopeptidase OS=Homo sapiens OX=9606 GN=LAP3 PE=1 SV=3
P29084	T2EB_HUMAN	15330.7	14087	15627.7	15333.7	15366.1	15524.3	12574.2	12340.5	12136.9	Transcription initiation factor IIE subunit beta OS=Homo sapiens OX=9606 GN=GTF2E2 PE=1 SV=1
P29144	TPP2_HUMAN	9333.43	8314.96	8389.07	9386.57	9214.6	9952.22	8037.84	8159.66	8153.82	Tripeptidyl-peptidase 2 OS=Homo sapiens OX=9606 GN=TPP2 PE=1 SV=4
P29279	CCN2_HUMAN	523.732	420.764	499.211	472.755	408.942	486.732	371.863	378.06	424.913	CCN family member 2 OS=Homo sapiens OX=9606 GN=CCN2 PE=1 SV=2
P29317	EPHA2_HUMAN	14494.7	12650.6	12091.6	13568.1	12928.3	14969.4	13034.7	12562.4	13282	Ephrin type-A receptor 2 OS=Homo sapiens OX=9606 GN=EPHA2 PE=1 SV=2
P29350	PTN6_HUMAN	7614.37	6563.47	6969.75	8189.15	8136.54	8431.1	7399.77	7199.4	7106.16	Tyrosine-protein phosphatase non-receptor type 6 OS=Homo sapiens OX=9606 GN=PTPN6 PE=1 SV=1
P29372	3MG_HUMAN	3016.02	2660.79	2864.36	2889.74	2713.9	2892.8	2404.52	2371.52	2302.36	DNA-3-methyladenine glycosylase OS=Homo sapiens OX=9606 GN=MPG PE=1 SV=3
P29373	RABP2_HUMAN	19773.1	15500.4	17370	18245.6	17449.8	19378.3	12198.1	11648.4	9501.43	Cellular retinoic acid-binding protein 2 OS=Homo sapiens OX=9606 GN=CRABP2 PE=1 SV=2
P29374	ARI4A_HUMAN	14479.9	12793.3	13358.1	13356.3	12023.9	11961.2	11570.1	12470.6	10910.7	AT-rich interactive domain-containing protein 4A OS=Homo sapiens OX=9606 GN=ARID4A PE=1 SV=3
P29375	KDM5A_HUMAN	5364.8	4405.24	4697.7	5910.63	5629.17	5856.78	5895.39	6092.11	5900.96	Lysine-specific demethylase 5A OS=Homo sapiens OX=9606 GN=KDM5A PE=1 SV=3
P29401	TKT_HUMAN	39944.2	34196.6	37568.3	44432.3	43876.8	50023.3	40638.1	39141.4	43130.1	Transketolase OS=Homo sapiens OX=9606 GN=TKT PE=1 SV=3
P29558	RBMS1_HUMAN	3027.37	2524.63	2785.05	2932.02	2785.48	3187.75	2550.13	2556.54	2619.34	RNA-binding motif, single-stranded-interacting protein 1 OS=Homo sapiens OX=9606 GN=RBMS1 PE=1 SV=3
P29590	PML_HUMAN	584.742	493.066	501.675	572.102	576.491	556.609	705.07	681.339	629.784	Protein PML OS=Homo sapiens OX=9606 GN=PML PE=1 SV=3
P29597	TYK2_HUMAN	965.782	807.542	808.466	1022.36	995.622	1092.92	940.117	968.628	933.469	Non-receptor tyrosine-protein kinase TYK2 OS=Homo sapiens OX=9606 GN=TYK2 PE=1 SV=3
P29692	EF1D_HUMAN	18701.5	18044.2	17327.7	16254.2	15764.8	16285.8	11076.9	10346.7	10187.3	Elongation factor 1-delta OS=Homo sapiens OX=9606 GN=EEF1D PE=1 SV=5
P29762	RABP1_HUMAN	1116.53	933.912	1010.39	1069.47	960.387	1083.61	756.495	755.908	681.631	Cellular retinoic acid-binding protein 1 OS=Homo sapiens OX=9606 GN=CRABP1 PE=1 SV=2
P29966	MARCS_HUMAN	1821.88	1528.79	1516.01	1952.08	1958.76	1933.67	1666.26	1607.61	1522.51	Myristoylated alanine-rich C-kinase substrate OS=Homo sapiens OX=9606 GN=MARCKS PE=1 SV=4
P29992	GNA11_HUMAN	3704.89	2984.41	3137.69	3846.81	3347.39	3513.33	3036.08	2960.38	3228.86	Guanine nucleotide-binding protein subunit alpha-11 OS=Homo sapiens OX=9606 GN=GNA11 PE=1 SV=2
P30038	AL4A1_HUMAN	12157.2	10463.6	10403.8	12251	11485.8	11632.4	8738.58	9548.27	9003.56	Delta-1-pyrroline-5-carboxylate dehydrogenase, mitochondrial OS=Homo sapiens OX=9606 GN=ALDH4A1 PE=1 SV=3
P30040	ERP29_HUMAN	39157.5	35490.7	36494.2	35661.4	33539.4	34726.8	28373	29723.6	27695.5	Endoplasmic reticulum resident protein 29 OS=Homo sapiens OX=9606 GN=ERP29 PE=1 SV=4
P30041	PRDX6_HUMAN	16843.5	15193.8	14563.6	16490.8	15717.2	17168.7	9957.65	9675.99	8785.38	Peroxiredoxin-6 OS=Homo sapiens OX=9606 GN=PRDX6 PE=1 SV=3
P30043	BLVRB_HUMAN	10884.5	9414.28	10207.7	12096.9	11646	12786.5	10138.3	9137.98	9004.23	Flavin reductase (NADPH) OS=Homo sapiens OX=9606 GN=BLVRB PE=1 SV=3
P30044	PRDX5_HUMAN	18917	16618.1	16334.9	18330.9	16891.7	18630.1	12025.4	11281.1	10677.4	Peroxiredoxin-5, mitochondrial OS=Homo sapiens OX=9606 GN=PRDX5 PE=1 SV=4
P30046	DOPD_HUMAN	760.545	542.332	619.098	728.057	649.025	722.255	469.306	441.356	423.925	D-dopachrome decarboxylase OS=Homo sapiens OX=9606 GN=DDT PE=1 SV=3
P30048	PRDX3_HUMAN	2592.39	2487.48	2311.57	2125.34	1931.84	1953.36	1134.7	1230.66	1058.33	Thioredoxin-dependent peroxide reductase, mitochondrial OS=Homo sapiens OX=9606 GN=PRDX3 PE=1 SV=3
P30050	RL12_HUMAN	22027.9	23203.9	21998.8	18349.2	16775.3	21190.2	11013.6	11751.1	12515.8	Large ribosomal subunit protein uL11 OS=Homo sapiens OX=9606 GN=RPL12 PE=1 SV=1
P30084	ECHM_HUMAN	29580.1	26076.1	25809.2	24676.8	23754.3	23117.6	20720.4	21566.6	19351	Enoyl-CoA hydratase, mitochondrial OS=Homo sapiens OX=9606 GN=ECHS1 PE=1 SV=4
P30085	KCY_HUMAN	10677.4	9717.08	10223.9	9680.55	8874.17	9287.76	6729.75	6373.73	5990.32	UMP-CMP kinase OS=Homo sapiens OX=9606 GN=CMPK1 PE=1 SV=3
P30086	PEBP1_HUMAN	33642.3	25062.9	27139.6	27373.5	27538.7	27714.1	19397.3	18885.1	16178.1	Phosphatidylethanolamine-binding protein 1 OS=Homo sapiens OX=9606 GN=PEBP1 PE=1 SV=3
P30101	PDIA3_HUMAN	75005.7	68210.8	68104.1	76559	74528.6	74436	55068.3	57509.5	53469.1	Protein disulfide-isomerase A3 OS=Homo sapiens OX=9606 GN=PDIA3 PE=1 SV=4
P30153	2AAA_HUMAN	16817	13084.3	13650.3	15995.2	16575	16471.3	13977	13158.4	10903.2	Serine/threonine-protein phosphatase 2A 65 kDa regulatory subunit A alpha isoform OS=Homo sapiens OX=9606 GN=PPP2R1A PE=1 SV=4
P30154	2AAB_HUMAN	3562.15	2998.38	2914.24	3446	3910.01	3722.3	3086.26	2796.67	2445.3	Serine/threonine-protein phosphatase 2A 65 kDa regulatory subunit A beta isoform OS=Homo sapiens OX=9606 GN=PPP2R1B PE=1 SV=3
P30260	CDC27_HUMAN	14251.8	13137.5	13646	12958.7	12445	12937.5	11909.5	12413	11514.6	Cell division cycle protein 27 homolog OS=Homo sapiens OX=9606 GN=CDC27 PE=1 SV=2
P30305	MPIP2_HUMAN	3505.08	3527.17	3527.2	3142.68	3115.43	3333.62	3170.82	3286.44	3345.14	M-phase inducer phosphatase 2 OS=Homo sapiens OX=9606 GN=CDC25B PE=1 SV=2
P30307	MPIP3_HUMAN	1692.13	1418.44	1562.55	1458.47	1363.1	1504.34	1352	1404.16	1313.79	M-phase inducer phosphatase 3 OS=Homo sapiens OX=9606 GN=CDC25C PE=1 SV=2
P30405	PPIF_HUMAN	7558.21	7107.1	6664.21	5919.15	5399.3	6620.19	5142.18	4891.47	4972.92	Peptidyl-prolyl cis-trans isomerase F, mitochondrial OS=Homo sapiens OX=9606 GN=PPIF PE=1 SV=1
P30414	NKTR_HUMAN	440.743	431.937	362.292	612.268	552.302	418.463	451.497	492.766	420.615	NK-tumor recognition protein OS=Homo sapiens OX=9606 GN=NKTR PE=1 SV=2
P30419	NMT1_HUMAN	12797.6	11456.1	12422.9	12921.4	13117.4	13288.2	13526.7	12921	12057.8	Glycylpeptide N-tetradecanoyltransferase 1 OS=Homo sapiens OX=9606 GN=NMT1 PE=1 SV=2
P30519	HMOX2_HUMAN	11211	9108.34	9334.02	10843.9	9872	10251.3	9548.15	9755.47	8953.63	Heme oxygenase 2 OS=Homo sapiens OX=9606 GN=HMOX2 PE=1 SV=2
P30520	PURA2_HUMAN	10077.8	8383.65	8654.72	9568.12	9239.12	9960.34	9276.73	8678.08	8328.04	Adenylosuccinate synthetase isozyme 2 OS=Homo sapiens OX=9606 GN=ADSS2 PE=1 SV=3
P30533	AMRP_HUMAN	9695.6	9072.23	9337.48	7878.11	6596.7	7253.59	5063.03	5142.72	4560.65	Alpha-2-macroglobulin receptor-associated protein OS=Homo sapiens OX=9606 GN=LRPAP1 PE=1 SV=1
P30536	TSPO_HUMAN	623.225	573.625	486.882	580.053	647.535	647.582	593.678	495.567	544.93	Translocator protein OS=Homo sapiens OX=9606 GN=TSPO PE=1 SV=3
P30566	PUR8_HUMAN	2808.18	2508.18	2627	3021.19	2890.07	3231.51	3871.07	4013.86	4324.42	Adenylosuccinate lyase OS=Homo sapiens OX=9606 GN=ADSL PE=1 SV=2
P30613	KPYR_HUMAN	9393.17	9063.47	8791.98	7604.15	7541.08	7785.29	6310.92	6301.09	6370.35	Pyruvate kinase PKLR OS=Homo sapiens OX=9606 GN=PKLR PE=1 SV=2
P30622	CLIP1_HUMAN	59132.7	50704.2	52240.7	54557	51783.3	57068.2	55492.3	50303.6	48271.2	CAP-Gly domain-containing linker protein 1 OS=Homo sapiens OX=9606 GN=CLIP1 PE=1 SV=2
P30626	SORCN_HUMAN	7376.35	6387.55	6654.11	7591.07	6738.15	7659.35	5763.63	5522.29	5398.42	Sorcin OS=Homo sapiens OX=9606 GN=SRI PE=1 SV=1
P30711	GSTT1_HUMAN	385.473	289.301	320.874	494.503	504.077	531.067	321.461	315.312	342.608	Glutathione S-transferase theta-1 OS=Homo sapiens OX=9606 GN=GSTT1 PE=1 SV=4
P30740	ILEU_HUMAN	11749.7	9757.41	10290.1	12069.5	11437.8	13772.8	11155.6	10595.3	11498.4	Leukocyte elastase inhibitor OS=Homo sapiens OX=9606 GN=SERPINB1 PE=1 SV=1
P30825	CTR1_HUMAN	2229.53	1693.11	1884.28	2537.13	2186.52	2469.41	2028.41	2238.61	1907.62	High affinity cationic amino acid transporter 1 OS=Homo sapiens OX=9606 GN=SLC7A1 PE=1 SV=1
P30837	AL1B1_HUMAN	5491.42	4656.77	4509.89	5732.45	5451.07	5948.42	3883.43	4065.22	4336.08	Aldehyde dehydrogenase X, mitochondrial OS=Homo sapiens OX=9606 GN=ALDH1B1 PE=1 SV=4
P30876	RPB2_HUMAN	4920.57	4391.51	4596.79	5232.86	5025.27	5638.81	5007.35	5046.32	4961.3	DNA-directed RNA polymerase II subunit RPB2 OS=Homo sapiens OX=9606 GN=POLR2B PE=1 SV=1
P31040	SDHA_HUMAN	12752.3	11227.2	10775.9	11204.7	11158.2	11449	9190.54	9103.29	8114.03	Succinate dehydrogenase [ubiquinone] flavoprotein subunit, mitochondrial OS=Homo sapiens OX=9606 GN=SDHA PE=1 SV=2
P31146	COR1A_HUMAN	6167.36	5391.88	5736.66	5563.69	5634.69	6034.87	6128.46	5572.54	5186.35	Coronin-1A OS=Homo sapiens OX=9606 GN=CORO1A PE=1 SV=4
P31150	GDIA_HUMAN	29448.9	26376.1	27160.8	28804.6	27655.5	31136.7	25324.4	23835	24306.7	Rab GDP dissociation inhibitor alpha OS=Homo sapiens OX=9606 GN=GDI1 PE=1 SV=2
P31153	METK2_HUMAN	26851.4	23651.7	25628.8	25511.3	24298.5	28349.2	19475.6	19426.2	21144.5	S-adenosylmethionine synthase isoform type-2 OS=Homo sapiens OX=9606 GN=MAT2A PE=1 SV=1
P31276	HXC13_HUMAN	1265.44	1083.65	1127.52	1149.82	1196.32	1309.05	1263.21	1235.85	1158.19	Homeobox protein Hox-C13 OS=Homo sapiens OX=9606 GN=HOXC13 PE=1 SV=3
P31321	KAP1_HUMAN	5656.66	4717.24	4755.57	5240.45	4806.64	5124.44	5182.32	4922.38	4037.09	cAMP-dependent protein kinase type I-beta regulatory subunit OS=Homo sapiens OX=9606 GN=PRKAR1B PE=1 SV=4
P31323	KAP3_HUMAN	1447.62	1375.97	1212.95	1341.58	1299.99	1464.86	1062.19	1043.58	1036.73	cAMP-dependent protein kinase type II-beta regulatory subunit OS=Homo sapiens OX=9606 GN=PRKAR2B PE=1 SV=3
P31350	RIR2_HUMAN	19919.1	18463.4	18980.1	15857.1	15167.5	15193.8	18169.8	17147	16111.8	Ribonucleoside-diphosphate reductase subunit M2 OS=Homo sapiens OX=9606 GN=RRM2 PE=1 SV=1
P31431	SDC4_HUMAN	3198.45	3111.12	2812.16	3802.17	3377.78	3749.65	2106.07	2173.96	2007.17	Syndecan-4 OS=Homo sapiens OX=9606 GN=SDC4 PE=1 SV=2
P31483	TIA1_HUMAN	5889.16	5379.02	5667.63	5644.16	5243.61	5490.09	4952.2	5129.79	4871.02	Cytotoxic granule associated RNA binding protein TIA1 OS=Homo sapiens OX=9606 GN=TIA1 PE=1 SV=3
P31689	DNJA1_HUMAN	48749.9	44516.3	47967.1	39708	38643	41230.2	33724.6	31975.8	32685.4	DnaJ homolog subfamily A member 1 OS=Homo sapiens OX=9606 GN=DNAJA1 PE=1 SV=2
P31749	AKT1_HUMAN	3525.22	3079.23	3207.06	3294.91	2940.46	3210.11	2383.54	2327.95	2269.68	RAC-alpha serine/threonine-protein kinase OS=Homo sapiens OX=9606 GN=AKT1 PE=1 SV=2
P31751	AKT2_HUMAN	3869.56	3477.71	3567.54	3934.58	3769.56	3940.29	3096.78	3089.07	3145.87	RAC-beta serine/threonine-protein kinase OS=Homo sapiens OX=9606 GN=AKT2 PE=1 SV=2
P31930	QCR1_HUMAN	8403.01	7011.49	7022.98	7284.32	6937.06	7318.49	6110.19	6256.67	5928.76	Cytochrome b-c1 complex subunit 1, mitochondrial OS=Homo sapiens OX=9606 GN=UQCRC1 PE=1 SV=3
P31937	3HIDH_HUMAN	8581.37	7521.3	7900.73	9181.63	8815.22	9480.3	6759.1	7379.68	7512.31	3-hydroxyisobutyrate dehydrogenase, mitochondrial OS=Homo sapiens OX=9606 GN=HIBADH PE=1 SV=2
P31939	PUR9_HUMAN	46254.6	40796.5	42303	43614.2	42935.4	45402.8	42702.9	40473.2	40794.9	Bifunctional purine biosynthesis protein ATIC OS=Homo sapiens OX=9606 GN=ATIC PE=1 SV=3
P31942	HNRH3_HUMAN	901.606	876.765	940.369	707.686	715.507	667.511	651.684	769.719	712.357	Heterogeneous nuclear ribonucleoprotein H3 OS=Homo sapiens OX=9606 GN=HNRNPH3 PE=1 SV=2
P31943	HNRH1_HUMAN	8695.18	7744.04	8345.06	8215.3	7527.72	7731.65	7013.18	7102.58	7047.16	Heterogeneous nuclear ribonucleoprotein H OS=Homo sapiens OX=9606 GN=HNRNPH1 PE=1 SV=4
P31946	1433B_HUMAN	25468.9	23453.8	22779.7	23162.9	21421.7	22541.2	16229.7	14643.7	13645.8	14-3-3 protein beta/alpha OS=Homo sapiens OX=9606 GN=YWHAB PE=1 SV=3
P31947	1433S_HUMAN	9684.33	8402.5	8344.42	9291.15	8687.05	9752.95	7233.21	6626.1	6184.33	14-3-3 protein sigma OS=Homo sapiens OX=9606 GN=SFN PE=1 SV=1
P31948	STIP1_HUMAN	76605.5	69683.4	72118.4	68947	67401	72143.2	60677	57053.2	54755.4	Stress-induced-phosphoprotein 1 OS=Homo sapiens OX=9606 GN=STIP1 PE=1 SV=1
P31949	S10AB_HUMAN	38942	30238.9	32927.5	42411.2	37213.1	43970.8	28851.1	26804	27710.4	Protein S100-A11 OS=Homo sapiens OX=9606 GN=S100A11 PE=1 SV=2
P32004	L1CAM_HUMAN	839.149	703.432	654.314	709.846	612.81	750.081	704.605	699.533	712.494	Neural cell adhesion molecule L1 OS=Homo sapiens OX=9606 GN=L1CAM PE=1 SV=2
P32019	I5P2_HUMAN	979.001	903.108	962.155	1053.13	1040.49	1059.32	900.585	831.761	842.775	Type II inositol 1,4,5-trisphosphate 5-phosphatase OS=Homo sapiens OX=9606 GN=INPP5B PE=1 SV=4
P32119	PRDX2_HUMAN	2069.87	1553.18	1770.09	2196.28	2071.65	2339.75	1722.41	1937.77	1439.31	Peroxiredoxin-2 OS=Homo sapiens OX=9606 GN=PRDX2 PE=1 SV=5
P32121	ARRB2_HUMAN	892.47	810.764	810.092	864.742	832.302	889.085	799.691	836.733	732.143	Beta-arrestin-2 OS=Homo sapiens OX=9606 GN=ARRB2 PE=1 SV=2
P32242	OTX1_HUMAN	474.381	391.166	470.946	460.203	402.005	435.487	498.843	544.676	496.643	Homeobox protein OTX1 OS=Homo sapiens OX=9606 GN=OTX1 PE=1 SV=1
P32314	FOXN2_HUMAN	2946.26	2827.67	3046.54	2918.16	2879.09	3177.27	2580.47	2706.93	2705.54	Forkhead box protein N2 OS=Homo sapiens OX=9606 GN=FOXN2 PE=1 SV=3
P32321	DCTD_HUMAN	611.445	536.952	541.933	570.896	532.512	619.022	454.304	502.29	487.723	Deoxycytidylate deaminase OS=Homo sapiens OX=9606 GN=DCTD PE=1 SV=2
P32322	P5CR1_HUMAN	3447.06	3180.11	3091.51	3648.81	3385.3	3967.63	2940.4	3128.96	3322.05	Pyrroline-5-carboxylate reductase 1, mitochondrial OS=Homo sapiens OX=9606 GN=PYCR1 PE=1 SV=2
P32456	GBP2_HUMAN	4063.47	3665.97	3958.32	4781.94	4432.13	5294.76	2843.49	3048.63	4038.15	Guanylate-binding protein 2 OS=Homo sapiens OX=9606 GN=GBP2 PE=1 SV=3
P32519	ELF1_HUMAN	3164	2807.52	3083.43	3481.75	3370.07	3563.69	2715.16	3019.13	3097.36	ETS-related transcription factor Elf-1 OS=Homo sapiens OX=9606 GN=ELF1 PE=1 SV=2
P32780	TF2H1_HUMAN	4817.2	3924.39	4078.62	4977.19	4011.18	4540.77	4133.1	4285.62	4581.11	General transcription factor IIH subunit 1 OS=Homo sapiens OX=9606 GN=GTF2H1 PE=1 SV=1
P32969	RL9_HUMAN	14347.2	14108.8	13235	12932.7	12583.5	14516.1	10213.5	10237.7	11195	Large ribosomal subunit protein uL6 OS=Homo sapiens OX=9606 GN=RPL9 PE=1 SV=1
P33121	ACSL1_HUMAN	3522.33	2851.28	2872.39	3523.19	3205.47	3625.64	3304.01	3463.13	3362.74	Long-chain-fatty-acid--CoA ligase 1 OS=Homo sapiens OX=9606 GN=ACSL1 PE=1 SV=1
P33176	KINH_HUMAN	69658.9	62115.8	68390.5	64518.5	61380.4	66686.9	55723.8	53914.5	56053.9	Kinesin-1 heavy chain OS=Homo sapiens OX=9606 GN=KIF5B PE=1 SV=1
P33316	DUT_HUMAN	5952.23	5602.8	6096.87	4621.42	4072.03	4251.54	3296.55	3159.91	2769.63	Deoxyuridine 5'-triphosphate nucleotidohydrolase, mitochondrial OS=Homo sapiens OX=9606 GN=DUT PE=1 SV=4
P33527	MRP1_HUMAN	1739.16	1418.37	1572.95	1970.95	1695.42	1864.49	1307.44	1481.52	1441.31	Multidrug resistance-associated protein 1 OS=Homo sapiens OX=9606 GN=ABCC1 PE=1 SV=3
P33552	CKS2_HUMAN	195.463	174.188	190.21	199.256	206.936	196.219	150.39	164.005	153.841	Cyclin-dependent kinases regulatory subunit 2 OS=Homo sapiens OX=9606 GN=CKS2 PE=1 SV=1
P33897	ABCD1_HUMAN	2541.93	2197.31	2334.24	2786.57	2584.46	2756.61	2363.51	2419.9	2193.34	ATP-binding cassette sub-family D member 1 OS=Homo sapiens OX=9606 GN=ABCD1 PE=1 SV=2
P33908	MA1A1_HUMAN	5389.13	4941.95	4817.66	4705.05	4420.73	4836.25	3427.54	3713.09	3508.81	Mannosyl-oligosaccharide 1,2-alpha-mannosidase IA OS=Homo sapiens OX=9606 GN=MAN1A1 PE=1 SV=3
P33947	ERD22_HUMAN	199.287	171.717	183.374	175.971	160.953	169.342	133.029	125.937	146.516	ER lumen protein-retaining receptor 2 OS=Homo sapiens OX=9606 GN=KDELR2 PE=1 SV=1
P33981	TTK_HUMAN	13018.7	12186.1	12692.1	10588.7	11057.3	11275.3	14476.1	14313.6	13769.2	Dual specificity protein kinase TTK OS=Homo sapiens OX=9606 GN=TTK PE=1 SV=2
P33991	MCM4_HUMAN	23402.3	21427	22296.6	20024.7	19432.3	19584.7	21851	21320.2	20560.5	DNA replication licensing factor MCM4 OS=Homo sapiens OX=9606 GN=MCM4 PE=1 SV=5
P33992	MCM5_HUMAN	17802.3	16279.8	17360.3	16106.7	15275	15059.2	16683.9	16440.2	15814	DNA replication licensing factor MCM5 OS=Homo sapiens OX=9606 GN=MCM5 PE=1 SV=5
P33993	MCM7_HUMAN	21085.6	18712.8	19420.7	17165.9	16660.6	16689.5	20463.1	19494.9	18755.7	DNA replication licensing factor MCM7 OS=Homo sapiens OX=9606 GN=MCM7 PE=1 SV=4
P34059	GALNS_HUMAN	1015.82	959.547	952.867	981.309	972.789	945.116	720.943	744.54	731.896	N-acetylgalactosamine-6-sulfatase OS=Homo sapiens OX=9606 GN=GALNS PE=1 SV=1
P34896	GLYC_HUMAN	6376.17	5353.92	5480.39	5872.78	6190.49	6127.55	5640.98	5540.89	4726.56	Serine hydroxymethyltransferase, cytosolic OS=Homo sapiens OX=9606 GN=SHMT1 PE=1 SV=1
P34897	GLYM_HUMAN	15183.3	13064.4	13673.9	15693.5	14960.9	16074.8	12779.7	13211.7	11539.3	Serine hydroxymethyltransferase, mitochondrial OS=Homo sapiens OX=9606 GN=SHMT2 PE=1 SV=3
P34913	HYES_HUMAN	804.129	729.151	716.502	870.812	791.743	934.84	789.808	839.866	832.392	Bifunctional epoxide hydrolase 2 OS=Homo sapiens OX=9606 GN=EPHX2 PE=1 SV=2
P34931	HS71L_HUMAN	465.785	409.704	438.895	356.545	396.846	426.929	238.876	205.86	214.729	Heat shock 70 kDa protein 1-like OS=Homo sapiens OX=9606 GN=HSPA1L PE=1 SV=2
P34932	HSP74_HUMAN	49455.1	43591.9	44133.4	45966	45079.2	50620.7	40951.3	39402.9	38919.2	Heat shock 70 kDa protein 4 OS=Homo sapiens OX=9606 GN=HSPA4 PE=1 SV=4
P34947	GRK5_HUMAN	1655.19	1483.79	1530.74	1592.74	1556.93	1597.96	1260.34	1348.52	1244.92	G protein-coupled receptor kinase 5 OS=Homo sapiens OX=9606 GN=GRK5 PE=1 SV=1
P34949	MPI_HUMAN	3210.72	2816.59	2739.44	3228.78	3098.67	3494.76	2728.47	2701.53	2603.9	Mannose-6-phosphate isomerase OS=Homo sapiens OX=9606 GN=MPI PE=1 SV=2
P35052	GPC1_HUMAN	1679.78	1453.45	1467.91	1565.38	1544.53	1637.15	1467.56	1429.43	1330	Glypican-1 OS=Homo sapiens OX=9606 GN=GPC1 PE=1 SV=2
P35080	PROF2_HUMAN	4898.22	4850.28	4858.32	5058.06	5027.02	5323.44	3645.88	3493.5	3446.89	Profilin-2 OS=Homo sapiens OX=9606 GN=PFN2 PE=1 SV=3
P35221	CTNA1_HUMAN	72247.5	64830.4	67649.7	65501.6	59688.2	64996.9	57883.7	57872.8	56458.3	Catenin alpha-1 OS=Homo sapiens OX=9606 GN=CTNNA1 PE=1 SV=1
P35222	CTNB1_HUMAN	10727.1	9612.66	9291.59	10893.9	10896.2	11242.4	9213.98	8924.8	8726.74	Catenin beta-1 OS=Homo sapiens OX=9606 GN=CTNNB1 PE=1 SV=1
P35226	BMI1_HUMAN	2954.5	2635.01	2548.84	2714.17	2601.34	2615.88	2363.15	2409.79	2358.5	Polycomb complex protein BMI-1 OS=Homo sapiens OX=9606 GN=BMI1 PE=1 SV=2
P35227	PCGF2_HUMAN	3370.33	2929.85	3032.45	3044.19	2872.07	2956.53	2521.03	2624.01	2617.44	Polycomb group RING finger protein 2 OS=Homo sapiens OX=9606 GN=PCGF2 PE=1 SV=1
P35232	PHB1_HUMAN	7439.96	6467.52	6311.34	7550.86	7104.4	7820.83	6161.49	6860.67	5577.14	Prohibitin 1 OS=Homo sapiens OX=9606 GN=PHB1 PE=1 SV=1
P35237	SPB6_HUMAN	7689.32	6803.95	6875.52	8383.24	8691.57	8786.28	7055.68	7060.21	7184.81	Serpin B6 OS=Homo sapiens OX=9606 GN=SERPINB6 PE=1 SV=3
P35240	MERL_HUMAN	9268.99	7869.08	8122.88	8362.97	8064.36	8646.43	7659.41	7578.54	7399.64	Merlin OS=Homo sapiens OX=9606 GN=NF2 PE=1 SV=1
P35241	RADI_HUMAN	52028.7	46009.2	49560	52145.6	47362.5	52389.8	37903.5	38951.7	39287.6	Radixin OS=Homo sapiens OX=9606 GN=RDX PE=1 SV=1
P35244	RFA3_HUMAN	1486.54	1400.22	1463.29	1400.97	1339.96	1438.44	1127.68	1178.68	1110.16	Replication protein A 14 kDa subunit OS=Homo sapiens OX=9606 GN=RPA3 PE=1 SV=1
P35249	RFC4_HUMAN	11707.4	10861.9	11503.5	10518.5	10114.2	10755.4	9606.93	10130.2	9509.26	Replication factor C subunit 4 OS=Homo sapiens OX=9606 GN=RFC4 PE=1 SV=2
P35250	RFC2_HUMAN	8082.53	7163.38	7366.93	7295.78	7227.55	7342.84	8342.46	8240.07	7645.78	Replication factor C subunit 2 OS=Homo sapiens OX=9606 GN=RFC2 PE=1 SV=3
P35251	RFC1_HUMAN	3043.38	3009.06	2991.75	3352.08	2919.29	3075.39	2735.84	2834.06	2668.54	Replication factor C subunit 1 OS=Homo sapiens OX=9606 GN=RFC1 PE=1 SV=4
P35268	RL22_HUMAN	12222.3	11982.5	12005.2	11265.9	11782.4	13790.6	9560.98	8443.15	9554.48	Large ribosomal subunit protein eL22 OS=Homo sapiens OX=9606 GN=RPL22 PE=1 SV=2
P35269	T2FA_HUMAN	9306.71	8362.75	9779.01	9075.37	8529.9	9385.53	8683.57	8406.54	8526.75	General transcription factor IIF subunit 1 OS=Homo sapiens OX=9606 GN=GTF2F1 PE=1 SV=2
P35270	SPRE_HUMAN	5883.49	5193.63	5228.38	5453.87	5310.51	5368.87	4227.6	4055.11	3904.6	Sepiapterin reductase OS=Homo sapiens OX=9606 GN=SPR PE=1 SV=1
P35520	CBS_HUMAN	11259.6	9795.7	9904.86	12686.8	11230.6	12969.1	9974.94	9885.91	10065.2	Cystathionine beta-synthase OS=Homo sapiens OX=9606 GN=CBS PE=1 SV=2
P35548	MSX2_HUMAN	2400.67	2098.55	2407.75	2587.22	2460.64	2776.93	2511.05	2672.92	2523.53	Homeobox protein MSX-2 OS=Homo sapiens OX=9606 GN=MSX2 PE=1 SV=3
P35568	IRS1_HUMAN	3084.86	2935.32	3018.4	3339.84	3257.5	3483.62	2020.66	2114.29	2304.38	Insulin receptor substrate 1 OS=Homo sapiens OX=9606 GN=IRS1 PE=1 SV=1
P35573	GDE_HUMAN	169.14	137.971	135.611	185.89	165.31	211.672	169.882	173.939	205.81	Glycogen debranching enzyme OS=Homo sapiens OX=9606 GN=AGL PE=1 SV=3
P35579	MYH9_HUMAN	243749	211188	232308	233576	220158	253346	194380	184410	211063	Myosin-9 OS=Homo sapiens OX=9606 GN=MYH9 PE=1 SV=4
P35580	MYH10_HUMAN	49439.8	45063.3	48079.5	45067.6	44711.5	46980.6	37350.3	37409.3	40167.4	Myosin-10 OS=Homo sapiens OX=9606 GN=MYH10 PE=1 SV=3
P35606	COPB2_HUMAN	19263.1	17317.7	17381.9	21456.5	20484.5	21550.7	17198.7	16745.8	16190.4	Coatomer subunit beta' OS=Homo sapiens OX=9606 GN=COPB2 PE=1 SV=2
P35609	ACTN2_HUMAN	5623.93	4734.03	4949.98	5708.36	5868.77	6464.2	4818.92	4679.9	5029.47	Alpha-actinin-2 OS=Homo sapiens OX=9606 GN=ACTN2 PE=1 SV=1
P35611	ADDA_HUMAN	6277.82	5496.46	5919.35	6365.12	6267.75	6399.04	5738.43	5593.94	5416.35	Alpha-adducin OS=Homo sapiens OX=9606 GN=ADD1 PE=1 SV=2
P35613	BASI_HUMAN	6964.15	6249.98	5708.45	6147.33	5859.4	5932.21	4018.81	4028.61	3801.15	Basigin OS=Homo sapiens OX=9606 GN=BSG PE=1 SV=2
P35625	TIMP3_HUMAN	1091.6	980.144	1030.51	1287.32	1129.01	1375.79	1083.88	1099.73	1192.24	Metalloproteinase inhibitor 3 OS=Homo sapiens OX=9606 GN=TIMP3 PE=1 SV=2
P35637	FUS_HUMAN	8493.23	7772.81	8949.95	7866.63	7514.79	7373.35	6426.2	6529.17	6069.3	RNA-binding protein FUS OS=Homo sapiens OX=9606 GN=FUS PE=1 SV=1
P35658	NU214_HUMAN	24728.4	21640.8	23801.2	23716.8	22419.4	24398.4	24074.1	23754.8	23334.7	Nuclear pore complex protein Nup214 OS=Homo sapiens OX=9606 GN=NUP214 PE=1 SV=2
P35659	DEK_HUMAN	29411.1	26465.9	30229.4	24999.3	22796.2	23114.2	23447.5	24775.7	22664.7	Protein DEK OS=Homo sapiens OX=9606 GN=DEK PE=1 SV=1
P35716	SOX11_HUMAN	1396.65	1667.06	1114.13	1215.19	915.325	1042.6	1176.03	934.991	828.24	Transcription factor SOX-11 OS=Homo sapiens OX=9606 GN=SOX11 PE=1 SV=2
P35749	MYH11_HUMAN	18566.8	15377.6	17745.7	17850.9	16042.7	18993.7	15084.4	14516	16880.9	Myosin-11 OS=Homo sapiens OX=9606 GN=MYH11 PE=1 SV=3
P35789	ZNF93_HUMAN	2292.91	2324.6	2386.2	1843.25	1897.96	2051.72	2028.99	2038.83	2241.68	Zinc finger protein 93 OS=Homo sapiens OX=9606 GN=ZNF93 PE=1 SV=4
P35790	CHKA_HUMAN	3880.65	3172.64	3343.5	3824.81	3705.71	4138.35	4161.4	3919.1	3963.26	Choline kinase alpha OS=Homo sapiens OX=9606 GN=CHKA PE=1 SV=3
P35813	PPM1A_HUMAN	5610.31	4923.78	4895.04	5478.63	5431.87	5477.78	3866.01	3728.16	3623.39	Protein phosphatase 1A OS=Homo sapiens OX=9606 GN=PPM1A PE=1 SV=1
P35869	AHR_HUMAN	5536.6	4974.17	4822.06	6021.89	6159.86	6391.45	5623.4	5554.57	5551.68	Aryl hydrocarbon receptor OS=Homo sapiens OX=9606 GN=AHR PE=1 SV=2
P35914	HMGCL_HUMAN	10133	8705.57	8780.52	9991.81	9200.51	10170.8	7466.51	8047.63	7628.21	Hydroxymethylglutaryl-CoA lyase, mitochondrial OS=Homo sapiens OX=9606 GN=HMGCL PE=1 SV=2
P35998	PRS7_HUMAN	27429.2	25213.7	25803.4	26199.7	26337.8	26939.6	24923.2	23237.6	22250.9	26S proteasome regulatory subunit 7 OS=Homo sapiens OX=9606 GN=PSMC2 PE=1 SV=3
P36021	MOT8_HUMAN	2228.11	2088.4	1828.41	2189.41	1949.18	2017.27	1488.3	1679.18	1654.37	Monocarboxylate transporter 8 OS=Homo sapiens OX=9606 GN=SLC16A2 PE=1 SV=2
P36404	ARL2_HUMAN	3442.11	3253.55	3079.08	3180.66	2700.94	3171.64	2201.26	2170.47	2209.73	ADP-ribosylation factor-like protein 2 OS=Homo sapiens OX=9606 GN=ARL2 PE=1 SV=4
P36405	ARL3_HUMAN	9141.54	9154.77	9195.7	8932.81	8744.9	9659.31	5003.92	5141.81	5021.68	ADP-ribosylation factor-like protein 3 OS=Homo sapiens OX=9606 GN=ARL3 PE=1 SV=2
P36406	TRI23_HUMAN	533.051	504.735	553.969	475.192	511.317	510.622	433.794	438.323	417.736	E3 ubiquitin-protein ligase TRIM23 OS=Homo sapiens OX=9606 GN=TRIM23 PE=1 SV=1
P36507	MP2K2_HUMAN	12473.1	11288.1	11530.3	11502.1	10748.8	11775.1	9522.3	9116.25	9300.4	Dual specificity mitogen-activated protein kinase kinase 2 OS=Homo sapiens OX=9606 GN=MAP2K2 PE=1 SV=1
P36508	ZNF76_HUMAN	486.817	390.766	405.391	470.588	489.267	455.172	436.186	404.582	393.077	Zinc finger protein 76 OS=Homo sapiens OX=9606 GN=ZNF76 PE=1 SV=2
P36542	ATPG_HUMAN	14617.1	13361.6	13113.6	12992.3	11780.3	13164.9	8476.02	9354.96	9705.57	ATP synthase subunit gamma, mitochondrial OS=Homo sapiens OX=9606 GN=ATP5F1C PE=1 SV=1
P36543	VATE1_HUMAN	16040.6	14288.3	15800.1	16017.9	15344.2	16917.9	15931.2	14940.1	14639.5	V-type proton ATPase subunit E 1 OS=Homo sapiens OX=9606 GN=ATP6V1E1 PE=1 SV=1
P36551	HEM6_HUMAN	335.74	307.253	254.791	379.703	561.671	366.807	343.621	298.057	259.916	Oxygen-dependent coproporphyrinogen-III oxidase, mitochondrial OS=Homo sapiens OX=9606 GN=CPOX PE=1 SV=3
P36578	RL4_HUMAN	16779.6	19115.7	16439.4	21026.9	20256.5	20421.8	21216.7	19846.1	17473.4	Large ribosomal subunit protein uL4 OS=Homo sapiens OX=9606 GN=RPL4 PE=1 SV=5
P36639	8ODP_HUMAN	6146.04	6101.58	6066.72	5016.93	4820.94	4979.98	4294.96	4131.55	3955.66	Oxidized purine nucleoside triphosphate hydrolase OS=Homo sapiens OX=9606 GN=NUDT1 PE=1 SV=4
P36776	LONM_HUMAN	21925.6	20112.3	20041.5	21552.3	20043.3	20770.5	20045.9	21031.6	20259.8	Lon protease homolog, mitochondrial OS=Homo sapiens OX=9606 GN=LONP1 PE=1 SV=2
P36871	PGM1_HUMAN	4186.5	3887.97	3790.82	4376.31	4567.36	4637.04	3700.88	3716.01	3719.12	Phosphoglucomutase-1 OS=Homo sapiens OX=9606 GN=PGM1 PE=1 SV=3
P36873	PP1G_HUMAN	863.2	755.481	865.404	699.755	582.268	689.68	552.099	565.31	551.442	Serine/threonine-protein phosphatase PP1-gamma catalytic subunit OS=Homo sapiens OX=9606 GN=PPP1CC PE=1 SV=1
P36896	ACV1B_HUMAN	360.761	322.986	326.196	390.435	385.443	372.908	372.324	372.553	382.821	Activin receptor type-1B OS=Homo sapiens OX=9606 GN=ACVR1B PE=1 SV=1
P36897	TGFR1_HUMAN	1279.2	1077.55	1105.91	1236.86	1188.91	1257.48	1100.51	1126.77	1111.57	TGF-beta receptor type-1 OS=Homo sapiens OX=9606 GN=TGFBR1 PE=1 SV=1
P36915	GNL1_HUMAN	6352.89	5387	5606.19	6332.95	6331.12	7158.09	5928.75	5741.41	6056.34	Guanine nucleotide-binding protein-like 1 OS=Homo sapiens OX=9606 GN=GNL1 PE=1 SV=2
P36941	TNR3_HUMAN	431.725	371.032	295.072	365.037	642.893	341.551	315.258	297.538	281.812	Tumor necrosis factor receptor superfamily member 3 OS=Homo sapiens OX=9606 GN=LTBR PE=1 SV=1
P36956	SRBP1_HUMAN	8325.91	7347.99	6982.25	9160.98	8797.49	8970.13	7045.54	7099.97	6688.9	Sterol regulatory element-binding protein 1 OS=Homo sapiens OX=9606 GN=SREBF1 PE=1 SV=2
P36957	ODO2_HUMAN	17066.1	14987.2	14892.8	15163.4	14168	14983.7	12033.1	12315.4	11439.7	Dihydrolipoyllysine-residue succinyltransferase component of 2-oxoglutarate dehydrogenase complex, mitochondrial OS=Homo sapiens OX=9606 GN=DLST PE=1 SV=4
P36969	GPX4_HUMAN	2642.18	2425.24	2602.81	2216.84	2270.04	2165.19	2475.17	2471.78	2100.86	Phospholipid hydroperoxide glutathione peroxidase GPX4 OS=Homo sapiens OX=9606 GN=GPX4 PE=1 SV=3
P37108	SRP14_HUMAN	27201.6	24871.8	27293.2	24352	21853.7	24157.4	19328	19871.9	18752.9	Signal recognition particle 14 kDa protein OS=Homo sapiens OX=9606 GN=SRP14 PE=1 SV=2
P37198	NUP62_HUMAN	3253.09	3108.64	2957.04	3067.22	3100.54	2898.04	2347.11	2246.57	2093.01	Nuclear pore glycoprotein p62 OS=Homo sapiens OX=9606 GN=NUP62 PE=1 SV=3
P37231	PPARG_HUMAN	3522.41	2921.5	2981.64	2924	2896.19	3285.53	3291.02	3457.5	3308	Peroxisome proliferator-activated receptor gamma OS=Homo sapiens OX=9606 GN=PPARG PE=1 SV=3
P37235	HPCL1_HUMAN	2857.45	2562.93	2624.88	3055.46	2886.88	3363.63	2142.26	2059.62	2142.35	Hippocalcin-like protein 1 OS=Homo sapiens OX=9606 GN=HPCAL1 PE=1 SV=3
P37268	FDFT_HUMAN	9720.39	7802	7864.6	10190.1	9727.37	11128.4	8812.67	8984.49	10774.5	Squalene synthase OS=Homo sapiens OX=9606 GN=FDFT1 PE=1 SV=1
P37802	TAGL2_HUMAN	11009.9	10079.2	11316.2	8633.08	8563.34	8832.54	10134.2	9166.96	8611.61	Transgelin-2 OS=Homo sapiens OX=9606 GN=TAGLN2 PE=1 SV=3
P37837	TALDO_HUMAN	20615.1	19177.5	19176.6	19465.2	19152.3	20420.5	18310.2	16820.7	16404.4	Transaldolase OS=Homo sapiens OX=9606 GN=TALDO1 PE=1 SV=2
P38117	ETFB_HUMAN	28533.4	26295.2	26645.8	24836.1	23088.2	24992.7	17467.3	17682.8	17108.2	Electron transfer flavoprotein subunit beta OS=Homo sapiens OX=9606 GN=ETFB PE=1 SV=3
P38159	RBMX_HUMAN	7275.29	7022.96	7155.21	5410.27	5440.67	5648.63	5274.7	5315.01	5287.63	RNA-binding motif protein, X chromosome OS=Homo sapiens OX=9606 GN=RBMX PE=1 SV=3
P38398	BRCA1_HUMAN	4372.11	4219.77	4086.73	3759.49	3675.82	3544.29	3655.66	3960.32	3564.95	Breast cancer type 1 susceptibility protein OS=Homo sapiens OX=9606 GN=BRCA1 PE=1 SV=2
P38432	COIL_HUMAN	12852.4	11922.4	12538.5	12840.3	12249.4	12576.1	11419.6	11561.8	10539.3	Coilin OS=Homo sapiens OX=9606 GN=COIL PE=1 SV=1
P38435	VKGC_HUMAN	1125.12	1060.99	1030.6	1086.08	1129.65	1181.35	1168.32	1167.53	1151.07	Vitamin K-dependent gamma-carboxylase OS=Homo sapiens OX=9606 GN=GGCX PE=1 SV=2
P38571	LICH_HUMAN	6972.07	5846.46	5753.97	6698.17	6488.62	6887.51	6232.3	6350.33	6107.51	Lysosomal acid lipase/cholesteryl ester hydrolase OS=Homo sapiens OX=9606 GN=LIPA PE=1 SV=2
P38606	VATA_HUMAN	10840.3	9411.04	9583.44	11943.9	11779.5	12378.2	12589.9	12111	12411.9	V-type proton ATPase catalytic subunit A OS=Homo sapiens OX=9606 GN=ATP6V1A PE=1 SV=2
P38646	GRP75_HUMAN	115384	106276	103230	102480	97643.3	102798	85308.3	85369.6	79362	Stress-70 protein, mitochondrial OS=Homo sapiens OX=9606 GN=HSPA9 PE=1 SV=2
P38919	IF4A3_HUMAN	15631.6	13824.8	14224.4	14522.6	13847.3	14748	15207.7	15256.1	15253.4	Eukaryotic initiation factor 4A-III OS=Homo sapiens OX=9606 GN=EIF4A3 PE=1 SV=4
P38935	SMBP2_HUMAN	3021.4	2726.34	2819.75	2760	2696.29	2947.61	2823.92	2600.23	2714.82	DNA-binding protein SMUBP-2 OS=Homo sapiens OX=9606 GN=IGHMBP2 PE=1 SV=3
P39019	RS19_HUMAN	5580.61	5084.82	5273.47	5361.62	5119.44	5635.77	4778.91	4688.89	4779.39	Small ribosomal subunit protein eS19 OS=Homo sapiens OX=9606 GN=RPS19 PE=1 SV=2
P39023	RL3_HUMAN	14769.3	14156.4	14178.5	16806.1	16295.6	18240.8	16926.3	15914.5	17467.5	Large ribosomal subunit protein uL3 OS=Homo sapiens OX=9606 GN=RPL3 PE=1 SV=2
P39060	COIA1_HUMAN	832.58	643.121	760.002	650.39	705.396	662.579	701.199	733.082	609.478	Collagen alpha-1(XVIII) chain OS=Homo sapiens OX=9606 GN=COL18A1 PE=1 SV=5
P39656	OST48_HUMAN	7381.49	6870.84	6320.12	6732.04	6349.53	6376.37	4168.6	4485.23	4010.56	Dolichyl-diphosphooligosaccharide--protein glycosyltransferase 48 kDa subunit OS=Homo sapiens OX=9606 GN=DDOST PE=1 SV=4
P39687	AN32A_HUMAN	2799.33	2984.24	2687.88	2312.42	2259.59	2346.34	1238.34	1211.6	1222.31	Acidic leucine-rich nuclear phosphoprotein 32 family member A OS=Homo sapiens OX=9606 GN=ANP32A PE=1 SV=1
P39748	FEN1_HUMAN	23272.5	21459.1	24584.4	20893.2	20341.5	20041.2	23539.7	22803.4	21643.9	Flap endonuclease 1 OS=Homo sapiens OX=9606 GN=FEN1 PE=1 SV=1
P39880	CUX1_HUMAN	39174.5	35233.1	36070.2	37476	35217.4	36768.9	27940	29156	28061.1	Homeobox protein cut-like 1 OS=Homo sapiens OX=9606 GN=CUX1 PE=1 SV=3
P40121	CAPG_HUMAN	3725.41	3211.61	3301.32	3713.02	3455.52	3906.03	2801.65	2731.64	2585.12	Macrophage-capping protein OS=Homo sapiens OX=9606 GN=CAPG PE=1 SV=2
P40123	CAP2_HUMAN	3452.78	3237.37	3379.83	3675.79	3501.28	3639.75	2972.41	3043.9	3043.13	Adenylyl cyclase-associated protein 2 OS=Homo sapiens OX=9606 GN=CAP2 PE=1 SV=1
P40222	TXLNA_HUMAN	21226.6	18795.3	19693.7	21437.3	20821.3	22037.2	17766.5	17562.7	17380.6	Alpha-taxilin OS=Homo sapiens OX=9606 GN=TXLNA PE=1 SV=3
P40227	TCPZ_HUMAN	40051.8	36119.1	37029	36299.1	34911.2	38416.2	32368.9	32220.5	32284.4	T-complex protein 1 subunit zeta OS=Homo sapiens OX=9606 GN=CCT6A PE=1 SV=3
P40424	PBX1_HUMAN	1648.69	1481.89	1459.45	1716.67	1798.37	1678.68	1309.27	1496.8	1329.36	Pre-B-cell leukemia transcription factor 1 OS=Homo sapiens OX=9606 GN=PBX1 PE=1 SV=1
P40425	PBX2_HUMAN	711.698	625.891	649.71	700.969	745.865	748.263	557.961	588.524	491.967	Pre-B-cell leukemia transcription factor 2 OS=Homo sapiens OX=9606 GN=PBX2 PE=1 SV=2
P40426	PBX3_HUMAN	1449.75	1341.61	1310.81	1430.71	1434.56	1454.7	1144.97	1196.5	1249.44	Pre-B-cell leukemia transcription factor 3 OS=Homo sapiens OX=9606 GN=PBX3 PE=1 SV=1
P40429	RL13A_HUMAN	8694.34	9442.36	8789.87	11405.4	11900.5	12062.2	11824.6	9980.75	9831.61	Large ribosomal subunit protein uL13 OS=Homo sapiens OX=9606 GN=RPL13A PE=1 SV=2
P40616	ARL1_HUMAN	3653.04	3123.62	3257.06	3773.98	3698.18	3801.78	3114.94	3220.18	2950.02	ADP-ribosylation factor-like protein 1 OS=Homo sapiens OX=9606 GN=ARL1 PE=1 SV=1
P40692	MLH1_HUMAN	3046.6	2807.82	2755.5	2798.85	2708.96	2716.97	2510.99	2535.16	2350.61	DNA mismatch repair protein Mlh1 OS=Homo sapiens OX=9606 GN=MLH1 PE=1 SV=1
P40763	STAT3_HUMAN	20241.4	17171.7	17651.5	22176.7	21629.3	24507.2	20831.5	19154.7	19675.3	Signal transducer and activator of transcription 3 OS=Homo sapiens OX=9606 GN=STAT3 PE=1 SV=2
P40818	UBP8_HUMAN	24513.1	21588.2	23257.8	25456.9	25121.5	25933.7	23463.2	22963	22997.6	Ubiquitin carboxyl-terminal hydrolase 8 OS=Homo sapiens OX=9606 GN=USP8 PE=1 SV=1
P40925	MDHC_HUMAN	27178.9	24728	24848.9	23883.7	23823.1	24898.1	20226	19060.4	18952.2	Malate dehydrogenase, cytoplasmic OS=Homo sapiens OX=9606 GN=MDH1 PE=1 SV=4
P40926	MDHM_HUMAN	84838.2	65633.6	67729.8	68597.6	61556.6	65897	45914.3	48443.1	44491.4	Malate dehydrogenase, mitochondrial OS=Homo sapiens OX=9606 GN=MDH2 PE=1 SV=3
P40937	RFC5_HUMAN	9893.3	9330.56	9409.05	8355.1	8260.37	8703.94	8596.46	8582.63	8162.54	Replication factor C subunit 5 OS=Homo sapiens OX=9606 GN=RFC5 PE=1 SV=1
P40938	RFC3_HUMAN	4351.2	4033.96	4146.36	3652.89	3654.17	3801.94	4239.37	4182.12	4125.02	Replication factor C subunit 3 OS=Homo sapiens OX=9606 GN=RFC3 PE=1 SV=2
P40939	ECHA_HUMAN	72915.6	63693.3	64291.5	76465	73054	76348.8	61763.8	65860.7	66769.7	Trifunctional enzyme subunit alpha, mitochondrial OS=Homo sapiens OX=9606 GN=HADHA PE=1 SV=2
P41091	IF2G_HUMAN	2413.98	2272.75	2180.36	2575.58	2481.89	2788.76	1814.03	1758.92	1593.55	Eukaryotic translation initiation factor 2 subunit 3 OS=Homo sapiens OX=9606 GN=EIF2S3 PE=1 SV=3
P41134	ID1_HUMAN	606.804	548.41	562.188	547.006	543.008	620.079	578.71	568.127	548.787	DNA-binding protein inhibitor ID-1 OS=Homo sapiens OX=9606 GN=ID1 PE=1 SV=3
P41162	ETV3_HUMAN	4284.94	3851.23	3967.38	4348.91	4628.15	4467.03	4924.22	4780.86	4924.42	ETS translocation variant 3 OS=Homo sapiens OX=9606 GN=ETV3 PE=1 SV=2
P41208	CETN2_HUMAN	8296.08	7155.13	7884.06	8715.72	7833.1	8363.55	6440.77	6512.23	5766.65	Centrin-2 OS=Homo sapiens OX=9606 GN=CETN2 PE=1 SV=1
P41212	ETV6_HUMAN	1600.84	1478.73	1597.86	1777.2	1737.98	1867.37	1023.03	1057.85	1282.93	Transcription factor ETV6 OS=Homo sapiens OX=9606 GN=ETV6 PE=1 SV=1
P41214	EIF2D_HUMAN	8955.39	8054.89	8187.61	8048.24	7645	8314.24	7028.79	7100.78	7219.45	Eukaryotic translation initiation factor 2D OS=Homo sapiens OX=9606 GN=EIF2D PE=1 SV=3
P41223	BUD31_HUMAN	6116.81	5387.81	6216.22	6187.43	5811.56	6309.72	5959.96	6149.3	5882.78	Protein BUD31 homolog OS=Homo sapiens OX=9606 GN=BUD31 PE=1 SV=2
P41226	UBA7_HUMAN	2813.49	2734.2	2369.01	2519.32	2214.38	2393.51	1696.89	1730.75	1601.97	Ubiquitin-like modifier-activating enzyme 7 OS=Homo sapiens OX=9606 GN=UBA7 PE=1 SV=2
P41227	NAA10_HUMAN	14556.5	13647.8	13639.3	11985	11442.7	12742.4	10789.2	10399.9	10901.5	N-alpha-acetyltransferase 10 OS=Homo sapiens OX=9606 GN=NAA10 PE=1 SV=1
P41229	KDM5C_HUMAN	4636.66	3921.53	4116.44	5208.24	4911.88	5109.7	4886.38	4790.47	5070.86	Lysine-specific demethylase 5C OS=Homo sapiens OX=9606 GN=KDM5C PE=1 SV=2
P41236	IPP2_HUMAN	6820.33	6318.12	6133.08	6520.21	6058.11	7180.23	4301.89	4283.5	4905.33	Protein phosphatase inhibitor 2 OS=Homo sapiens OX=9606 GN=PPP1R2 PE=1 SV=2
P41240	CSK_HUMAN	11387.3	10590	10410.2	10118.7	10066.7	10428.5	8941.65	8504.89	8868.55	Tyrosine-protein kinase CSK OS=Homo sapiens OX=9606 GN=CSK PE=1 SV=1
P41247	PLPL4_HUMAN	263.397	248.247	218.713	303.41	308.563	293.063	170.636	196.548	192.007	Patatin-like phospholipase domain-containing protein 4 OS=Homo sapiens OX=9606 GN=PNPLA4 PE=1 SV=3
P41250	GARS_HUMAN	14070.5	12395.5	12980.3	17201.6	16890.2	18556.3	17035	15820.4	15260.4	Glycine--tRNA ligase OS=Homo sapiens OX=9606 GN=GARS1 PE=1 SV=3
P41252	SYIC_HUMAN	33040.8	28953.3	29273.3	34108.8	32237.4	35123.3	32075.2	31461.8	30666	Isoleucine--tRNA ligase, cytoplasmic OS=Homo sapiens OX=9606 GN=IARS1 PE=1 SV=2
P41440	S19A1_HUMAN	1095.26	997.655	1009.47	945.612	903.886	894.713	787.041	803.725	824.7	Reduced folate transporter OS=Homo sapiens OX=9606 GN=SLC19A1 PE=1 SV=3
P41567	EIF1_HUMAN	2797.01	2293.07	2559.13	3335.62	3183.02	3906.76	2842.28	2904.34	2584.69	Eukaryotic translation initiation factor 1 OS=Homo sapiens OX=9606 GN=EIF1 PE=1 SV=1
P41743	KPCI_HUMAN	1973.04	1663.61	1771.27	2043.42	1922.26	2077.86	1721.84	1648.85	1567.57	Protein kinase C iota type OS=Homo sapiens OX=9606 GN=PRKCI PE=1 SV=2
P42025	ACTY_HUMAN	1190.41	1172.05	1045.68	1192.89	1068.74	1121.55	880.722	895.394	1012.86	Beta-centractin OS=Homo sapiens OX=9606 GN=ACTR1B PE=1 SV=1
P42126	ECI1_HUMAN	574.408	507.11	498.599	476.062	488.401	482.079	254.303	255.691	237.707	Enoyl-CoA delta isomerase 1, mitochondrial OS=Homo sapiens OX=9606 GN=ECI1 PE=1 SV=1
P42166	LAP2A_HUMAN	34279.2	32276.1	34842.6	26838.6	26241	25333	23126.9	24012.9	22041	Lamina-associated polypeptide 2, isoform alpha OS=Homo sapiens OX=9606 GN=TMPO PE=1 SV=2
P42167	LAP2B_HUMAN	9436.74	9249	9903.7	6911.81	6441.42	6615.36	6016.75	6514.48	5752.74	Lamina-associated polypeptide 2, isoforms beta/gamma OS=Homo sapiens OX=9606 GN=TMPO PE=1 SV=2
P42224	STAT1_HUMAN	18160	16152.3	16433.9	18306	17490.5	19548.3	16932.1	15998.8	15218.3	Signal transducer and activator of transcription 1-alpha/beta OS=Homo sapiens OX=9606 GN=STAT1 PE=1 SV=2
P42229	STA5A_HUMAN	907.099	820.811	825.632	983.956	1005.05	1029.23	842.293	849.037	771.251	Signal transducer and activator of transcription 5A OS=Homo sapiens OX=9606 GN=STAT5A PE=1 SV=1
P42285	MTREX_HUMAN	12945.6	11437	11810.3	13556.3	13237.3	13397.1	12340.8	12873.4	12239.7	Exosome RNA helicase MTR4 OS=Homo sapiens OX=9606 GN=MTREX PE=1 SV=3
P42336	PK3CA_HUMAN	1874.75	1568.52	1523.1	1870.28	1736.86	1880.58	1704.08	1594.08	1611	Phosphatidylinositol 4,5-bisphosphate 3-kinase catalytic subunit alpha isoform OS=Homo sapiens OX=9606 GN=PIK3CA PE=1 SV=2
P42345	MTOR_HUMAN	850.524	779.889	812.98	1008.87	1056.01	1042.61	1146.62	1052.28	1035.61	Serine/threonine-protein kinase mTOR OS=Homo sapiens OX=9606 GN=MTOR PE=1 SV=1
P42356	PI4KA_HUMAN	7419.18	6374.27	6493.64	8110.46	7990.64	8263.86	8030.29	7915.35	8026.16	Phosphatidylinositol 4-kinase alpha OS=Homo sapiens OX=9606 GN=PI4KA PE=1 SV=4
P42566	EPS15_HUMAN	2320.49	1975.62	2049.43	2267.75	2012.76	2198.67	1578.7	1543.69	1456.73	Epidermal growth factor receptor substrate 15 OS=Homo sapiens OX=9606 GN=EPS15 PE=1 SV=2
P42568	AF9_HUMAN	1490.48	1388.87	1465.4	1541.73	1498.04	1437.71	981.045	1131.51	1013.81	Protein AF-9 OS=Homo sapiens OX=9606 GN=MLLT3 PE=1 SV=2
P42575	CASP2_HUMAN	5554.18	4727.68	4961.05	5757.35	5565.96	5803.96	5537.29	5122.12	5586.36	Caspase-2 OS=Homo sapiens OX=9606 GN=CASP2 PE=1 SV=2
P42677	RS27_HUMAN	1154.55	1063.39	996.686	1250.19	1307.16	1241.22	1177.98	1168.9	1174.9	Small ribosomal subunit protein eS27 OS=Homo sapiens OX=9606 GN=RPS27 PE=1 SV=3
P42684	ABL2_HUMAN	2364.34	2016.17	2195.36	2509.13	2515.5	2663.54	2259.9	2182.15	2039.06	Tyrosine-protein kinase ABL2 OS=Homo sapiens OX=9606 GN=ABL2 PE=1 SV=1
P42685	FRK_HUMAN	3616.88	3652.37	3505.19	3797.48	3747.76	4017.23	2508.18	2930.81	3194.85	Tyrosine-protein kinase FRK OS=Homo sapiens OX=9606 GN=FRK PE=1 SV=1
P42694	HELZ_HUMAN	18991.7	16635.2	17309.2	19000.4	18220.3	19060.1	19010	18842.7	17653.3	Probable helicase with zinc finger domain OS=Homo sapiens OX=9606 GN=HELZ PE=1 SV=2
P42695	CNDD3_HUMAN	5474.56	5040.72	4995.36	4636.11	4562.72	4699.56	4192.45	4323.75	4261.4	Condensin-2 complex subunit D3 OS=Homo sapiens OX=9606 GN=NCAPD3 PE=1 SV=2
P42696	RBM34_HUMAN	3909.15	3629.73	3904.98	4413.37	4300.51	4509.43	4017.22	3759.67	3633.51	RNA-binding protein 34 OS=Homo sapiens OX=9606 GN=RBM34 PE=1 SV=2
P42704	LPPRC_HUMAN	144528	124021	119596	132314	127699	131554	121373	123422	120132	Leucine-rich PPR motif-containing protein, mitochondrial OS=Homo sapiens OX=9606 GN=LRPPRC PE=1 SV=3
P42765	THIM_HUMAN	20873	16034.7	15703.8	18358.5	16297.7	18206.6	12948	13493.3	13072.7	3-ketoacyl-CoA thiolase, mitochondrial OS=Homo sapiens OX=9606 GN=ACAA2 PE=1 SV=2
P42766	RL35_HUMAN	18980.9	20405.5	20001.1	21587.7	17431.2	19104.4	16354.9	15528.1	14668	Large ribosomal subunit protein uL29 OS=Homo sapiens OX=9606 GN=RPL35 PE=1 SV=2
P42785	PCP_HUMAN	1608.99	1414.22	1345.94	1805.22	2035.38	1796.98	1089.34	1132.66	1171.77	Lysosomal Pro-X carboxypeptidase OS=Homo sapiens OX=9606 GN=PRCP PE=1 SV=1
P42892	ECE1_HUMAN	13755.3	12196.6	11887.8	14208.5	13275.8	14689.9	9679.31	10302	10330.3	Endothelin-converting enzyme 1 OS=Homo sapiens OX=9606 GN=ECE1 PE=1 SV=2
P43034	LIS1_HUMAN	8522.81	7832.63	7864.38	8260.43	7872.2	8190.09	6937.26	6756.92	6443.06	Platelet-activating factor acetylhydrolase IB subunit beta OS=Homo sapiens OX=9606 GN=PAFAH1B1 PE=1 SV=2
P43155	CACP_HUMAN	2449.59	2315.41	2335.38	2453.19	2337.42	2543.77	2084.49	2243.79	2299.23	Carnitine O-acetyltransferase OS=Homo sapiens OX=9606 GN=CRAT PE=1 SV=5
P43243	MATR3_HUMAN	51203.2	47829.3	49793	40948.3	37382.1	38146.8	35818.1	37937.6	35476.8	Matrin-3 OS=Homo sapiens OX=9606 GN=MATR3 PE=1 SV=2
P43246	MSH2_HUMAN	10414.6	9577.51	10430.3	10725.4	10117.7	10304.6	10617.5	10359.5	9583.16	DNA mismatch repair protein Msh2 OS=Homo sapiens OX=9606 GN=MSH2 PE=1 SV=1
P43250	GRK6_HUMAN	2024.99	1812.35	1932.69	1838.97	1774.79	1861.13	1405.1	1476.85	1468.51	G protein-coupled receptor kinase 6 OS=Homo sapiens OX=9606 GN=GRK6 PE=1 SV=2
P43304	GPDM_HUMAN	10969.4	9933.11	10113.9	10621	10287.6	10410.4	9460.18	10108.1	9786.81	Glycerol-3-phosphate dehydrogenase, mitochondrial OS=Homo sapiens OX=9606 GN=GPD2 PE=1 SV=3
P43307	SSRA_HUMAN	4409.94	4057.96	3856.79	4231.59	3762.74	3778.55	2539.85	2645.86	2282.82	Translocon-associated protein subunit alpha OS=Homo sapiens OX=9606 GN=SSR1 PE=1 SV=3
P43353	AL3B1_HUMAN	194.148	186.938	194.702	203.429	202.478	213.599	224.498	211.443	218.926	Aldehyde dehydrogenase family 3 member B1 OS=Homo sapiens OX=9606 GN=ALDH3B1 PE=1 SV=1
P43405	KSYK_HUMAN	942.935	857.45	948.913	912.138	896.111	1028.66	754.797	786.204	760.092	Tyrosine-protein kinase SYK OS=Homo sapiens OX=9606 GN=SYK PE=1 SV=1
P43487	RANG_HUMAN	15430.1	14879.3	14775.5	12370.4	10934.1	11820.4	9279.06	8499.2	7630.44	Ran-specific GTPase-activating protein OS=Homo sapiens OX=9606 GN=RANBP1 PE=1 SV=1
P43490	NAMPT_HUMAN	19403.3	16463.8	16862.7	18186.4	17618.3	20390.8	18250	17304	17771.3	Nicotinamide phosphoribosyltransferase OS=Homo sapiens OX=9606 GN=NAMPT PE=1 SV=1
P43686	PRS6B_HUMAN	16110.5	14160.3	14402.5	15389.9	15696.2	15754.6	15787.4	13816.9	12685	26S proteasome regulatory subunit 6B OS=Homo sapiens OX=9606 GN=PSMC4 PE=1 SV=2
P43897	EFTS_HUMAN	14176.9	13148	12153.8	11693.4	11058.1	11678.3	9152.57	9918.82	9167.62	Elongation factor Ts, mitochondrial OS=Homo sapiens OX=9606 GN=TSFM PE=1 SV=2
P45877	PPIC_HUMAN	5163.97	4593.41	4441.5	4544.24	4193.58	4623.21	3021.06	3089.4	2863.48	Peptidyl-prolyl cis-trans isomerase C OS=Homo sapiens OX=9606 GN=PPIC PE=1 SV=1
P45880	VDAC2_HUMAN	27121.6	23860.7	22757.9	21894.2	21958.4	22880.6	18074.6	19073.5	16803.7	Voltage-dependent anion-selective channel protein 2 OS=Homo sapiens OX=9606 GN=VDAC2 PE=1 SV=2
P45954	ACDSB_HUMAN	8493.97	7196.35	7461.56	8092.65	7416.36	7652.86	5868.23	6143.56	6125.76	Short/branched chain specific acyl-CoA dehydrogenase, mitochondrial OS=Homo sapiens OX=9606 GN=ACADSB PE=1 SV=1
P45973	CBX5_HUMAN	15681.8	14111.7	13849	12746.7	11674	12071.2	10715.3	10436.8	8908.16	Chromobox protein homolog 5 OS=Homo sapiens OX=9606 GN=CBX5 PE=1 SV=1
P45974	UBP5_HUMAN	10165	9233.79	8883.91	9027.93	8697.43	9252.56	8618.23	7821.07	7052.28	Ubiquitin carboxyl-terminal hydrolase 5 OS=Homo sapiens OX=9606 GN=USP5 PE=1 SV=2
P45983	MK08_HUMAN	2218.79	1915.65	2029.46	2255.64	2109.96	2203.02	1936.45	1916.91	1916.92	Mitogen-activated protein kinase 8 OS=Homo sapiens OX=9606 GN=MAPK8 PE=1 SV=2
P45984	MK09_HUMAN	879.457	725.87	772.729	895.053	927.247	915.351	775.944	755.931	742.086	Mitogen-activated protein kinase 9 OS=Homo sapiens OX=9606 GN=MAPK9 PE=1 SV=2
P45985	MP2K4_HUMAN	2780.78	2434.34	2631.19	2830.84	2625.18	2883.29	2100.77	2076.82	2207.02	Dual specificity mitogen-activated protein kinase kinase 4 OS=Homo sapiens OX=9606 GN=MAP2K4 PE=1 SV=1
P46013	KI67_HUMAN	45241.9	46598.9	45106.2	41629.2	38325.9	36329.6	32422.2	36871.6	29147.4	Proliferation marker protein Ki-67 OS=Homo sapiens OX=9606 GN=MKI67 PE=1 SV=2
P46060	RAGP1_HUMAN	31070.4	27468.1	28022.2	26112.7	25249.5	26949.8	25173.9	24193.7	23037.9	Ran GTPase-activating protein 1 OS=Homo sapiens OX=9606 GN=RANGAP1 PE=1 SV=1
P46063	RECQ1_HUMAN	6263.8	5515.86	5744.84	6263.08	6098.43	6348.48	5752.59	5838.13	5442.9	ATP-dependent DNA helicase Q1 OS=Homo sapiens OX=9606 GN=RECQL PE=1 SV=3
P46087	NOP2_HUMAN	10705.8	9499.68	11057.5	12670.5	12165.2	12550.9	11441.5	12567.6	10604.4	Probable 28S rRNA (cytosine(4447)-C(5))-methyltransferase OS=Homo sapiens OX=9606 GN=NOP2 PE=1 SV=2
P46100	ATRX_HUMAN	9733.6	8172.16	10163.6	13317.2	12249.3	11780.4	8670.76	10654.1	7636.9	Transcriptional regulator ATRX OS=Homo sapiens OX=9606 GN=ATRX PE=1 SV=6
P46109	CRKL_HUMAN	7897.7	6907.91	7302.16	7828.33	7520.4	8178.02	5624.5	5466.07	5423.25	Crk-like protein OS=Homo sapiens OX=9606 GN=CRKL PE=1 SV=1
P46199	IF2M_HUMAN	5160.03	4810.58	4895.91	4518.31	4307.71	4438.13	3506.54	3810.69	3704.65	Translation initiation factor IF-2, mitochondrial OS=Homo sapiens OX=9606 GN=MTIF2 PE=1 SV=2
P46379	BAG6_HUMAN	7041.69	6361.11	6344.49	6450.37	6205.54	6582.63	5804.87	5406.43	5215.8	Large proline-rich protein BAG6 OS=Homo sapiens OX=9606 GN=BAG6 PE=1 SV=2
P46459	NSF_HUMAN	25036.3	21989.7	21509.8	23883.8	23224	23869.3	22297.1	22221.5	20618.8	Vesicle-fusing ATPase OS=Homo sapiens OX=9606 GN=NSF PE=1 SV=3
P46527	CDN1B_HUMAN	3583	2996.73	3240.67	4160.53	2600.48	3151.86	2015.41	1889.76	2080.78	Cyclin-dependent kinase inhibitor 1B OS=Homo sapiens OX=9606 GN=CDKN1B PE=1 SV=1
P46531	NOTC1_HUMAN	4679.76	4049.78	4380.38	4921.69	4653.86	4908.56	4391.96	4442.15	4490.71	Neurogenic locus notch homolog protein 1 OS=Homo sapiens OX=9606 GN=NOTCH1 PE=1 SV=4
P46734	MP2K3_HUMAN	2355.95	2052.3	2032.22	2167.33	2180.01	2443.88	1822.55	1693.66	1845	Dual specificity mitogen-activated protein kinase kinase 3 OS=Homo sapiens OX=9606 GN=MAP2K3 PE=1 SV=2
P46736	BRCC3_HUMAN	1311.72	1107.08	1220.69	1320.97	1245.85	1265.9	1099.89	1152.88	1057.15	Lys-63-specific deubiquitinase BRCC36 OS=Homo sapiens OX=9606 GN=BRCC3 PE=1 SV=2
P46776	RL27A_HUMAN	7089.45	7636.85	7270.07	9110.75	7774.23	8476.12	6641.51	6760.56	6364.56	Large ribosomal subunit protein uL15 OS=Homo sapiens OX=9606 GN=RPL27A PE=1 SV=2
P46777	RL5_HUMAN	19230.1	18759.5	19507.8	18652.1	19051.2	20463.3	18587.1	18784.7	21171.6	Large ribosomal subunit protein uL18 OS=Homo sapiens OX=9606 GN=RPL5 PE=1 SV=3
P46778	RL21_HUMAN	8874.67	8388.95	8450.34	9658.63	9049.26	9995.35	9354.59	9454.55	9736.8	Large ribosomal subunit protein eL21 OS=Homo sapiens OX=9606 GN=RPL21 PE=1 SV=2
P46779	RL28_HUMAN	5364.53	5547.46	5105.32	7140.76	6452.3	6759.35	7192.58	6926.31	6326.7	Large ribosomal subunit protein eL28 OS=Homo sapiens OX=9606 GN=RPL28 PE=1 SV=3
P46781	RS9_HUMAN	12848.5	13222.1	12388.8	13151.9	12453.2	13459.7	12770.2	12238.4	13197.4	Small ribosomal subunit protein uS4 OS=Homo sapiens OX=9606 GN=RPS9 PE=1 SV=3
P46782	RS5_HUMAN	24246	21922	23230.3	22229.1	21303.1	23334.9	20127.1	21229.9	22253.4	Small ribosomal subunit protein uS7 OS=Homo sapiens OX=9606 GN=RPS5 PE=1 SV=4
P46783	RS10_HUMAN	6099.4	5567.36	6569.09	5653.41	4912.26	6305.38	4391.9	4453.38	4870.59	Small ribosomal subunit protein eS10 OS=Homo sapiens OX=9606 GN=RPS10 PE=1 SV=1
P46821	MAP1B_HUMAN	13740.3	10999.8	11484.7	14329.8	13275.8	16765	15691.5	13864.9	15032.7	Microtubule-associated protein 1B OS=Homo sapiens OX=9606 GN=MAP1B PE=1 SV=2
P46926	GNPI1_HUMAN	3381.08	2841.02	3094.2	3748.14	3549.26	4026.9	3356.74	3522.08	3628.36	Glucosamine-6-phosphate isomerase 1 OS=Homo sapiens OX=9606 GN=GNPDA1 PE=1 SV=1
P46934	NEDD4_HUMAN	375.507	311.332	318.574	378.442	367.034	348.817	345.604	340.244	316.25	E3 ubiquitin-protein ligase NEDD4 OS=Homo sapiens OX=9606 GN=NEDD4 PE=1 SV=4
P46939	UTRN_HUMAN	12816.7	10889	10769.6	13255.6	12504.8	13311	10888	11094.5	10526.6	Utrophin OS=Homo sapiens OX=9606 GN=UTRN PE=1 SV=2
P46940	IQGA1_HUMAN	76607.1	65670.8	67523.2	68710.5	66543.3	72291.1	74581.5	71894.8	72006	Ras GTPase-activating-like protein IQGAP1 OS=Homo sapiens OX=9606 GN=IQGAP1 PE=1 SV=1
P46976	GLYG_HUMAN	4964.07	4158.91	4052.23	4572.22	4525.91	5103.65	4291.71	3893.2	3635.97	Glycogenin-1 OS=Homo sapiens OX=9606 GN=GYG1 PE=1 SV=4
P46977	STT3A_HUMAN	7258.75	6594.76	6706.29	7141.25	7000.6	6949.88	6272.76	6655.23	6007.34	Dolichyl-diphosphooligosaccharide--protein glycosyltransferase subunit STT3A OS=Homo sapiens OX=9606 GN=STT3A PE=1 SV=2
P47224	MSS4_HUMAN	1485.78	1254.05	1289.6	1401.64	1292.03	1364.93	1163.28	1063.92	997.474	Guanine nucleotide exchange factor MSS4 OS=Homo sapiens OX=9606 GN=RABIF PE=1 SV=2
P47736	RPGP1_HUMAN	829.589	677.946	699.026	799.83	821.718	847.471	803.287	726.68	733.685	Rap1 GTPase-activating protein 1 OS=Homo sapiens OX=9606 GN=RAP1GAP PE=1 SV=2
P47755	CAZA2_HUMAN	5538.13	5170.89	5013.04	5051.23	4664.81	5120.13	3429.95	3489.6	3201.96	F-actin-capping protein subunit alpha-2 OS=Homo sapiens OX=9606 GN=CAPZA2 PE=1 SV=3
P47756	CAPZB_HUMAN	15816.9	14126.2	13400.5	14214.9	13836.9	14520.4	11123.1	10544.9	9622.77	F-actin-capping protein subunit beta OS=Homo sapiens OX=9606 GN=CAPZB PE=1 SV=5
P47813	IF1AX_HUMAN	12805.6	11436.8	13317.5	11320.5	10377.5	11720.9	9100.27	9130.52	8838.47	Eukaryotic translation initiation factor 1A, X-chromosomal OS=Homo sapiens OX=9606 GN=EIF1AX PE=1 SV=2
P47895	AL1A3_HUMAN	2024.6	1548.92	1503.57	1822.87	1777.13	2179.13	2353.99	2521.54	2453.31	Retinaldehyde dehydrogenase 3 OS=Homo sapiens OX=9606 GN=ALDH1A3 PE=1 SV=2
P47897	SYQ_HUMAN	8588.93	7295.17	7524.68	8435.27	8222.12	8806.3	7030.68	7107.73	6851.92	Glutamine--tRNA ligase OS=Homo sapiens OX=9606 GN=QARS1 PE=1 SV=1
P47914	RL29_HUMAN	12324.1	12965.2	12896.1	14369.2	12083.6	13052.3	10877.5	10523	9880.64	Large ribosomal subunit protein eL29 OS=Homo sapiens OX=9606 GN=RPL29 PE=1 SV=2
P47974	TISD_HUMAN	5806.28	5000.47	5474.64	5584.03	5350.88	5691.99	5260.23	5529.41	5312.98	mRNA decay activator protein ZFP36L2 OS=Homo sapiens OX=9606 GN=ZFP36L2 PE=1 SV=3
P47985	UCRI_HUMAN	2277.95	2060.63	2043.58	2030.24	1877.9	1927.08	1346.69	1438.68	1298.38	Cytochrome b-c1 complex subunit Rieske, mitochondrial OS=Homo sapiens OX=9606 GN=UQCRFS1 PE=1 SV=2
P47989	XDH_HUMAN	3246.44	2963.39	2929.27	3091.2	3041.35	3400.13	2822.55	2625.74	2921.5	Xanthine dehydrogenase/oxidase OS=Homo sapiens OX=9606 GN=XDH PE=1 SV=4
P48047	ATPO_HUMAN	8316.24	7943.83	8337.73	6889.49	6379.31	6676.39	5391.2	5810.45	5426.45	ATP synthase subunit O, mitochondrial OS=Homo sapiens OX=9606 GN=ATP5PO PE=1 SV=1
P48059	LIMS1_HUMAN	3983.69	3703.22	3865.17	3693.71	3593.49	3962.9	3177.82	3040.25	3321.19	LIM and senescent cell antigen-like-containing domain protein 1 OS=Homo sapiens OX=9606 GN=LIMS1 PE=1 SV=4
P48147	PPCE_HUMAN	3962.1	3274.73	3301.96	4253.31	4210.9	4410.22	3748.05	3462.31	3141.67	Prolyl endopeptidase OS=Homo sapiens OX=9606 GN=PREP PE=1 SV=2
P48163	MAOX_HUMAN	3611.55	2988.29	3126.32	4306.33	4376.8	4850.09	4415.03	3866.74	4367.55	NADP-dependent malic enzyme OS=Homo sapiens OX=9606 GN=ME1 PE=1 SV=1
P48200	IREB2_HUMAN	8459.39	7612.46	7651.51	8693.69	8713.3	9068.83	7904.37	7405.75	7018.09	Iron-responsive element-binding protein 2 OS=Homo sapiens OX=9606 GN=IREB2 PE=1 SV=4
P48307	TFPI2_HUMAN	1099.5	958.166	1040.53	1072.12	946.265	1475.08	1039.85	1022.24	1293.22	Tissue factor pathway inhibitor 2 OS=Homo sapiens OX=9606 GN=TFPI2 PE=1 SV=1
P48382	RFX5_HUMAN	3440.58	2916.87	2976.28	3260.64	3183.37	3164.67	2066.41	2175.88	2120.88	DNA-binding protein RFX5 OS=Homo sapiens OX=9606 GN=RFX5 PE=1 SV=1
P48426	PI42A_HUMAN	2279.01	1993.02	2101.44	2503.79	2301.27	2350.93	1779.98	1665.3	1896.09	Phosphatidylinositol 5-phosphate 4-kinase type-2 alpha OS=Homo sapiens OX=9606 GN=PIP4K2A PE=1 SV=2
P48431	SOX2_HUMAN	1319.68	1196.99	1491.8	1463.41	1349.44	1444.79	1038.64	1191.58	1184.97	Transcription factor SOX-2 OS=Homo sapiens OX=9606 GN=SOX2 PE=1 SV=1
P48436	SOX9_HUMAN	1392.88	1080.74	957.587	1351	1151.69	1443.79	1088.48	951.569	1240.73	Transcription factor SOX-9 OS=Homo sapiens OX=9606 GN=SOX9 PE=1 SV=1
P48443	RXRG_HUMAN	1545.14	1390.93	1376.88	1543.41	1534.08	1473.55	1364.31	1321.78	1316.66	Retinoic acid receptor RXR-gamma OS=Homo sapiens OX=9606 GN=RXRG PE=1 SV=1
P48444	COPD_HUMAN	29563.7	25891	27432.5	28824.6	27746.9	30514.5	27211.6	26453.3	27219.5	Coatomer subunit delta OS=Homo sapiens OX=9606 GN=ARCN1 PE=1 SV=1
P48449	LSS_HUMAN	1103.56	901.317	888.396	1121.31	1100.06	1264.27	1021.55	1039.9	1057.59	Lanosterol synthase OS=Homo sapiens OX=9606 GN=LSS PE=1 SV=1
P48506	GSH1_HUMAN	2763.26	2485.75	2555.8	3168.83	3311.2	3658.86	2850.34	2655.19	2973.09	Glutamate--cysteine ligase catalytic subunit OS=Homo sapiens OX=9606 GN=GCLC PE=1 SV=2
P48507	GSH0_HUMAN	2037.24	1989.19	2153.52	2379.61	2515.78	2831.61	2098.72	1921.27	2089.69	Glutamate--cysteine ligase regulatory subunit OS=Homo sapiens OX=9606 GN=GCLM PE=1 SV=1
P48509	CD151_HUMAN	323.749	262.384	245.161	277.121	345.829	291.464	258.39	268.641	244.055	CD151 antigen OS=Homo sapiens OX=9606 GN=CD151 PE=1 SV=3
P48539	PCP4_HUMAN	760.057	808.909	803.68	930.432	841.977	941.616	412.297	405.309	421.428	Calmodulin regulator protein PCP4 OS=Homo sapiens OX=9606 GN=PCP4 PE=1 SV=3
P48552	NRIP1_HUMAN	12093.1	11173.3	11886.3	11754.6	10771.3	11572.9	8561.79	9277.59	9421.15	Nuclear receptor-interacting protein 1 OS=Homo sapiens OX=9606 GN=NRIP1 PE=1 SV=2
P48556	PSMD8_HUMAN	14111.4	13208.5	13342	13725.3	12619.8	13884.3	11508.3	10970.6	10693.9	26S proteasome non-ATPase regulatory subunit 8 OS=Homo sapiens OX=9606 GN=PSMD8 PE=1 SV=2
P48634	PRC2A_HUMAN	15199.6	13822.6	15003.8	14611.6	14066.7	14266.2	12892.5	12832.4	12755.7	Protein PRRC2A OS=Homo sapiens OX=9606 GN=PRRC2A PE=1 SV=3
P48637	GSHB_HUMAN	5065.85	4128.18	4228.77	4762.3	4364.08	4851.1	3203.33	3317.62	3500.78	Glutathione synthetase OS=Homo sapiens OX=9606 GN=GSS PE=1 SV=1
P48643	TCPE_HUMAN	52164.4	46891.9	49980.9	50135.5	49322.9	51059.2	55220.4	52352.1	51320	T-complex protein 1 subunit epsilon OS=Homo sapiens OX=9606 GN=CCT5 PE=1 SV=1
P48651	PTSS1_HUMAN	1699.48	1646.04	1753.74	1383.51	1374.39	1378.04	1005.08	1063.15	1065.42	Phosphatidylserine synthase 1 OS=Homo sapiens OX=9606 GN=PTDSS1 PE=1 SV=1
P48681	NEST_HUMAN	347.737	338.35	282.004	300.489	281.084	291.467	242.032	243.912	233.359	Nestin OS=Homo sapiens OX=9606 GN=NES PE=1 SV=2
P48723	HSP13_HUMAN	8745.95	7721.39	7446.53	9453.39	8415.76	9451.24	6918.73	6938.84	6012.97	Heat shock 70 kDa protein 13 OS=Homo sapiens OX=9606 GN=HSPA13 PE=1 SV=1
P48729	KC1A_HUMAN	3760.51	3358.38	3597.54	3727.03	3624.21	4066.5	3587.54	3671.48	3701.91	Casein kinase I isoform alpha OS=Homo sapiens OX=9606 GN=CSNK1A1 PE=1 SV=2
P48735	IDHP_HUMAN	42607.1	36626.2	37124.7	38102.3	36108.7	37315.7	34128	36492.3	35324.2	Isocitrate dehydrogenase [NADP], mitochondrial OS=Homo sapiens OX=9606 GN=IDH2 PE=1 SV=2
P48739	PIPNB_HUMAN	18367	15795.5	17118.3	18896.5	17535.3	19439.5	14245.8	14055.1	14021.8	Phosphatidylinositol transfer protein beta isoform OS=Homo sapiens OX=9606 GN=PITPNB PE=1 SV=2
P49005	DPOD2_HUMAN	3969.06	3291.65	3358.1	3863.26	3578.63	3751.5	3573.35	3560.18	3637.93	DNA polymerase delta subunit 2 OS=Homo sapiens OX=9606 GN=POLD2 PE=1 SV=1
P49006	MRP_HUMAN	3302.4	2952.19	2853.94	3019.3	2937.37	3117.94	2556.4	2324.46	2245.45	MARCKS-related protein OS=Homo sapiens OX=9606 GN=MARCKSL1 PE=1 SV=2
P49023	PAXI_HUMAN	10799.5	9145.71	9349.61	11039.3	10751	11690.1	11101.6	10521.6	10993.6	Paxillin OS=Homo sapiens OX=9606 GN=PXN PE=1 SV=3
P49069	CAMLG_HUMAN	3879.39	3664.06	3608.92	3840.72	3526.84	3805.13	3209.96	3348.51	3306.52	Guided entry of tail-anchored proteins factor CAMLG OS=Homo sapiens OX=9606 GN=CAMLG PE=1 SV=1
P49137	MAPK2_HUMAN	15889.1	13501.9	14279.7	16549.5	16038.5	17695.9	13437.8	12789.2	13825.1	MAP kinase-activated protein kinase 2 OS=Homo sapiens OX=9606 GN=MAPKAPK2 PE=1 SV=1
P49189	AL9A1_HUMAN	4832.35	4206.51	4187.32	4703.45	4375.03	4643.87	3870.83	3840.91	4121.05	4-trimethylaminobutyraldehyde dehydrogenase OS=Homo sapiens OX=9606 GN=ALDH9A1 PE=1 SV=3
P49207	RL34_HUMAN	4212.86	4230.23	3505.69	5111	4093	4558.85	4547.06	4278.22	4141.43	Large ribosomal subunit protein eL34 OS=Homo sapiens OX=9606 GN=RPL34 PE=1 SV=3
P49247	RPIA_HUMAN	3686.31	3347.63	3666.22	3759.69	3598.36	4025.26	2728.35	2719.9	2757.43	Ribose-5-phosphate isomerase OS=Homo sapiens OX=9606 GN=RPIA PE=1 SV=3
P49257	LMAN1_HUMAN	1894.78	1755.97	1701.69	2014.58	1859.2	2061.74	1330.09	1422.69	1321.24	Protein ERGIC-53 OS=Homo sapiens OX=9606 GN=LMAN1 PE=1 SV=2
P49281	NRAM2_HUMAN	647.96	579.766	588.968	687.426	659.622	636.798	574.933	660.231	562.271	Natural resistance-associated macrophage protein 2 OS=Homo sapiens OX=9606 GN=SLC11A2 PE=1 SV=2
P49327	FAS_HUMAN	60409.4	48341.1	48351.2	61587.4	57064	59583.3	51376.2	49106.5	47441.6	Fatty acid synthase OS=Homo sapiens OX=9606 GN=FASN PE=1 SV=3
P49336	CDK8_HUMAN	2201.65	1925.93	2036.85	2181.03	2228.85	2164.81	2087.6	2030.67	2023.91	Cyclin-dependent kinase 8 OS=Homo sapiens OX=9606 GN=CDK8 PE=1 SV=1
P49366	DHYS_HUMAN	3768.5	3338.39	3423.35	3627.73	3744.38	4006.81	3314.33	3101.38	3453.56	Deoxyhypusine synthase OS=Homo sapiens OX=9606 GN=DHPS PE=1 SV=1
P49368	TCPG_HUMAN	28819.1	25281.4	26970.7	30129.9	30147.5	33477.9	34628.8	33978	36201.6	T-complex protein 1 subunit gamma OS=Homo sapiens OX=9606 GN=CCT3 PE=1 SV=4
P49406	RM19_HUMAN	1212.74	1047.66	982.851	1245.1	1283.62	1276.9	1170.4	1321.31	1196.34	Large ribosomal subunit protein bL19m OS=Homo sapiens OX=9606 GN=MRPL19 PE=1 SV=2
P49407	ARRB1_HUMAN	6319.18	5340.89	5820.58	6329.69	5845.55	6606.48	5257.26	4855.85	4782.94	Beta-arrestin-1 OS=Homo sapiens OX=9606 GN=ARRB1 PE=1 SV=2
P49411	EFTU_HUMAN	21906.4	19296.9	19898.6	19835.1	18430.5	20243.7	15975.7	17201.2	15904.3	Elongation factor Tu, mitochondrial OS=Homo sapiens OX=9606 GN=TUFM PE=1 SV=3
P49419	AL7A1_HUMAN	26445	22619.5	22687.9	25066.1	24003.3	25131.9	18919.5	19421.4	18496.2	Alpha-aminoadipic semialdehyde dehydrogenase OS=Homo sapiens OX=9606 GN=ALDH7A1 PE=1 SV=5
P49447	CY561_HUMAN	2827.99	2415.21	2430.28	2380.97	2341.11	2360.45	2279.86	2382.04	2381.88	Transmembrane ascorbate-dependent reductase CYB561 OS=Homo sapiens OX=9606 GN=CYB561 PE=1 SV=2
P49448	DHE4_HUMAN	12229.6	10916.9	11142.1	13106.6	12483.5	13777.7	9314.52	10227	10497.4	Glutamate dehydrogenase 2, mitochondrial OS=Homo sapiens OX=9606 GN=GLUD2 PE=1 SV=2
P49454	CENPF_HUMAN	72351.8	68990.9	74958.1	55398.5	54201.3	54742.5	51845.4	57383.8	52757.2	Centromere protein F OS=Homo sapiens OX=9606 GN=CENPF PE=1 SV=3
P49458	SRP09_HUMAN	8675.28	8219.45	8197.44	7261.35	6812.4	7028.3	4986.59	4978.41	4809.13	Signal recognition particle 9 kDa protein OS=Homo sapiens OX=9606 GN=SRP9 PE=1 SV=2
P49459	UBE2A_HUMAN	2370.58	2125.39	2242.27	2297.21	2254.47	2266.57	1698.99	1575.48	1403.34	Ubiquitin-conjugating enzyme E2 A OS=Homo sapiens OX=9606 GN=UBE2A PE=1 SV=2
P49585	PCY1A_HUMAN	4018.66	3508.27	3889.98	4045.9	3876.57	4121.4	3852.58	3617.68	3636.91	Choline-phosphate cytidylyltransferase A OS=Homo sapiens OX=9606 GN=PCYT1A PE=1 SV=2
P49588	SYAC_HUMAN	62386.2	54240.3	57384	74141.5	73665.4	81376.2	87228.3	82621.2	81010.1	Alanine--tRNA ligase, cytoplasmic OS=Homo sapiens OX=9606 GN=AARS1 PE=1 SV=2
P49589	SYCC_HUMAN	21514.8	18862.4	20244.2	25836.4	24436.2	27065.2	27351.8	25760.9	25893.6	Cysteine--tRNA ligase, cytoplasmic OS=Homo sapiens OX=9606 GN=CARS1 PE=1 SV=3
P49590	SYHM_HUMAN	3481.99	2981.11	3012.77	3514.47	3366.02	3598.97	3281.27	3351.75	3239.83	Histidine--tRNA ligase, mitochondrial OS=Homo sapiens OX=9606 GN=HARS2 PE=1 SV=1
P49591	SYSC_HUMAN	12342.8	10995.6	11706.9	15695.2	16318.6	17605.7	18073.7	17050.5	17565.5	Serine--tRNA ligase, cytoplasmic OS=Homo sapiens OX=9606 GN=SARS1 PE=1 SV=3
P49642	PRI1_HUMAN	7653.63	7003.38	7048.96	6554.7	6323.3	6769.35	6850.37	6800.06	6876.53	DNA primase small subunit OS=Homo sapiens OX=9606 GN=PRIM1 PE=1 SV=1
P49643	PRI2_HUMAN	17893.2	16315.7	16841.1	15429.8	15128.8	15325.1	13759.2	13482.7	12904.6	DNA primase large subunit OS=Homo sapiens OX=9606 GN=PRIM2 PE=1 SV=2
P49674	KC1E_HUMAN	3691.31	2950.11	3207.01	3844.04	3646.6	4172.7	3632.43	3531.06	3660.37	Casein kinase I isoform epsilon OS=Homo sapiens OX=9606 GN=CSNK1E PE=1 SV=1
P49711	CTCF_HUMAN	12537.9	11094.7	13313.1	12457.7	11770.1	11998.1	12540.3	13713.9	11486.3	Transcriptional repressor CTCF OS=Homo sapiens OX=9606 GN=CTCF PE=1 SV=1
P49716	CEBPD_HUMAN	1592.18	1485.72	1503.22	1626.33	1527.76	1633.43	1226.18	1253.09	1179.02	CCAAT/enhancer-binding protein delta OS=Homo sapiens OX=9606 GN=CEBPD PE=1 SV=2
P49720	PSB3_HUMAN	7070.02	5547.77	6166.33	6359.08	6290.18	6938.83	5117.05	4642.04	3491.66	Proteasome subunit beta type-3 OS=Homo sapiens OX=9606 GN=PSMB3 PE=1 SV=2
P49721	PSB2_HUMAN	1012.39	853.466	935.127	917	829.473	1011.76	770.263	745.293	659.064	Proteasome subunit beta type-2 OS=Homo sapiens OX=9606 GN=PSMB2 PE=1 SV=1
P49736	MCM2_HUMAN	18256	17337.8	17914.6	16182.7	15768.5	15964.4	17554.2	17461.5	16561.9	DNA replication licensing factor MCM2 OS=Homo sapiens OX=9606 GN=MCM2 PE=1 SV=4
P49748	ACADV_HUMAN	21762.5	19330	19331.2	22155.1	21242.4	22297.6	18835.1	19183.3	19228.3	Very long-chain specific acyl-CoA dehydrogenase, mitochondrial OS=Homo sapiens OX=9606 GN=ACADVL PE=1 SV=1
P49750	YLPM1_HUMAN	28190.6	25126.3	27860.7	26966.3	25396.6	25405.8	22437.5	23434.7	22390.9	YLP motif-containing protein 1 OS=Homo sapiens OX=9606 GN=YLPM1 PE=1 SV=4
P49753	ACOT2_HUMAN	9349.9	7668.27	7788.38	8617.18	7696.02	8300.69	7089.66	7330.76	7003.81	Acyl-coenzyme A thioesterase 2, mitochondrial OS=Homo sapiens OX=9606 GN=ACOT2 PE=1 SV=6
P49754	VPS41_HUMAN	2645.67	2221.82	2090.55	2846.94	2753.53	2865.24	2404.49	2362.03	2289.41	Vacuolar protein sorting-associated protein 41 homolog OS=Homo sapiens OX=9606 GN=VPS41 PE=1 SV=3
P49755	TMEDA_HUMAN	16140.3	15364.8	13779.1	14449.5	14551.5	14453.6	11253.1	11396.9	11002.9	Transmembrane emp24 domain-containing protein 10 OS=Homo sapiens OX=9606 GN=TMED10 PE=1 SV=2
P49756	RBM25_HUMAN	33891.8	29756.2	33998.3	30369.6	27231.5	26707.4	27638	30511.3	23652.1	RNA-binding protein 25 OS=Homo sapiens OX=9606 GN=RBM25 PE=1 SV=3
P49757	NUMB_HUMAN	8243.99	7328.5	7773.22	7851.86	7611.73	8257.85	7670.37	7913.04	7482.27	Protein numb homolog OS=Homo sapiens OX=9606 GN=NUMB PE=1 SV=2
P49770	EI2BB_HUMAN	6535.55	5838.77	5999.14	6557.75	6636.64	6952.27	5200.59	4939.72	4915.38	Translation initiation factor eIF2B subunit beta OS=Homo sapiens OX=9606 GN=EIF2B2 PE=1 SV=3
P49773	HINT1_HUMAN	7471.73	7306.39	7597.6	7018.03	6624.16	6999.51	4886.77	4586.48	4283.99	Adenosine 5'-monophosphoramidase HINT1 OS=Homo sapiens OX=9606 GN=HINT1 PE=1 SV=2
P49790	NU153_HUMAN	45460.9	40568.4	43860.2	40657.4	37355.8	39483.4	36415.5	39671.8	36922.4	Nuclear pore complex protein Nup153 OS=Homo sapiens OX=9606 GN=NUP153 PE=1 SV=2
P49792	RBP2_HUMAN	89777.4	80714.4	80829.7	84176.9	79279.1	84201.9	83318.4	86321.8	84583.3	E3 SUMO-protein ligase RanBP2 OS=Homo sapiens OX=9606 GN=RANBP2 PE=1 SV=2
P49796	RGS3_HUMAN	852.581	810.001	779.412	926.985	975.219	903.113	801.809	800.755	740.636	Regulator of G-protein signaling 3 OS=Homo sapiens OX=9606 GN=RGS3 PE=1 SV=2
P49815	TSC2_HUMAN	2965.98	2604.29	2503.12	3272.02	3183.37	3113.92	3045.12	2970.68	2887.26	Tuberin OS=Homo sapiens OX=9606 GN=TSC2 PE=1 SV=2
P49821	NDUV1_HUMAN	16926.5	14898.1	15177	15704	14683.4	15356.6	11179.3	11759.8	11243.5	NADH dehydrogenase [ubiquinone] flavoprotein 1, mitochondrial OS=Homo sapiens OX=9606 GN=NDUFV1 PE=1 SV=4
P49840	GSK3A_HUMAN	2140.09	1921.76	1965.55	1883.59	1897.28	1972.85	1734.54	1604.63	1751.22	Glycogen synthase kinase-3 alpha OS=Homo sapiens OX=9606 GN=GSK3A PE=1 SV=2
P49841	GSK3B_HUMAN	2184.34	1899.16	1930.21	2156.56	2138.31	2427.01	2064.93	1985.11	1997.63	Glycogen synthase kinase-3 beta OS=Homo sapiens OX=9606 GN=GSK3B PE=1 SV=2
P49848	TAF6_HUMAN	12225.6	11152	11720.5	11197.3	10992.5	11479.8	10519.5	10521.4	10263.5	Transcription initiation factor TFIID subunit 6 OS=Homo sapiens OX=9606 GN=TAF6 PE=1 SV=1
P49902	5NTC_HUMAN	5990.53	5118.49	5259.13	5955.63	6196.3	6592.96	5649.52	5226.97	5788.39	Cytosolic purine 5'-nucleotidase OS=Homo sapiens OX=9606 GN=NT5C2 PE=1 SV=1
P49903	SPS1_HUMAN	5077.5	4318.69	4710.43	4897.07	4632.23	5086.08	4703.4	4616.81	4335.61	Selenide, water dikinase 1 OS=Homo sapiens OX=9606 GN=SEPHS1 PE=1 SV=2
P49915	GUAA_HUMAN	31571.7	27815.3	28647.7	30735.6	28460.7	29050.1	24804.3	23737.1	22040.2	GMP synthase [glutamine-hydrolyzing] OS=Homo sapiens OX=9606 GN=GMPS PE=1 SV=1
P49916	DNLI3_HUMAN	21050.1	19091	19786	20736.8	20399.4	21200.9	21266.5	21435.2	20952.6	DNA ligase 3 OS=Homo sapiens OX=9606 GN=LIG3 PE=1 SV=2
P49917	DNLI4_HUMAN	3051.49	2489.21	2852.21	3168.54	2974.02	3210.49	2690.08	2770.11	2769.68	DNA ligase 4 OS=Homo sapiens OX=9606 GN=LIG4 PE=1 SV=2
P49959	MRE11_HUMAN	10630.8	9337.61	10555.8	10173.4	9786.04	9999.15	9672.96	9837.2	9256.99	Double-strand break repair protein MRE11 OS=Homo sapiens OX=9606 GN=MRE11 PE=1 SV=3
P50135	HNMT_HUMAN	1407.38	1284.14	1130.62	1684.27	1607.43	1512.27	1115.15	1151.94	1156.56	Histamine N-methyltransferase OS=Homo sapiens OX=9606 GN=HNMT PE=1 SV=1
P50148	GNAQ_HUMAN	6869.49	5959.2	6168.34	6918.76	6444.71	6893.65	5296.44	5529.42	5227.84	Guanine nucleotide-binding protein G(q) subunit alpha OS=Homo sapiens OX=9606 GN=GNAQ PE=1 SV=4
P50151	GBG10_HUMAN	731.488	680.281	607.451	595.284	582.978	550.143	359.145	371.585	320.739	Guanine nucleotide-binding protein G(I)/G(S)/G(O) subunit gamma-10 OS=Homo sapiens OX=9606 GN=GNG10 PE=1 SV=1
P50213	IDH3A_HUMAN	5715.25	5127.17	5139.04	5161.06	5352.52	5111.07	4780.82	4749.92	4454.5	Isocitrate dehydrogenase [NAD] subunit alpha, mitochondrial OS=Homo sapiens OX=9606 GN=IDH3A PE=1 SV=1
P50219	MNX1_HUMAN	2124.72	2017.11	2012.88	1823.67	1593.02	1695.06	1719.36	1580.47	1510.11	Motor neuron and pancreas homeobox protein 1 OS=Homo sapiens OX=9606 GN=MNX1 PE=1 SV=3
P50225	ST1A1_HUMAN	1411.96	1250.1	1332.21	1431.07	1415.54	1630.94	1291.06	1317.16	1481.87	Sulfotransferase 1A1 OS=Homo sapiens OX=9606 GN=SULT1A1 PE=1 SV=3
P50395	GDIB_HUMAN	47699.4	40885.5	43202.6	45106.5	43870.7	46835.2	40664.4	38387.5	38186.8	Rab GDP dissociation inhibitor beta OS=Homo sapiens OX=9606 GN=GDI2 PE=1 SV=2
P50402	EMD_HUMAN	5673.89	5423.38	5274.48	4321.42	4010.99	4084.25	3131.8	3153.87	3000.73	Emerin OS=Homo sapiens OX=9606 GN=EMD PE=1 SV=1
P50416	CPT1A_HUMAN	6188.84	5306.29	5461.68	6586.18	6380.42	6638.29	7137.11	7315.1	7427.41	Carnitine O-palmitoyltransferase 1, liver isoform OS=Homo sapiens OX=9606 GN=CPT1A PE=1 SV=2
P50454	SERPH_HUMAN	37384.3	32731.9	31561.1	29130.8	27605.9	28779.7	27100	26525.7	23094.1	Serpin H1 OS=Homo sapiens OX=9606 GN=SERPINH1 PE=1 SV=2
P50461	CSRP3_HUMAN	1337.05	1133.61	1270.16	1322.75	1259.64	1459.12	1345.07	1163.08	1321.99	Cysteine and glycine-rich protein 3 OS=Homo sapiens OX=9606 GN=CSRP3 PE=1 SV=1
P50502	F10A1_HUMAN	10398.1	9431.1	10204.4	10274.5	9651.31	10055	7963.38	7460.24	7317.19	Hsc70-interacting protein OS=Homo sapiens OX=9606 GN=ST13 PE=1 SV=2
P50548	ERF_HUMAN	2141.83	1895.92	2159.43	1915.85	1809.68	1889.81	1807.22	1897.57	1799.63	ETS domain-containing transcription factor ERF OS=Homo sapiens OX=9606 GN=ERF PE=1 SV=2
P50552	VASP_HUMAN	15556.2	13816	14751.3	15433.5	14423.4	15416.1	11304.9	10947	10854.3	Vasodilator-stimulated phosphoprotein OS=Homo sapiens OX=9606 GN=VASP PE=1 SV=3
P50570	DYN2_HUMAN	34093.1	28780.7	31588.1	33346	32007.5	33298.4	31768.7	30564.7	29427.9	Dynamin-2 OS=Homo sapiens OX=9606 GN=DNM2 PE=1 SV=2
P50579	MAP2_HUMAN	18336.3	16014.2	17970.9	20517.4	19857.3	20301.8	18876.1	19650.2	16631.9	Methionine aminopeptidase 2 OS=Homo sapiens OX=9606 GN=METAP2 PE=1 SV=1
P50583	AP4A_HUMAN	850.787	703.678	702.176	790.056	726.416	848.552	626.425	581.606	566.442	Bis(5'-nucleosyl)-tetraphosphatase [asymmetrical] OS=Homo sapiens OX=9606 GN=NUDT2 PE=1 SV=3
P50613	CDK7_HUMAN	3003.41	2669.03	2785.7	3018.42	2942.02	3260.35	2603.88	2614.96	2702.29	Cyclin-dependent kinase 7 OS=Homo sapiens OX=9606 GN=CDK7 PE=1 SV=1
P50616	TOB1_HUMAN	6145.78	5770.78	6225.62	6138.08	5912.11	6359.98	5503.39	5441.71	5799.51	Protein Tob1 OS=Homo sapiens OX=9606 GN=TOB1 PE=1 SV=1
P50747	BPL1_HUMAN	894.67	759.803	886.639	920.172	876.359	959.607	746.244	821.805	774.979	Biotin--protein ligase OS=Homo sapiens OX=9606 GN=HLCS PE=1 SV=1
P50748	KNTC1_HUMAN	517.35	435.625	486.115	493.017	515.832	498.134	513.246	498.403	461.772	Kinetochore-associated protein 1 OS=Homo sapiens OX=9606 GN=KNTC1 PE=1 SV=1
P50750	CDK9_HUMAN	6190.99	5380.07	5684.85	6730.22	6769.79	7169.09	7430.29	7659.61	7608.77	Cyclin-dependent kinase 9 OS=Homo sapiens OX=9606 GN=CDK9 PE=1 SV=3
P50895	BCAM_HUMAN	6216.84	4422.07	4347.44	5554.42	5186.3	6245.25	3813.82	3811.99	3692.21	Basal cell adhesion molecule OS=Homo sapiens OX=9606 GN=BCAM PE=1 SV=2
P50897	PPT1_HUMAN	13938.7	11070.3	10747.6	10830	9622.17	10127.7	12406.2	12536.2	11172.2	Palmitoyl-protein thioesterase 1 OS=Homo sapiens OX=9606 GN=PPT1 PE=1 SV=1
P50914	RL14_HUMAN	7972.72	9763.04	7804.34	10210.7	8786.78	9930.6	10104.5	10071.1	9459.46	Large ribosomal subunit protein eL14 OS=Homo sapiens OX=9606 GN=RPL14 PE=1 SV=4
P50990	TCPQ_HUMAN	59154.8	54049.2	54056.4	54484.6	53574.6	56697.4	50338.8	48294	47154	T-complex protein 1 subunit theta OS=Homo sapiens OX=9606 GN=CCT8 PE=1 SV=4
P50991	TCPD_HUMAN	46576.6	42742	44209.2	44422.1	44977.4	45894.4	41303.1	40488.6	39772.7	T-complex protein 1 subunit delta OS=Homo sapiens OX=9606 GN=CCT4 PE=1 SV=4
P50995	ANX11_HUMAN	12309.5	10615.4	11026.6	12293.3	11768	12605.5	11575.4	11176.9	11610.2	Annexin A11 OS=Homo sapiens OX=9606 GN=ANXA11 PE=1 SV=1
P51003	PAPOA_HUMAN	15374	13712.1	14038.9	14897.7	14490.7	15764.9	11770.2	11736.9	11604.5	Poly(A) polymerase alpha OS=Homo sapiens OX=9606 GN=PAPOLA PE=1 SV=4
P51114	FXR1_HUMAN	13857.9	12506.8	13433.7	12648	12380.2	12797.6	10847	10820.3	9984.31	RNA-binding protein FXR1 OS=Homo sapiens OX=9606 GN=FXR1 PE=1 SV=3
P51116	FXR2_HUMAN	5292	4648.57	5337.74	5016.23	4973.22	4878.35	4539.76	4433.45	4210.23	RNA-binding protein FXR2 OS=Homo sapiens OX=9606 GN=FXR2 PE=1 SV=2
P51148	RAB5C_HUMAN	15208.7	13518.8	12968.7	13238.2	12669.3	13308.5	10156.9	10221.1	9511.88	Ras-related protein Rab-5C OS=Homo sapiens OX=9606 GN=RAB5C PE=1 SV=2
P51149	RAB7A_HUMAN	33800.4	29927.1	31252.8	30601.8	28478.8	32268	23873.2	24030.3	22571	Ras-related protein Rab-7a OS=Homo sapiens OX=9606 GN=RAB7A PE=1 SV=1
P51151	RAB9A_HUMAN	4436.61	3793.27	3533.49	3888.4	3571.9	3964.62	2389.84	2409.23	2208.39	Ras-related protein Rab-9A OS=Homo sapiens OX=9606 GN=RAB9A PE=1 SV=1
P51153	RAB13_HUMAN	11266.8	10745	10560.9	10967	10390.3	11610	6716.49	7133.14	7359.54	Ras-related protein Rab-13 OS=Homo sapiens OX=9606 GN=RAB13 PE=1 SV=1
P51159	RB27A_HUMAN	1025.81	951.202	882.718	764.576	784.588	748.634	525.411	599.135	497.515	Ras-related protein Rab-27A OS=Homo sapiens OX=9606 GN=RAB27A PE=1 SV=3
P51160	PDE6C_HUMAN	528.471	571.338	623.281	362.714	371.018	421.898	273.578	282.135	307.166	Cone cGMP-specific 3',5'-cyclic phosphodiesterase subunit alpha' OS=Homo sapiens OX=9606 GN=PDE6C PE=1 SV=2
P51397	DAP1_HUMAN	1448.25	1437.35	1432.4	1507.18	1430.04	1692.76	1127.17	935.235	970.905	Death-associated protein 1 OS=Homo sapiens OX=9606 GN=DAP PE=1 SV=3
P51398	RT29_HUMAN	9829.08	8494.81	8579.08	10040.2	9601.7	9793.2	8304.56	8848.58	9772.17	Small ribosomal subunit protein mS29 OS=Homo sapiens OX=9606 GN=DAP3 PE=1 SV=1
P51452	DUS3_HUMAN	4118.69	3502.65	3766.53	4332.73	4153.47	4337.01	3261.85	3064.84	2855.72	Dual specificity protein phosphatase 3 OS=Homo sapiens OX=9606 GN=DUSP3 PE=1 SV=1
P51508	ZNF81_HUMAN	1469.16	1166.25	981.295	1453.06	1171.24	1445.21	1368.19	1008.13	1335.54	Zinc finger protein 81 OS=Homo sapiens OX=9606 GN=ZNF81 PE=1 SV=3
P51523	ZNF84_HUMAN	2411.04	2254.94	2391.66	2324.58	2300.57	2344.72	2298.74	2500.35	2269.82	Zinc finger protein 84 OS=Homo sapiens OX=9606 GN=ZNF84 PE=1 SV=2
P51530	DNA2_HUMAN	1729.82	1685.84	1619.59	1557.08	1644.19	1719.75	1499.53	1554.77	1559.65	DNA replication ATP-dependent helicase/nuclease DNA2 OS=Homo sapiens OX=9606 GN=DNA2 PE=1 SV=3
P51531	SMCA2_HUMAN	4528.71	3947.39	3954.5	4501.63	4432.08	4471.62	4059.72	4170.22	4094.07	Probable global transcription activator SNF2L2 OS=Homo sapiens OX=9606 GN=SMARCA2 PE=1 SV=2
P51532	SMCA4_HUMAN	40177.9	36912	38516	38461.8	37035.6	36967.6	37387.5	38879.1	36938.6	Transcription activator BRG1 OS=Homo sapiens OX=9606 GN=SMARCA4 PE=1 SV=2
P51553	IDH3G_HUMAN	4792.62	3986.4	3985.2	3955.35	3760.23	3486.9	3199.94	3303.36	3115.62	Isocitrate dehydrogenase [NAD] subunit gamma, mitochondrial OS=Homo sapiens OX=9606 GN=IDH3G PE=1 SV=1
P51570	GALK1_HUMAN	2772.42	2387.2	2380.3	2454.4	2421.32	2319.46	2135.25	2102.76	1806.85	Galactokinase OS=Homo sapiens OX=9606 GN=GALK1 PE=1 SV=1
P51571	SSRD_HUMAN	1462.02	1389.03	1043.16	1295.16	1537.35	1359.38	909.85	877.912	738.542	Translocon-associated protein subunit delta OS=Homo sapiens OX=9606 GN=SSR4 PE=1 SV=1
P51572	BAP31_HUMAN	30251.5	28141.5	25754.8	24736.6	22461.3	24139	20647.4	21328.2	19527.6	B-cell receptor-associated protein 31 OS=Homo sapiens OX=9606 GN=BCAP31 PE=1 SV=3
P51580	TPMT_HUMAN	1071.28	937.852	962.081	1044.79	896.971	1058.72	746.207	712.058	795.49	Thiopurine S-methyltransferase OS=Homo sapiens OX=9606 GN=TPMT PE=1 SV=1
P51587	BRCA2_HUMAN	4231.48	3717.31	3722.72	3979	3944.8	3912.89	3714.24	3868.6	3714.53	Breast cancer type 2 susceptibility protein OS=Homo sapiens OX=9606 GN=BRCA2 PE=1 SV=4
P51606	RENBP_HUMAN	482.389	442.524	441.11	434.854	444.157	465.392	481.264	446.026	464.431	N-acylglucosamine 2-epimerase OS=Homo sapiens OX=9606 GN=RENBP PE=1 SV=4
P51608	MECP2_HUMAN	4471.84	3883.56	4654.1	5621.78	5403.14	5150.4	4093.9	4810.01	3585.83	Methyl-CpG-binding protein 2 OS=Homo sapiens OX=9606 GN=MECP2 PE=1 SV=1
P51610	HCFC1_HUMAN	19446.4	18091	17446.8	17065.8	16795.7	16837.6	15439.5	15461.2	14422.4	Host cell factor 1 OS=Homo sapiens OX=9606 GN=HCFC1 PE=1 SV=2
P51617	IRAK1_HUMAN	752.739	677.153	732.229	740.877	711.552	758.262	658.137	609.825	638.463	Interleukin-1 receptor-associated kinase 1 OS=Homo sapiens OX=9606 GN=IRAK1 PE=1 SV=2
P51636	CAV2_HUMAN	606.404	571.195	501.447	617.881	623.035	683.024	459.491	484.142	494.734	Caveolin-2 OS=Homo sapiens OX=9606 GN=CAV2 PE=1 SV=2
P51648	AL3A2_HUMAN	12558.2	10959.6	11028	12502.7	12303.6	12664.4	10720.7	11017.5	10438.5	Aldehyde dehydrogenase family 3 member A2 OS=Homo sapiens OX=9606 GN=ALDH3A2 PE=1 SV=1
P51649	SSDH_HUMAN	14884.7	12747.7	12617.7	13653.7	12687.9	13037.1	10421.3	10656.8	10075.5	Succinate-semialdehyde dehydrogenase, mitochondrial OS=Homo sapiens OX=9606 GN=ALDH5A1 PE=1 SV=2
P51659	DHB4_HUMAN	33453.5	29331	29379.1	31351.3	29045.2	29294.3	25362.9	26691.6	24561.4	Peroxisomal multifunctional enzyme type 2 OS=Homo sapiens OX=9606 GN=HSD17B4 PE=1 SV=3
P51665	PSMD7_HUMAN	11581.5	10320.4	10351.1	10680	10462.4	10825.2	9083.18	8757.38	8281.56	26S proteasome non-ATPase regulatory subunit 7 OS=Homo sapiens OX=9606 GN=PSMD7 PE=1 SV=2
P51668	UB2D1_HUMAN	1140.29	984.232	1000.49	1090.99	1008.76	1218.4	818.095	838.411	892.179	Ubiquitin-conjugating enzyme E2 D1 OS=Homo sapiens OX=9606 GN=UBE2D1 PE=1 SV=1
P51692	STA5B_HUMAN	1464.6	1252.15	1244.94	1662.24	1649.31	1661.22	1359.06	1286.1	1500.17	Signal transducer and activator of transcription 5B OS=Homo sapiens OX=9606 GN=STAT5B PE=1 SV=2
P51784	UBP11_HUMAN	8593.16	7462.46	7085.18	8502.77	8555.65	8812.58	7871.6	7475.89	7398.22	Ubiquitin carboxyl-terminal hydrolase 11 OS=Homo sapiens OX=9606 GN=USP11 PE=1 SV=3
P51805	PLXA3_HUMAN	666.36	586.068	566.045	791.939	785.653	774.708	572.395	593.672	581.766	Plexin-A3 OS=Homo sapiens OX=9606 GN=PLXNA3 PE=1 SV=3
P51808	DYLT3_HUMAN	115.429	91.1224	89.5723	123.809	140.743	137.039	70.1685	63.2785	65.6142	Dynein light chain Tctex-type 3 OS=Homo sapiens OX=9606 GN=DYNLT3 PE=1 SV=1
P51809	VAMP7_HUMAN	4761.23	4079.37	4132.57	4049.1	3579.11	4230.5	3349.66	3532.6	3538.89	Vesicle-associated membrane protein 7 OS=Homo sapiens OX=9606 GN=VAMP7 PE=1 SV=3
P51812	KS6A3_HUMAN	4828.35	4285.22	4382.12	4917.77	4688.44	5171.38	4407.51	4281.88	4511.2	Ribosomal protein S6 kinase alpha-3 OS=Homo sapiens OX=9606 GN=RPS6KA3 PE=1 SV=1
P51814	ZNF41_HUMAN	1225.38	1005.27	994.031	1213.73	1048.36	1209.03	1290.77	1033.24	1230.14	Zinc finger protein 41 OS=Homo sapiens OX=9606 GN=ZNF41 PE=1 SV=2
P51817	PRKX_HUMAN	1353.35	1163.56	1173.05	1312.22	1264.29	1441.55	1005.5	954.63	1006.07	cAMP-dependent protein kinase catalytic subunit PRKX OS=Homo sapiens OX=9606 GN=PRKX PE=1 SV=1
P51825	AFF1_HUMAN	3382.86	3003.95	3190.04	3853.98	3955.32	3933.09	2936.4	3147.18	2984.73	AF4/FMR2 family member 1 OS=Homo sapiens OX=9606 GN=AFF1 PE=1 SV=1
P51858	HDGF_HUMAN	39480.6	37358.6	38539.3	33114.1	30339.4	30818.4	23823.4	22824.7	21764.9	Hepatoma-derived growth factor OS=Homo sapiens OX=9606 GN=HDGF PE=1 SV=1
P51946	CCNH_HUMAN	5380.77	4886.42	4689.74	5052.55	4803.2	5108.37	4466.17	4538.1	4771.91	Cyclin-H OS=Homo sapiens OX=9606 GN=CCNH PE=1 SV=1
P51948	MAT1_HUMAN	2344.36	2069.92	2228.36	2368.34	2186.82	2369.55	2026.58	2007.73	1903.96	CDK-activating kinase assembly factor MAT1 OS=Homo sapiens OX=9606 GN=MNAT1 PE=1 SV=1
P51955	NEK2_HUMAN	336.393	311.538	310.507	274.718	280.687	288.798	344.677	366.493	360.846	Serine/threonine-protein kinase Nek2 OS=Homo sapiens OX=9606 GN=NEK2 PE=1 SV=1
P51957	NEK4_HUMAN	1100	1012.5	1109.93	1094.46	1051.49	1130.58	878.014	896.145	872.664	Serine/threonine-protein kinase Nek4 OS=Homo sapiens OX=9606 GN=NEK4 PE=1 SV=2
P51965	UB2E1_HUMAN	4093.47	3820.39	3788.14	4087.31	3876.32	4158.66	2792.99	2721	2576.5	Ubiquitin-conjugating enzyme E2 E1 OS=Homo sapiens OX=9606 GN=UBE2E1 PE=1 SV=1
P51970	NDUA8_HUMAN	7093.39	6524.54	6694.09	7083.94	6768.76	6976.36	5650.78	6304.75	5414.87	NADH dehydrogenase [ubiquinone] 1 alpha subcomplex subunit 8 OS=Homo sapiens OX=9606 GN=NDUFA8 PE=1 SV=3
P51991	ROA3_HUMAN	49852.3	47093.5	50431.3	40695.1	39672.7	37352.3	37624.6	39582.4	33362.7	Heterogeneous nuclear ribonucleoprotein A3 OS=Homo sapiens OX=9606 GN=HNRNPA3 PE=1 SV=2
P52209	6PGD_HUMAN	29276	25182.9	26243.5	29002.5	29267	32564.4	29453.2	27613	30375.6	6-phosphogluconate dehydrogenase, decarboxylating OS=Homo sapiens OX=9606 GN=PGD PE=1 SV=3
P52272	HNRPM_HUMAN	43049.8	38203.4	41248.6	39838.7	39099.1	37891.7	42068.8	43908.5	41644.5	Heterogeneous nuclear ribonucleoprotein M OS=Homo sapiens OX=9606 GN=HNRNPM PE=1 SV=3
P52292	IMA1_HUMAN	32430.5	30074.5	33150.5	25622.9	24911.8	28615.3	26130.9	26466.2	25503.5	Importin subunit alpha-1 OS=Homo sapiens OX=9606 GN=KPNA2 PE=1 SV=1
P52294	IMA5_HUMAN	8049.12	7172.83	7517.8	7716.18	7559.1	7707.63	6370.19	6397	6273.18	Importin subunit alpha-5 OS=Homo sapiens OX=9606 GN=KPNA1 PE=1 SV=3
P52298	NCBP2_HUMAN	424.651	384.43	385	431.63	433.808	460.584	350.508	326.356	320.378	Nuclear cap-binding protein subunit 2 OS=Homo sapiens OX=9606 GN=NCBP2 PE=1 SV=1
P52306	GDS1_HUMAN	7813.59	6615.48	6987.97	7914.08	7223.37	8243.88	5800.17	5741.55	4950.14	Rap1 GTPase-GDP dissociation stimulator 1 OS=Homo sapiens OX=9606 GN=RAP1GDS1 PE=1 SV=3
P52429	DGKE_HUMAN	1877.17	1708.46	1828.3	1803.16	1776.17	1985.55	1370.75	1494.48	1510.38	Diacylglycerol kinase epsilon OS=Homo sapiens OX=9606 GN=DGKE PE=1 SV=1
P52434	RPAB3_HUMAN	772.258	743.948	722.491	647.402	597.34	692.755	366.16	341.737	342.206	DNA-directed RNA polymerases I, II, and III subunit RPABC3 OS=Homo sapiens OX=9606 GN=POLR2H PE=1 SV=4
P52435	RPB11_HUMAN	3378.29	3342.06	3166.95	3196.19	2782.02	3298.75	2421.12	2384.65	2153.99	DNA-directed RNA polymerase II subunit RPB11-a OS=Homo sapiens OX=9606 GN=POLR2J PE=1 SV=1
P52565	GDIR1_HUMAN	10180.1	9046.73	9422.96	8225.39	7509.39	8607.2	5742.42	5439.25	5182.76	Rho GDP-dissociation inhibitor 1 OS=Homo sapiens OX=9606 GN=ARHGDIA PE=1 SV=3
P52569	CTR2_HUMAN	11626.1	10290.1	10569.2	12943	11825.8	12931.8	7998.66	8727.61	9039.97	Cationic amino acid transporter 2 OS=Homo sapiens OX=9606 GN=SLC7A2 PE=1 SV=2
P52594	AGFG1_HUMAN	8316.05	7770.17	8494.14	8707.49	8609.15	8931.2	7538.79	7574.11	7459.27	Arf-GAP domain and FG repeat-containing protein 1 OS=Homo sapiens OX=9606 GN=AGFG1 PE=1 SV=2
P52597	HNRPF_HUMAN	25931.5	22401.7	24083.6	24796.8	23580.8	25163.8	21094.3	21104.2	22528.9	Heterogeneous nuclear ribonucleoprotein F OS=Homo sapiens OX=9606 GN=HNRNPF PE=1 SV=3
P52630	STAT2_HUMAN	3698.09	3249.53	3273.32	3993.6	3979.35	4449.91	3736.46	3701.14	3429.07	Signal transducer and activator of transcription 2 OS=Homo sapiens OX=9606 GN=STAT2 PE=1 SV=1
P52701	MSH6_HUMAN	27092.8	24909.4	26285.1	27499.2	26854.5	27235.1	29334.1	29056.7	29396.9	DNA mismatch repair protein Msh6 OS=Homo sapiens OX=9606 GN=MSH6 PE=1 SV=2
P52732	KIF11_HUMAN	23373.2	22502.1	24168.3	19838.9	19119	19920.7	19155.5	19689.5	16860.4	Kinesin-like protein KIF11 OS=Homo sapiens OX=9606 GN=KIF11 PE=1 SV=2
P52735	VAV2_HUMAN	9706.3	8209.68	8322.99	9135.24	8805.46	9552.27	9309.01	8532.54	8638.84	Guanine nucleotide exchange factor VAV2 OS=Homo sapiens OX=9606 GN=VAV2 PE=1 SV=2
P52739	ZN131_HUMAN	4280.44	3701.52	3748.38	4061.9	3806.52	3916.91	3466.99	3497.89	3182.44	Zinc finger protein 131 OS=Homo sapiens OX=9606 GN=ZNF131 PE=1 SV=2
P52741	ZN134_HUMAN	1024.73	956.145	996.436	932.085	951.247	972.086	759.56	758.714	787.417	Zinc finger protein 134 OS=Homo sapiens OX=9606 GN=ZNF134 PE=1 SV=2
P52746	ZN142_HUMAN	2403.67	2115.13	2171.28	2465	2455.67	2494.01	2422.23	2297.13	2223.5	Zinc finger protein 142 OS=Homo sapiens OX=9606 GN=ZNF142 PE=1 SV=4
P52747	ZN143_HUMAN	2335.66	2102.76	2259.19	2105.06	1872.29	2053.85	1887.03	1935.18	1904.17	Zinc finger protein 143 OS=Homo sapiens OX=9606 GN=ZNF143 PE=1 SV=2
P52756	RBM5_HUMAN	9362.06	8478.53	9593.51	9163.47	8531.78	9194.19	8775.58	9377.26	8247.2	RNA-binding protein 5 OS=Homo sapiens OX=9606 GN=RBM5 PE=1 SV=2
P52758	RIDA_HUMAN	4850.41	3784.1	3931.7	4249.21	3793.58	4258.19	2766.48	2830.27	2601.77	2-iminobutanoate/2-iminopropanoate deaminase OS=Homo sapiens OX=9606 GN=RIDA PE=1 SV=1
P52788	SPSY_HUMAN	9675.11	8332	8567.77	9224.64	9167.56	9989.77	6945.85	6832.57	6702.15	Spermine synthase OS=Homo sapiens OX=9606 GN=SMS PE=1 SV=2
P52789	HXK2_HUMAN	3018.67	2667.61	2625.74	3783.57	4243.68	4422.57	5045.47	4865.72	5389.55	Hexokinase-2 OS=Homo sapiens OX=9606 GN=HK2 PE=1 SV=2
P52799	EFNB2_HUMAN	5755.46	4710.6	4861.82	5136.81	4939.3	5072.52	4518.2	4616.21	4020.76	Ephrin-B2 OS=Homo sapiens OX=9606 GN=EFNB2 PE=1 SV=1
P52815	RM12_HUMAN	8706.1	7843.48	8145.65	8041.55	7637.88	7698.21	6605.27	6656.69	5772.86	Large ribosomal subunit protein bL12m OS=Homo sapiens OX=9606 GN=MRPL12 PE=1 SV=2
P52848	NDST1_HUMAN	1613.9	1436.15	1488.07	1672.28	1494.93	1597.72	1381.65	1422.59	1403.52	Bifunctional heparan sulfate N-deacetylase/N-sulfotransferase 1 OS=Homo sapiens OX=9606 GN=NDST1 PE=1 SV=1
P52888	THOP1_HUMAN	9025.16	7831.86	8242.61	7880.71	7621.89	7526.61	7876.35	7305.49	7061.11	Thimet oligopeptidase OS=Homo sapiens OX=9606 GN=THOP1 PE=1 SV=2
P52907	CAZA1_HUMAN	15457.3	14090.6	13964.8	13498.4	12137.1	12942.5	9022.53	8805.5	8159.95	F-actin-capping protein subunit alpha-1 OS=Homo sapiens OX=9606 GN=CAPZA1 PE=1 SV=3
P52943	CRIP2_HUMAN	11931.2	10240	11460.1	11149.2	10568.6	11092.4	10861.2	10092.5	9675.3	Cysteine-rich protein 2 OS=Homo sapiens OX=9606 GN=CRIP2 PE=1 SV=1
P52948	NUP98_HUMAN	10888.9	10169.7	10447.4	9613.59	9236.48	9555.37	7889.84	8124.78	7761.81	Nuclear pore complex protein Nup98-Nup96 OS=Homo sapiens OX=9606 GN=NUP98 PE=1 SV=4
P53004	BIEA_HUMAN	15570.9	14421.8	14934.2	15522.5	15180	16312.1	10326.3	10704	10972.2	Biliverdin reductase A OS=Homo sapiens OX=9606 GN=BLVRA PE=1 SV=2
P53007	TXTP_HUMAN	1547.12	1319.76	1357.95	1493.2	1412.57	1605.61	1293.12	1312.29	1249.5	Tricarboxylate transport protein, mitochondrial OS=Homo sapiens OX=9606 GN=SLC25A1 PE=1 SV=2
P53041	PPP5_HUMAN	12376.9	11199	11754.2	12399	11811	12592.8	12155.3	11900.5	11924	Serine/threonine-protein phosphatase 5 OS=Homo sapiens OX=9606 GN=PPP5C PE=1 SV=1
P53350	PLK1_HUMAN	11688.1	10990.5	11139	9715.25	9764.26	10679.7	10599	11288.7	11241	Serine/threonine-protein kinase PLK1 OS=Homo sapiens OX=9606 GN=PLK1 PE=1 SV=1
P53355	DAPK1_HUMAN	1522.03	1316.84	1426.75	1486.87	1509.64	1587.42	1196.65	1219.62	1222.16	Death-associated protein kinase 1 OS=Homo sapiens OX=9606 GN=DAPK1 PE=1 SV=6
P53365	ARFP2_HUMAN	5724.99	5080.43	5056.51	6066.42	6197.57	5964.86	4813.17	4843.88	4529.73	Arfaptin-2 OS=Homo sapiens OX=9606 GN=ARFIP2 PE=1 SV=1
P53367	ARFP1_HUMAN	11909.8	10369.5	10189.5	12162.2	11674.7	12280.4	10009.8	9879.04	8668.05	Arfaptin-1 OS=Homo sapiens OX=9606 GN=ARFIP1 PE=1 SV=2
P53396	ACLY_HUMAN	42341.8	33810.1	34421.9	39146.1	38276.1	42604.5	35536.5	33348.1	36562.4	ATP-citrate synthase OS=Homo sapiens OX=9606 GN=ACLY PE=1 SV=3
P53567	CEBPG_HUMAN	3100.22	3029.82	3117.21	3221.94	3098.38	3385.52	2244.03	2429.87	2202.35	CCAAT/enhancer-binding protein gamma OS=Homo sapiens OX=9606 GN=CEBPG PE=1 SV=1
P53582	MAP11_HUMAN	2359.34	2073.88	2042.52	2143.57	2335.28	2255.94	2121.97	2077.39	1944.67	Methionine aminopeptidase 1 OS=Homo sapiens OX=9606 GN=METAP1 PE=1 SV=2
P53597	SUCA_HUMAN	8947.23	8393.18	8221.32	7708.38	7482.21	7512.03	5826.48	6169.39	5681.53	Succinate--CoA ligase [ADP/GDP-forming] subunit alpha, mitochondrial OS=Homo sapiens OX=9606 GN=SUCLG1 PE=1 SV=4
P53602	MVD1_HUMAN	691.139	552.196	629.418	735.3	696.224	865.201	697.79	705.308	783.976	Diphosphomevalonate decarboxylase OS=Homo sapiens OX=9606 GN=MVD PE=1 SV=1
P53618	COPB_HUMAN	16486.5	14296.2	15152.8	19096.6	18103	19514.1	16594.8	16419.9	15429.8	Coatomer subunit beta OS=Homo sapiens OX=9606 GN=COPB1 PE=1 SV=3
P53621	COPA_HUMAN	27183	24791.6	25492.3	29630.7	28889	30413.7	25987.2	26012.6	26202	Coatomer subunit alpha OS=Homo sapiens OX=9606 GN=COPA PE=1 SV=2
P53634	CATC_HUMAN	4089.12	3857.18	3757.71	3965.77	3832.8	3984.97	2596.06	2892.86	2781.32	Dipeptidyl peptidase 1 OS=Homo sapiens OX=9606 GN=CTSC PE=1 SV=2
P53671	LIMK2_HUMAN	1498.23	1266.22	1352.17	1558.48	1554.42	1685.92	1525.46	1452.1	1388.82	LIM domain kinase 2 OS=Homo sapiens OX=9606 GN=LIMK2 PE=1 SV=1
P53677	AP3M2_HUMAN	1622.08	1462.33	1619.08	1678.26	1543.19	1788.37	1466.11	1445.07	1338.04	AP-3 complex subunit mu-2 OS=Homo sapiens OX=9606 GN=AP3M2 PE=1 SV=1
P53680	AP2S1_HUMAN	176.623	184.349	186.376	155.661	136.031	182.353	141.162	144.179	134.074	AP-2 complex subunit sigma OS=Homo sapiens OX=9606 GN=AP2S1 PE=1 SV=2
P53701	CCHL_HUMAN	7352.53	6531.12	6583.22	7163.11	6868.33	7196.93	6299.49	6585.43	6064.55	Holocytochrome c-type synthase OS=Homo sapiens OX=9606 GN=HCCS PE=1 SV=1
P53794	SC5A3_HUMAN	465.606	368.283	413.323	464.1	400.728	396.58	342.241	359.499	338.465	Sodium/myo-inositol cotransporter OS=Homo sapiens OX=9606 GN=SLC5A3 PE=1 SV=4
P53801	PTTG_HUMAN	4412.16	4244.68	3864.69	3909.72	3493.78	3865.45	2992.01	3057.34	2619.45	Pituitary tumor-transforming gene 1 protein-interacting protein OS=Homo sapiens OX=9606 GN=PTTG1IP PE=1 SV=1
P53803	RPAB4_HUMAN	2135.37	2112.42	2104.95	2261.57	2257.13	2298.97	1835.38	1819.17	1779.08	DNA-directed RNA polymerases I, II, and III subunit RPABC4 OS=Homo sapiens OX=9606 GN=POLR2K PE=1 SV=1
P53804	TTC3_HUMAN	6113.87	5925.15	6026.65	4747.96	4350.62	5290.83	3159.52	3293.39	3351.51	E3 ubiquitin-protein ligase TTC3 OS=Homo sapiens OX=9606 GN=TTC3 PE=1 SV=2
P53805	RCAN1_HUMAN	3756.52	3191.02	3361.1	3616.88	3261.16	4119.72	3147.02	3040.3	3003.71	Calcipressin-1 OS=Homo sapiens OX=9606 GN=RCAN1 PE=1 SV=4
P53814	SMTN_HUMAN	1182.93	960.441	1087.33	1059.14	967.553	1187.07	1047	1052.95	1404.83	Smoothelin OS=Homo sapiens OX=9606 GN=SMTN PE=1 SV=7
P53816	PLAT3_HUMAN	946.255	800.945	896.196	1111.19	1165.59	1155.97	960.721	879.209	868.4	Phospholipase A and acyltransferase 3 OS=Homo sapiens OX=9606 GN=PLAAT3 PE=1 SV=2
P53985	MOT1_HUMAN	3411.54	3340.28	3179.85	3094.97	2996.05	3270.54	2723.76	3119.19	3060.99	Monocarboxylate transporter 1 OS=Homo sapiens OX=9606 GN=SLC16A1 PE=1 SV=3
P53990	IST1_HUMAN	11369.4	9509.31	10448.8	11192.2	10507.8	11400.6	9039.95	8703.36	8463.59	IST1 homolog OS=Homo sapiens OX=9606 GN=IST1 PE=1 SV=1
P53992	SC24C_HUMAN	6719.63	5757.57	6069.37	7401.78	7216.26	7458.95	7741.74	7331.75	6780.22	Protein transport protein Sec24C OS=Homo sapiens OX=9606 GN=SEC24C PE=1 SV=3
P53999	TCP4_HUMAN	16900.6	14888.9	15559.7	15852.7	16004.2	16197.6	12971.9	12317.2	12109.2	Activated RNA polymerase II transcriptional coactivator p15 OS=Homo sapiens OX=9606 GN=SUB1 PE=1 SV=3
P54098	DPOG1_HUMAN	268.304	207.119	224.706	329.621	260.959	319.953	260.745	258.495	344.311	DNA polymerase subunit gamma-1 OS=Homo sapiens OX=9606 GN=POLG PE=1 SV=1
P54105	ICLN_HUMAN	2428.38	2277.2	2197.41	2083.91	1798.17	2003.35	1223.84	1217.95	1233.09	Methylosome subunit pICln OS=Homo sapiens OX=9606 GN=CLNS1A PE=1 SV=1
P54132	BLM_HUMAN	2170.44	1892.43	2069.24	1945.82	1770	1997.31	1736.16	1802.58	1660.98	RecQ-like DNA helicase BLM OS=Homo sapiens OX=9606 GN=BLM PE=1 SV=1
P54136	SYRC_HUMAN	27448.8	23470.8	24211.1	26988.3	26352.3	29257.8	26496	24832.2	24629	Arginine--tRNA ligase, cytoplasmic OS=Homo sapiens OX=9606 GN=RARS1 PE=1 SV=2
P54198	HIRA_HUMAN	189.602	169.437	184.077	188.151	167.508	172.09	149.075	130.862	144.566	Protein HIRA OS=Homo sapiens OX=9606 GN=HIRA PE=1 SV=2
P54252	ATX3_HUMAN	199.096	182.566	188.554	200.811	200.483	213.734	179.118	138.579	154.626	Ataxin-3 OS=Homo sapiens OX=9606 GN=ATXN3 PE=1 SV=5
P54253	ATX1_HUMAN	4086.25	3577.73	3799.23	4495.59	4162.82	4536.32	3187.63	3269.54	3258.82	Ataxin-1 OS=Homo sapiens OX=9606 GN=ATXN1 PE=1 SV=2
P54259	ATN1_HUMAN	3236.87	2937.66	3228.96	3073.17	2918.28	2859.01	2547.16	2571.22	2437.8	Atrophin-1 OS=Homo sapiens OX=9606 GN=ATN1 PE=1 SV=3
P54278	PMS2_HUMAN	2141.93	1786.01	1728.77	2252.55	2284.29	2142.67	2060.37	2137.97	2055.96	Mismatch repair endonuclease PMS2 OS=Homo sapiens OX=9606 GN=PMS2 PE=1 SV=2
P54284	CACB3_HUMAN	874.925	715.861	801.191	801.959	722.886	889.785	688.117	697.924	659.68	Voltage-dependent L-type calcium channel subunit beta-3 OS=Homo sapiens OX=9606 GN=CACNB3 PE=1 SV=1
P54577	SYYC_HUMAN	50957.1	45472.8	49217.4	57331	55405.7	61737.5	52927.4	51177.1	49268.2	Tyrosine--tRNA ligase, cytoplasmic OS=Homo sapiens OX=9606 GN=YARS1 PE=1 SV=4
P54578	UBP14_HUMAN	27746.4	23415.2	24231	27755.4	27496.6	29666.7	24935.8	23512.1	22643.7	Ubiquitin carboxyl-terminal hydrolase 14 OS=Homo sapiens OX=9606 GN=USP14 PE=1 SV=3
P54619	AAKG1_HUMAN	2903.24	2647.55	2570.19	3151.45	2860.02	3168.83	2552.19	2653.17	2489.76	5'-AMP-activated protein kinase subunit gamma-1 OS=Homo sapiens OX=9606 GN=PRKAG1 PE=1 SV=1
P54652	HSP72_HUMAN	833.218	723.107	747.382	744.335	665.868	820.078	621.409	642.159	605.354	Heat shock-related 70 kDa protein 2 OS=Homo sapiens OX=9606 GN=HSPA2 PE=1 SV=1
P54709	AT1B3_HUMAN	12915.4	11465.2	11350.2	11996	10765.1	11831.7	9563.14	10236.9	10391.6	Sodium/potassium-transporting ATPase subunit beta-3 OS=Homo sapiens OX=9606 GN=ATP1B3 PE=1 SV=1
P54725	RD23A_HUMAN	408.719	365.547	375.463	316.119	281.333	318.02	187.043	179.202	161.096	UV excision repair protein RAD23 homolog A OS=Homo sapiens OX=9606 GN=RAD23A PE=1 SV=1
P54727	RD23B_HUMAN	9187.81	8407.61	8140.87	8456.23	7762.67	8528.89	5116.62	4977.72	4489.45	UV excision repair protein RAD23 homolog B OS=Homo sapiens OX=9606 GN=RAD23B PE=1 SV=1
P54753	EPHB3_HUMAN	1797.64	1640.21	1646.62	1850.51	1751.91	1830.95	1732.88	1762.28	1612.72	Ephrin type-B receptor 3 OS=Homo sapiens OX=9606 GN=EPHB3 PE=1 SV=2
P54760	EPHB4_HUMAN	5423.03	4606	4586.49	5145.57	4920.49	5037.84	4062.8	4303.68	4070.58	Ephrin type-B receptor 4 OS=Homo sapiens OX=9606 GN=EPHB4 PE=1 SV=2
P54764	EPHA4_HUMAN	4594.19	4140.62	4355.11	4463.98	4346.6	4645.86	3859.79	3913.12	3685.4	Ephrin type-A receptor 4 OS=Homo sapiens OX=9606 GN=EPHA4 PE=1 SV=1
P54802	ANAG_HUMAN	2250.96	1737.53	1926.55	2158.49	1970.34	2061.38	1733.28	1821.8	1675.29	Alpha-N-acetylglucosaminidase OS=Homo sapiens OX=9606 GN=NAGLU PE=1 SV=2
P54803	GALC_HUMAN	276.884	250.726	235.955	290.357	283.183	308.866	231.513	229.167	213.866	Galactocerebrosidase OS=Homo sapiens OX=9606 GN=GALC PE=1 SV=3
P54819	KAD2_HUMAN	18517.6	16411.7	17326.1	19596.1	17994.5	19108.5	15716.6	16522.2	15732.4	Adenylate kinase 2, mitochondrial OS=Homo sapiens OX=9606 GN=AK2 PE=1 SV=2
P54886	P5CS_HUMAN	15200.5	13894.8	13207.4	14582.2	13447.7	14226.4	9581.44	10353.1	10121.9	Delta-1-pyrroline-5-carboxylate synthase OS=Homo sapiens OX=9606 GN=ALDH18A1 PE=1 SV=2
P54920	SNAA_HUMAN	18949.5	15641.7	16333.3	18081	16442.4	17877.8	17292.7	16464.3	15151.8	Alpha-soluble NSF attachment protein OS=Homo sapiens OX=9606 GN=NAPA PE=1 SV=3
P54922	ADPRH_HUMAN	204.468	157.867	182.594	217.92	216.213	206.018	180.743	171.153	190.238	ADP-ribosylhydrolase ARH1 OS=Homo sapiens OX=9606 GN=ADPRH PE=1 SV=1
P55010	IF5_HUMAN	47381.1	43657.1	48914.2	41855.5	40177.8	44049.4	46523	43799.6	43918.2	Eukaryotic translation initiation factor 5 OS=Homo sapiens OX=9606 GN=EIF5 PE=1 SV=2
P55011	S12A2_HUMAN	16514.8	15255.2	14477.4	17359.6	16234.2	15914.5	12473.1	13561.3	11939.7	Solute carrier family 12 member 2 OS=Homo sapiens OX=9606 GN=SLC12A2 PE=1 SV=1
P55036	PSMD4_HUMAN	3951.02	3557.48	3828.74	3586.96	3254.3	3707.42	3134.82	2933.21	2718.48	26S proteasome non-ATPase regulatory subunit 4 OS=Homo sapiens OX=9606 GN=PSMD4 PE=1 SV=1
P55039	DRG2_HUMAN	8451.63	7552.65	8006.35	8044.05	7795.17	8780.16	8115.64	7864.39	8420.73	Developmentally-regulated GTP-binding protein 2 OS=Homo sapiens OX=9606 GN=DRG2 PE=1 SV=1
P55055	NR1H2_HUMAN	3118.93	2782.63	2751.15	2957.78	2926.28	3124.85	2872.58	2916.39	2883.36	Oxysterols receptor LXR-beta OS=Homo sapiens OX=9606 GN=NR1H2 PE=1 SV=2
P55060	XPO2_HUMAN	35562.9	32057.3	33542.1	33493.6	32194.1	33617.1	32231.5	30721.5	27863.5	Exportin-2 OS=Homo sapiens OX=9606 GN=CSE1L PE=1 SV=3
[truncated: 4,632 more rows]

## Sheet: Sheet2
Table S1B. Abundance changes of newly synthesized proteins in cells with cuproptosis and ferroptosis
UniProt Accession	Entry Name	Avg(log2(Cu/Ctrl))	P value (Cu)	Avg(log2(Fe/Ctrl))	P value (Fe)
A0A024RBG1	NUD4B_HUMAN	-0.330323	1.24e-05	0.0452306	0.247809
A0A096LP01	SIM26_HUMAN	-0.336019	0.00113349	-0.280281	0.000701
A0A0B4J1W7	NPIA9_HUMAN	-0.998256	1.29e-08	-0.371076	0.000176
A0A0U1RRE5	NBDY_HUMAN	-0.42527	1.55e-05	0.106838	0.0812173
A0A804HLA8	GBG5B_HUMAN	-0.1541	0.0343815	0.0286944	0.597839
A0AV96	RBM47_HUMAN	0.123524	0.0255046	0.0792413	0.0568651
A0AVF1	IFT56_HUMAN	0.434489	1.19e-06	0.327476	4e-05
A0AVK6	E2F8_HUMAN	-0.127891	0.0162997	-0.336441	6.35e-05
A0AVT1	UBA6_HUMAN	0.0737024	0.0552614	0.0666993	0.0992052
A0FGR8	ESYT2_HUMAN	0.0873728	0.0704614	0.133232	0.0100923
A0MZ66	SHOT1_HUMAN	-0.140191	0.00521913	0.0460218	0.235391
A1A4S6	RHG10_HUMAN	0.363248	0.00418797	0.236464	0.0225545
A1A5B4	ANO9_HUMAN	0.261587	0.00715765	0.284521	0.0035146
A1A5D9	BICL2_HUMAN	-0.18398	0.0224776	0.180554	0.0130175
A1L0T0	HACL2_HUMAN	0.0986573	0.0381996	0.00301795	0.936883
A1L170	CA226_HUMAN	-0.0223408	0.620782	0.101147	0.0464115
A1L390	PKHG3_HUMAN	0.0104473	0.828746	-0.113894	0.0897899
A1X283	SPD2B_HUMAN	0.203997	0.000667	0.217794	0.00203612
A2A2Z9	AN18B_HUMAN	-0.458159	8.11e-05	-0.399063	0.00973403
A2A3N6	PIPSL_HUMAN	-0.0386839	0.392501	-0.0118539	0.781326
A2RRP1	NBAS_HUMAN	0.292481	3.48e-05	0.133804	0.00422799
A2RTX5	SYTC2_HUMAN	0.513177	6.39e-07	0.325802	0.000204
A2VDJ0	T131L_HUMAN	0.202718	0.000464	0.13599	0.00230714
A3KMH1	VWA8_HUMAN	-0.237529	0.0030089	-0.0157565	0.887476
A3KN83	SBNO1_HUMAN	0.298224	2.82e-05	0.151777	0.00395588
A4D1E9	GTPBA_HUMAN	0.064943	0.127585	0.0803709	0.0290242
A4D1S0	KLRG2_HUMAN	0.44101	1.4e-06	0.13944	0.00587621
A4D1U4	DEN11_HUMAN	0.0779345	0.236032	0.33964	0.000193
A5A3E0	POTEF_HUMAN	0.014694	0.839654	-0.0170937	0.819714
A5D8V6	VP37C_HUMAN	0.348068	0.000574	0.263807	0.00316102
A5YKK6	CNOT1_HUMAN	0.296238	1.98e-05	0.121093	0.00553382
A6H8Y1	BDP1_HUMAN	0.0969731	0.0998867	0.0401854	0.464647
A6NCE7	MP3B2_HUMAN	0.291676	0.000112	0.307147	0.00359574
A6NCI4	VWA3A_HUMAN	-0.275692	3.73e-05	-0.359271	2.48e-05
A6ND36	FA83G_HUMAN	0.34343	0.000108	0.0836351	0.242058
A6NDB9	PALM3_HUMAN	-0.210384	0.013488	0.0641673	0.444293
A6NDG6	PGP_HUMAN	0.0533377	0.16036	-0.228986	0.000384
A6NDU8	RIMC1_HUMAN	0.295154	4.61e-05	0.310553	2.54e-05
A6NFI3	ZN316_HUMAN	0.0780542	0.0932982	0.0442249	0.319536
A6NHR9	SMHD1_HUMAN	0.125589	0.0085764	-0.0606282	0.13002
A6NIH7	U119B_HUMAN	-0.276312	0.00140545	-0.0160578	0.724602
A6NIZ1	RP1BL_HUMAN	-0.573424	1.05e-06	-0.0868299	0.0828421
A6NKD9	CC85C_HUMAN	-0.183051	0.00136013	-0.0668206	0.0703582
A6NKF1	SAC31_HUMAN	0.232788	0.000238	-0.0744167	0.0926347
A6NKH3	RL37L_HUMAN	0.539634	2.32e-06	0.217417	0.00458054
A6NMD0	IFM10_HUMAN	-0.125916	0.00825217	0.170717	0.00154776
A6NN14	ZN729_HUMAN	0.102834	0.0671642	-0.223778	0.00015
A6NNY8	UBP27_HUMAN	0.246198	0.000201	0.0699709	0.279728
A7E2V4	ZSWM8_HUMAN	0.23169	0.000188	0.118649	0.00823748
A7KAX9	RHG32_HUMAN	0.0864465	0.133111	0.0839392	0.0577057
A8MQ14	ZN850_HUMAN	0.178153	0.0532662	-0.0979736	0.210333
A8MT69	CENPX_HUMAN	-0.901277	0.000545	-0.501341	0.000135
A8MTT3	CEBOS_HUMAN	-0.0361287	0.383102	-0.00869157	0.849863
A8MVJ9	HPF1L_HUMAN	0.253742	0.00535845	0.168723	0.0187851
A8MW92	P20L1_HUMAN	-0.0505533	0.257812	0.00939712	0.81354
A8MWD9	RUXGL_HUMAN	-0.222369	0.00338726	-0.148193	0.0412113
A8MWX3	WASH4_HUMAN	0.255266	0.00058	0.109423	0.0324941
A8MYZ6	FOXO6_HUMAN	0.0346579	0.383713	-0.00259832	0.949259
A9UHW6	MI4GD_HUMAN	-0.160996	0.00499887	0.070967	0.111957
B1AJZ9	FHAD1_HUMAN	-0.39916	7.19e-05	-0.412179	2.69e-05
B1AK53	ESPN_HUMAN	0.221676	0.000299	0.211908	0.000408
B3KU38	IQIP1_HUMAN	0.0543182	0.36981	0.172294	0.0115047
B5ME19	EIFCL_HUMAN	0.646901	1.07e-07	0.173218	0.00148271
C9J2P7	U17LF_HUMAN	-0.146381	0.0232063	-0.210848	0.000872
C9J7I0	UMAD1_HUMAN	-0.575426	1.04e-07	-0.138507	0.019391
C9JLW8	MCRI1_HUMAN	-0.225496	0.000137	0.0605001	0.317081
E9PAV3	NACAM_HUMAN	-0.361024	2.55e-05	-0.10828	0.0448917
E9PRG8	CK098_HUMAN	0.0785044	0.272183	-0.0417315	0.446675
H0Y354	FA72C_HUMAN	-0.22679	0.00151012	-0.31024	5.57e-05
L0R819	ASURF_HUMAN	-0.399792	1.31e-05	-0.121079	0.0166517
O00115	DNS2A_HUMAN	0.198926	0.000923	0.106087	0.00876561
O00124	UBXN8_HUMAN	0.043826	0.321094	-0.0418681	0.280684
O00139	KIF2A_HUMAN	0.191525	0.000382	0.0652103	0.168933
O00148	DX39A_HUMAN	0.261322	8.2e-05	-0.0726326	0.0982149
O00151	PDLI1_HUMAN	0.261498	0.00866849	-0.047588	0.411392
O00154	BACH_HUMAN	-0.143511	0.00801613	-0.0570137	0.124103
O00159	MYO1C_HUMAN	0.118621	0.0600611	-0.111847	0.0404679
O00161	SNP23_HUMAN	0.0341241	0.499481	0.282532	0.000239
O00167	EYA2_HUMAN	0.168757	0.0778192	0.233123	0.0224464
O00170	AIP_HUMAN	0.100351	0.0202063	0.0796574	0.0395963
O00178	GTPB1_HUMAN	0.187257	0.00765145	0.0567425	0.252486
O00186	STXB3_HUMAN	0.361335	4.56e-06	0.0957496	0.0171927
O00193	SMAP_HUMAN	-0.312543	0.000265	-0.0795596	0.12386
O00194	RB27B_HUMAN	0.0241177	0.596872	0.0922341	0.0676033
O00203	AP3B1_HUMAN	0.0749674	0.0660686	0.144168	0.00259992
O00204	ST2B1_HUMAN	0.067695	0.230818	-0.0038526	0.929761
O00212	RHOD_HUMAN	0.192227	0.00634856	0.169674	0.0132001
O00214	LEG8_HUMAN	0.0739485	0.111166	0.122671	0.0115128
O00217	NDUS8_HUMAN	0.0252258	0.609368	0.0685655	0.141015
O00220	TR10A_HUMAN	0.37633	0.000359	0.322533	0.000435
O00231	PSD11_HUMAN	0.132754	0.0117339	0.0921203	0.0207918
O00232	PSD12_HUMAN	0.453211	2.19e-06	0.13545	0.00327807
O00233	PSMD9_HUMAN	-0.49247	1.91e-05	-0.120994	0.01934
O00244	ATOX1_HUMAN	-0.350584	6.93e-05	0.0217595	0.597854
O00255	MEN1_HUMAN	-0.00397347	0.919806	-0.0263528	0.470765
O00257	CBX4_HUMAN	0.112133	0.0887286	0.151094	0.020214
O00264	PGRC1_HUMAN	-0.444511	1.07e-05	-0.236399	0.000843
O00267	SPT5H_HUMAN	0.444933	8.63e-07	0.112423	0.00683002
O00268	TAF4_HUMAN	0.188466	0.0028831	-0.00506602	0.911303
O00287	RFXAP_HUMAN	0.487778	0.00119894	0.475206	1.42e-05
O00291	HIP1_HUMAN	-0.22171	0.000806	-0.13126	0.00751796
O00299	CLIC1_HUMAN	-0.178388	0.0107621	0.13523	0.00404468
O00303	EIF3F_HUMAN	0.0779803	0.0953387	0.211135	0.000633976
O00308	WWP2_HUMAN	0.317292	2.59e-05	0.0588787	0.190264
O00330	ODPX_HUMAN	-0.0102395	0.798255	0.0441858	0.314206
O00339	MATN2_HUMAN	0.216688	0.00130354	0.0775323	0.13667
O00391	QSOX1_HUMAN	-0.0231456	0.602605	0.0996825	0.0257408
O00399	DCTN6_HUMAN	0.137879	0.00789555	0.106255	0.0532515
O00400	ACATN_HUMAN	0.32796	2.65e-05	0.201425	0.000939
O00401	WASL_HUMAN	0.0724276	0.152079	0.0497487	0.221894
O00410	IPO5_HUMAN	0.437603	1.36e-05	0.313961	0.000339
O00411	RPOM_HUMAN	0.21888	0.000958	0.0595217	0.140218
O00418	EF2K_HUMAN	0.148914	0.00365294	0.220916	0.000202
O00422	SAP18_HUMAN	-0.105331	0.0390045	-0.0764568	0.109352
O00423	EMAL1_HUMAN	0.124261	0.0129499	0.103287	0.0222526
O00429	DNM1L_HUMAN	0.128273	0.0257422	0.0786192	0.0934345
O00442	RTCA_HUMAN	0.217233	0.000389	0.174493	0.00449206
O00443	P3C2A_HUMAN	0.261842	0.000293	0.133398	0.00905953
O00458	IFRD1_HUMAN	0.438593	2.64e-05	-0.0309396	0.42958
O00459	P85B_HUMAN	-0.0744083	0.105006	0.203743	0.000732
O00461	GOLI4_HUMAN	-0.27718	9.96e-05	-0.101788	0.0279213
O00462	MANBA_HUMAN	0.0582415	0.229112	0.222059	0.00110511
O00463	TRAF5_HUMAN	0.354961	7.55e-06	0.23377	0.000372
O00468	AGRIN_HUMAN	0.100982	0.0971525	0.0499601	0.339681
O00469	PLOD2_HUMAN	-0.200028	0.00428335	0.0547228	0.299494
O00471	EXOC5_HUMAN	0.207694	0.000263	0.101025	0.0149643
O00472	ELL2_HUMAN	0.205569	0.00267233	0.305157	0.000588
O00479	HMGN4_HUMAN	0.0560833	0.493215	0.615682	4.15e-05
O00483	NDUA4_HUMAN	-0.597131	1.16e-05	-0.294564	0.0011229
O00487	PSDE_HUMAN	0.62234	1.92e-07	0.191501	0.0117362
O00505	IMA4_HUMAN	-0.0478781	0.295515	0.128708	0.00660238
O00506	STK25_HUMAN	-0.26996	6.81e-05	-0.0593277	0.130834
O00507	USP9Y_HUMAN	0.276534	5.99e-05	0.230697	0.000203
O00512	BCL9_HUMAN	0.28138	0.00011	0.305598	0.000528
O00515	LAD1_HUMAN	0.19954	0.0074117	-0.12399	0.0351517
O00519	FAAH1_HUMAN	0.400881	6.51e-06	0.214886	0.000644
O00522	KRIT1_HUMAN	0.263745	0.000172	0.124745	0.0170385
O00526	UPK2_HUMAN	0.153188	0.442814	-0.230711	0.255217
O00541	PESC_HUMAN	0.198962	0.00407154	-0.0451744	0.258487
O00548	DLL1_HUMAN	0.412848	1.16e-05	0.0978906	0.0818528
O00559	RCAS1_HUMAN	-0.209031	0.00175574	-0.0564841	0.198932
O00560	SDCB1_HUMAN	-0.191437	0.00167529	0.153714	0.0181292
O00566	MPP10_HUMAN	0.312401	7.87e-05	0.0535801	0.208375
O00567	NOP56_HUMAN	0.211801	0.0346748	0.274366	0.00128944
O00570	SOX1_HUMAN	-0.0724976	0.451937	0.118829	0.235601
O00571	DDX3X_HUMAN	0.0786048	0.202516	-0.21633	0.00186274
O00584	RNT2_HUMAN	-0.362711	1.79e-05	0.00387363	0.916221
O00622	CCN1_HUMAN	0.482656	5.98e-05	0.085124	0.140082
O00625	PIR_HUMAN	-0.0683526	0.180884	0.133372	0.0270369
O00629	IMA3_HUMAN	-0.423852	5.01e-06	-0.0726295	0.0531375
O00712	NFIB_HUMAN	0.22186	0.00309009	0.167557	0.0103306
O00716	E2F3_HUMAN	-0.494035	1.14e-06	-0.211039	0.000721
O00743	PPP6_HUMAN	-0.0433184	0.418874	0.119664	0.0314678
O00750	P3C2B_HUMAN	0.318978	0.00142343	0.275572	0.00385809
O00757	F16P2_HUMAN	-0.323175	3.27e-05	0.0519351	0.511663
O00762	UBE2C_HUMAN	-0.482005	5.44e-06	-0.548665	4.41e-06
O00764	PDXK_HUMAN	0.496897	0.000176	0.291127	0.00528942
O00767	SCD_HUMAN	-0.00742969	0.95961	0.167438	0.204591
O14493	CLD4_HUMAN	0.31174	0.0122588	0.280682	0.0407921
O14494	PLPP1_HUMAN	0.212389	0.0184835	0.120217	0.0919083
O14495	PLPP3_HUMAN	0.325719	0.000147	0.25627	0.000833
O14497	ARI1A_HUMAN	0.0581338	0.203375	-0.0451793	0.267018
O14503	BHE40_HUMAN	0.0247146	0.752748	0.100681	0.147485
O14530	TXND9_HUMAN	0.0619143	0.115322	0.0557044	0.105695
O14544	SOCS6_HUMAN	0.196748	0.00336686	0.304178	0.0011923
O14545	TRAD1_HUMAN	0.245385	0.0023218	0.209532	0.000738
O14548	COX7R_HUMAN	-0.252191	0.000634	-0.0952787	0.0569976
O14562	UBFD1_HUMAN	-0.0704558	0.0880845	0.0956784	0.0201667
O14569	C56D2_HUMAN	-0.104866	0.0837302	-0.0316563	0.712531
O14576	DC1I1_HUMAN	-0.370196	0.00106648	-0.0912144	0.182869
O14578	CTRO_HUMAN	0.307298	2.41e-05	-0.00824345	0.807583
O14579	COPE_HUMAN	-0.0726318	0.177071	0.206648	0.000537
O14595	CTDS2_HUMAN	-0.263255	0.00128315	0.0893441	0.125307
O14604	TYB4Y_HUMAN	-0.499342	0.000153	-0.00449082	0.945498
O14617	AP3D1_HUMAN	0.132237	0.226141	0.558397	3.15e-05
O14639	ABLM1_HUMAN	0.162582	0.00263656	0.221293	0.000232
O14640	DVL1_HUMAN	0.0814697	0.682404	0.222877	0.258094
O14641	DVL2_HUMAN	0.165505	0.00186672	0.136174	0.0042393
O14646	CHD1_HUMAN	0.142959	0.00223779	-0.048762	0.188653
O14647	CHD2_HUMAN	0.215923	0.00114892	0.072456	0.0627606
O14653	GOSR2_HUMAN	0.0449197	0.270029	0.0883037	0.0557705
O14656	TOR1A_HUMAN	-0.109656	0.0993057	-0.0654416	0.350835
O14657	TOR1B_HUMAN	0.083335	0.10527	0.022274	0.753612
O14662	STX16_HUMAN	-0.112294	0.0402467	0.0791147	0.068255
O14672	ADA10_HUMAN	0.228423	0.000399	-0.00436938	0.910012
O14683	P5I11_HUMAN	-0.140451	0.00889798	-0.156612	0.00521116
O14686	KMT2D_HUMAN	0.0998011	0.0203443	0.0736374	0.14205
O14709	ZN197_HUMAN	0.0401555	0.498846	-0.084305	0.257986
O14713	ITBP1_HUMAN	0.206634	0.00296849	0.0937097	0.428252
O14730	RIOK3_HUMAN	0.581255	1.26e-06	0.184108	0.00500859
O14733	MP2K7_HUMAN	0.33678	2.04e-05	0.124575	0.00354189
O14737	PDCD5_HUMAN	-0.225754	0.00554155	0.0131285	0.774221
O14744	ANM5_HUMAN	0.109197	0.0113581	0.00524799	0.887137
O14745	NHRF1_HUMAN	-0.791101	3.39e-07	-0.0915495	0.14118
O14753	OVOL1_HUMAN	-0.00528813	0.916531	-0.166914	0.00767924
O14757	CHK1_HUMAN	0.00940947	0.858545	-0.226389	0.000703
O14763	TR10B_HUMAN	-0.39513	0.0727741	0.494951	0.00466318
O14776	TCRG1_HUMAN	0.182312	0.00281892	-0.0748028	0.163346
O14777	NDC80_HUMAN	0.0648423	0.122787	-0.257138	0.000133
O14782	KIF3C_HUMAN	-0.0790048	0.113328	0.00149239	0.973001
O14786	NRP1_HUMAN	0.083747	0.154563	0.106725	0.0177362
O14787	TNPO2_HUMAN	0.174283	0.00963351	0.17163	0.00223364
O14802	RPC1_HUMAN	0.378934	3.21e-06	0.187044	0.000545
O14818	PSA7_HUMAN	-0.284934	0.000134	-0.305131	0.000476
O14832	PAHX_HUMAN	-0.0630329	0.199954	0.0105459	0.816092
O14874	BCKD_HUMAN	-0.203956	0.0231208	-0.289517	0.00450857
O14893	GEMI2_HUMAN	-0.28549	0.00028	-0.108529	0.0577685
O14896	IRF6_HUMAN	0.425181	5.55e-06	0.287182	0.00323385
O14907	TX1B3_HUMAN	-0.022423	0.680188	-0.0705	0.0764715
O14908	GIPC1_HUMAN	0.405206	4.18e-05	0.152877	0.00995759
O14910	LIN7A_HUMAN	-0.420667	6.82e-05	0.0828148	0.139123
O14929	HAT1_HUMAN	-0.0768002	0.0610718	-0.0805383	0.0536092
O14936	CSKP_HUMAN	-0.041494	0.423508	0.155911	0.0123369
O14949	QCR8_HUMAN	-0.0812723	0.0514159	-0.228638	0.00421421
O14950	ML12B_HUMAN	-0.212503	0.000355	0.026335	0.614866
O14964	HGS_HUMAN	0.239157	0.000137	0.129142	0.00740265
O14965	AURKA_HUMAN	-0.310635	0.000345	-0.465534	2.71e-05
O14967	CLGN_HUMAN	-1.04627	6.38e-07	-0.211438	0.0184889
O14972	VP26C_HUMAN	0.0951932	0.0231499	0.205283	0.00059
O14974	MYPT1_HUMAN	-0.112551	0.0473469	-0.067402	0.189597
O14975	S27A2_HUMAN	-0.014359	0.812939	-0.00196658	0.966045
O14976	GAK_HUMAN	0.210677	0.000343	0.10904	0.0112066
O14979	HNRDL_HUMAN	-0.411561	7.31e-06	-0.353681	5.83e-05
O14980	XPO1_HUMAN	0.0315238	0.562819	0.0409861	0.325997
O14981	BTAF1_HUMAN	0.315623	5.41e-05	0.212408	0.000203
O15013	ARHGA_HUMAN	0.130718	0.0243113	0.0652785	0.185083
O15014	ZN609_HUMAN	0.0871528	0.0473858	0.0868979	0.0340545
O15015	ZN646_HUMAN	0.195326	0.000831	0.0214412	0.667992
O15016	TRI66_HUMAN	0.309178	0.000288	0.311049	0.000729
O15020	SPTN2_HUMAN	0.0125636	0.734272	0.0426604	0.280061
O15021	MAST4_HUMAN	0.141119	0.0120804	0.177836	0.00124209
O15027	SC16A_HUMAN	0.245537	6.82e-05	0.0487262	0.165536
O15031	PLXB2_HUMAN	0.431564	0.000157	0.195898	0.0107766
O15037	KHNYN_HUMAN	0.224011	0.000541	0.320187	9.75e-06
O15040	TCPR2_HUMAN	0.269626	0.000495	0.245193	0.000737
O15042	SR140_HUMAN	0.110289	0.032198	-0.0748434	0.109032
O15047	SET1A_HUMAN	0.11589	0.0092122	0.0886297	0.021665
O15049	N4BP3_HUMAN	0.0812459	0.18126	0.132503	0.0408311
O15054	KDM6B_HUMAN	-0.0533931	0.460025	0.191737	0.0123775
O15055	PER2_HUMAN	0.274975	3.18e-05	0.227496	0.000358
O15056	SYNJ2_HUMAN	0.184744	0.0023706	0.195654	0.00151533
O15062	ZBTB5_HUMAN	0.0478593	0.26729	0.0505027	0.264857
O15066	KIF3B_HUMAN	0.357854	9.38e-06	0.201474	0.00101395
O15067	PUR4_HUMAN	0.331325	9.36e-06	0.202576	0.000335
O15068	MCF2L_HUMAN	0.288281	5.31e-05	0.317341	6.63e-05
O15075	DCLK1_HUMAN	0.310688	0.00117656	0.111268	0.303188
O15078	CE290_HUMAN	0.118147	0.0223298	0.0659344	0.268109
O15083	ERC2_HUMAN	-0.329745	0.00105763	0.00383112	0.955924
O15084	ANR28_HUMAN	-0.0281949	0.569908	0.0411694	0.353569
O15085	ARHGB_HUMAN	-0.12244	0.0115489	-0.0210672	0.572835
O15090	ZN536_HUMAN	-0.00399158	0.945703	-0.174369	0.0292857
O15091	MRPP3_HUMAN	-0.194109	0.00202718	-0.0996458	0.0323157
O15111	IKKA_HUMAN	0.165289	0.0019043	0.172722	0.00174301
O15116	LSM1_HUMAN	-0.592196	4.14e-07	-0.196102	0.00104935
O15118	NPC1_HUMAN	0.160824	0.00599638	0.237781	0.00167375
O15119	TBX3_HUMAN	0.0619841	0.107321	-0.0651585	0.0774829
O15121	DEGS1_HUMAN	0.00265977	0.972197	0.0947217	0.125602
O15126	SCAM1_HUMAN	0.154979	0.0063128	0.126899	0.0134386
O15131	IMA6_HUMAN	0.0970607	0.0255346	0.111847	0.0210459
O15143	ARC1B_HUMAN	0.0853434	0.0400333	0.0887894	0.0240822
O15144	ARPC2_HUMAN	-0.130588	0.00592218	-0.0291075	0.395041
O15145	ARPC3_HUMAN	-0.134197	0.00339792	-0.0352973	0.291057
O15151	MDM4_HUMAN	0.214503	0.00106627	0.216234	0.00132071
O15155	BET1_HUMAN	0.168222	0.00655135	0.268821	0.00230782
O15156	ZBT7B_HUMAN	0.326713	2.45e-05	0.0282227	0.545202
O15162	PLS1_HUMAN	-0.239239	0.00238418	-0.205704	0.000542
O15164	TIF1A_HUMAN	0.250363	6.22e-05	-0.0375549	0.295305
O15169	AXIN1_HUMAN	0.122924	0.0120426	0.211381	0.000213
O15173	PGRC2_HUMAN	-0.208329	0.0014326	-0.0340479	0.511722
O15195	VILL_HUMAN	-0.0611612	0.184124	-0.26588	0.000422
O15198	SMAD9_HUMAN	0.10692	0.0389505	0.0426736	0.419778
O15212	PFD6_HUMAN	-0.202952	0.000913	-0.0309083	0.507803
O15213	WDR46_HUMAN	0.167126	0.102343	0.355818	0.000767
O15226	NKRF_HUMAN	-0.130755	0.0187902	-0.167784	0.000557
O15230	LAMA5_HUMAN	0.325437	8.32e-06	0.167361	0.000658
O15231	ZN185_HUMAN	0.156762	0.00652199	0.0050749	0.912209
O15232	MATN3_HUMAN	0.351104	0.0187553	0.0287427	0.821601
O15234	CASC3_HUMAN	0.00435005	0.940458	-0.0423874	0.488218
O15235	RT12_HUMAN	0.335116	1.3e-05	-0.0387218	0.289865
O15240	VGF_HUMAN	0.162397	0.00340751	0.204721	0.00601034
O15254	ACOX3_HUMAN	0.371719	0.000138	0.162562	0.0196472
O15258	RER1_HUMAN	0.141756	0.0172668	-0.144395	0.0184675
O15260	SURF4_HUMAN	0.775837	9.72e-07	0.175684	0.00422156
O15264	MK13_HUMAN	0.368787	7.75e-06	0.146655	0.00634513
O15265	ATX7_HUMAN	-0.395381	0.000111	-0.106855	0.058413
O15269	SPTC1_HUMAN	-0.151348	0.00447498	0.0575052	0.136313
O15270	SPTC2_HUMAN	0.230013	0.00252765	0.134653	0.0299506
O15287	FANCG_HUMAN	0.212434	0.00113273	0.0627135	0.142521
O15294	OGT1_HUMAN	0.394803	7.22e-06	0.161553	0.00405748
O15297	PPM1D_HUMAN	0.271094	8.27e-05	-0.112795	0.00975643
O15305	PMM2_HUMAN	-0.00605291	0.863871	0.103498	0.0200552
O15321	TM9S1_HUMAN	-0.0402482	0.352619	-0.0265511	0.560356
O15327	INP4B_HUMAN	0.285354	0.000428	0.231762	0.00163094
O15347	HMGB3_HUMAN	-0.134593	0.0162174	-0.236752	0.000972
O15355	PPM1G_HUMAN	-0.139271	0.0237035	0.0604524	0.264357
O15357	SHIP2_HUMAN	0.153742	0.00187252	0.152219	0.00120665
O15371	EIF3D_HUMAN	0.576215	6e-06	0.136965	0.00783482
O15372	EIF3H_HUMAN	0.0722623	0.157023	0.0550568	0.194489
O15381	NVL_HUMAN	0.188178	0.00371031	0.149026	0.00206367
O15382	BCAT2_HUMAN	-0.0447953	0.286653	0.0103185	0.760753
O15392	BIRC5_HUMAN	-0.594234	7.8e-06	-0.634391	1.73e-06
O15394	NCAM2_HUMAN	-0.539906	1.7e-05	-0.199518	0.00805234
O15397	IPO8_HUMAN	0.174334	0.0376314	0.214815	0.0104789
O15400	STX7_HUMAN	-0.276769	0.000419	0.042486	0.358994
O15403	MOT7_HUMAN	0.0341272	0.377234	0.0261553	0.490156
O15417	TNC18_HUMAN	-0.106719	0.065448	0.0136332	0.771752
O15431	COPT1_HUMAN	-0.430468	4.95e-05	-0.272633	0.000191
O15439	MRP4_HUMAN	0.157499	0.0341963	0.143066	0.0471999
O15440	MRP5_HUMAN	0.389511	0.000152	-0.119218	0.0774195
O15446	RPA34_HUMAN	0.239042	0.232428	0.587524	0.000371
O15460	P4HA2_HUMAN	-0.16018	0.00579495	-0.0722178	0.134104
O15498	YKT6_HUMAN	-0.220776	0.000449	-0.0113206	0.745708
O15504	NUP42_HUMAN	-0.116921	0.0084048	-0.104432	0.00897358
O15511	ARPC5_HUMAN	-0.498249	9.85e-06	-0.128906	0.0373597
O15516	CLOCK_HUMAN	0.0517958	0.199704	0.0366358	0.279155
O15525	MAFG_HUMAN	-0.432907	1.83e-06	-0.147302	0.00380204
O15530	PDPK1_HUMAN	0.0609459	0.184528	0.0755541	0.103717
O15533	TPSN_HUMAN	-0.024678	0.790173	-0.0216586	0.844381
O15541	R113A_HUMAN	0.578057	4.48e-07	0.126116	0.0130732
O15550	KDM6A_HUMAN	-0.0226209	0.599842	0.015059	0.698339
O15551	CLD3_HUMAN	0.138129	0.0570621	0.0832296	0.177414
O43143	DHX15_HUMAN	0.113676	0.0444514	-0.0732357	0.0583709
O43148	MCES_HUMAN	0.453371	7.34e-07	0.205861	0.000261
O43150	ASAP2_HUMAN	0.0999217	0.0570938	0.0786625	0.124271
O43151	TET3_HUMAN	-0.0881901	0.0297337	0.0559823	0.120762
O43156	TTI1_HUMAN	0.599486	1.2e-05	0.378294	0.000457
O43159	RRP8_HUMAN	0.189718	0.00188516	-0.0860395	0.0632392
O43164	PJA2_HUMAN	0.372962	5.36e-06	0.413814	0.00017
O43166	SI1L1_HUMAN	-0.126723	0.0117125	-0.108242	0.0400419
O43167	ZBT24_HUMAN	0.139324	0.0235159	0.0196553	0.641404
O43172	PRP4_HUMAN	0.0188841	0.63103	-0.108016	0.0263744
O43175	SERA_HUMAN	0.841642	1.29e-08	0.533452	4.59e-07
O43181	NDUS4_HUMAN	-0.69621	1.58e-07	-0.109672	0.0218579
O43237	DC1L2_HUMAN	0.107722	0.0159697	0.106766	0.0167208
O43242	PSMD3_HUMAN	0.297469	2.11e-05	0.0471074	0.187582
O43252	PAPS1_HUMAN	0.273254	5.55e-05	0.199926	0.00027
O43255	SIAH2_HUMAN	-0.0500335	0.324039	0.0346116	0.523536
O43264	ZW10_HUMAN	0.31939	2.26e-05	0.0933788	0.0561288
O43278	SPIT1_HUMAN	0.43396	7.09e-05	0.121263	0.0528374
O43290	SNUT1_HUMAN	0.0706925	0.219988	-0.163592	0.0128705
O43291	SPIT2_HUMAN	0.374419	0.000265	0.0653472	0.336122
O43292	GPAA1_HUMAN	-0.143543	0.0365828	-0.112091	0.0526671
O43293	DAPK3_HUMAN	-0.285226	0.000189	0.0401114	0.409808
O43296	ZN264_HUMAN	0.201903	0.0149305	0.269138	0.0363736
O43298	ZBT43_HUMAN	0.299879	4.16e-05	0.262424	0.000458
O43299	AP5Z1_HUMAN	0.359404	8.95e-05	0.210596	0.000641
O43301	HS12A_HUMAN	0.0677968	0.193618	0.14821	0.0138959
O43303	CP110_HUMAN	0.102323	0.0664659	-0.00857155	0.840735
O43310	CTIF_HUMAN	0.196944	0.0975603	0.402631	0.00344328
O43313	ATMIN_HUMAN	0.402	4.44e-05	0.291215	4.19e-05
O43314	VIP2_HUMAN	0.183699	0.00150355	0.128834	0.0129181
O43318	M3K7_HUMAN	0.12453	0.00749346	0.127153	0.00592999
O43325	LYRM1_HUMAN	-0.403915	5.43e-06	-0.211117	0.000437
O43345	ZN208_HUMAN	0.217948	0.00558156	-0.20551	0.00488615
O43347	MSI1H_HUMAN	-0.162092	0.0066332	0.0352479	0.400747
O43353	RIPK2_HUMAN	-0.0223929	0.608009	0.0846793	0.0571801
O43361	ZN749_HUMAN	0.316047	0.000592	0.0345038	0.420585
O43390	HNRPR_HUMAN	-0.078809	0.0752195	-0.205389	0.00171489
O43395	PRPF3_HUMAN	0.0890044	0.0298569	-0.104168	0.0110188
O43396	TXNL1_HUMAN	-0.00985491	0.823242	0.192442	0.000231
O43399	TPD54_HUMAN	-0.38299	2.61e-05	-0.132856	0.00582317
O43402	EMC8_HUMAN	0.118426	0.013246	0.0704886	0.142186
O43414	ERI3_HUMAN	0.278426	2.67e-05	0.125089	0.00439451
O43422	P52K_HUMAN	-0.099379	0.0485835	-0.11355	0.0154282
O43426	SYNJ1_HUMAN	0.327641	1.39e-05	0.0739042	0.0890345
O43427	FIBP_HUMAN	-0.0235613	0.579503	-0.210541	0.000594
O43432	IF4G3_HUMAN	-0.20979	0.00120619	-0.0770161	0.136169
O43439	MTG8R_HUMAN	0.120183	0.0397126	0.150017	0.0441294
O43447	PPIH_HUMAN	-0.0644124	0.188996	-0.190333	0.000481
O43474	KLF4_HUMAN	0.286207	5.38e-05	0.178924	0.000355
O43482	MS18B_HUMAN	-0.310812	0.000333	-0.503669	2.05e-06
O43488	ARK72_HUMAN	0.0171761	0.616199	-0.0619584	0.218592
O43491	E41L2_HUMAN	-0.0413998	0.353427	-0.121663	0.0203107
O43493	TGON2_HUMAN	0.0861512	0.494308	0.705206	0.0250922
O43520	AT8B1_HUMAN	0.227176	0.00162766	0.191877	0.00210184
O43524	FOXO3_HUMAN	0.223939	0.00293001	0.11791	0.0237483
O43556	SGCE_HUMAN	-0.342331	0.000349	-0.165299	0.00894299
O43567	RNF13_HUMAN	0.393756	2.55e-05	0.148078	0.011553
O43570	CAH12_HUMAN	-0.230543	0.00166989	-0.0231751	0.486156
O43572	AKA10_HUMAN	0.333632	0.000108	0.24872	0.00227775
O43581	SYT7_HUMAN	0.154281	0.00848109	0.131082	0.0136099
O43583	DENR_HUMAN	-0.0133613	0.806193	-0.022071	0.583229
O43592	XPOT_HUMAN	0.250352	0.000104	0.320921	8.07e-06
O43615	TIM44_HUMAN	0.0474794	0.222256	-0.0193201	0.550097
O43617	TPPC3_HUMAN	-0.356231	5.92e-06	-0.00279455	0.969872
O43633	CHM2A_HUMAN	0.18782	0.0121318	0.0609644	0.208387
O43639	NCK2_HUMAN	0.0278014	0.517204	0.101002	0.0526445
O43657	TSN6_HUMAN	-0.176252	0.0228186	0.0574568	0.208727
O43660	PLRG1_HUMAN	0.370552	5.25e-06	0.138571	0.00315698
O43663	PRC1_HUMAN	-0.0249746	0.577974	-0.300378	4.67e-05
O43665	RGS10_HUMAN	0.0140328	0.782279	0.0359679	0.425021
O43670	ZN207_HUMAN	0.231156	0.000435	-0.025457	0.571228
O43674	NDUB5_HUMAN	-0.550603	3.12e-06	-0.159174	0.00834589
O43676	NDUB3_HUMAN	-0.290924	0.000445	-0.164843	0.0117259
O43681	GET3_HUMAN	0.400212	0.000101	0.154779	0.00828096
O43683	BUB1_HUMAN	0.172844	0.00111078	-0.100878	0.0185385
O43684	BUB3_HUMAN	-0.0521733	0.212465	-0.0596178	0.136468
O43688	PLPP2_HUMAN	0.155668	0.00664654	0.0434861	0.300086
O43707	ACTN4_HUMAN	-0.205084	0.00220539	0.0653688	0.254161
O43708	MAAI_HUMAN	-0.0270362	0.513332	0.0556438	0.175939
O43709	BUD23_HUMAN	0.0495078	0.304712	-0.175233	0.00325117
O43715	TRIA1_HUMAN	-0.228247	0.000764	0.196855	0.00114393
O43719	HTSF1_HUMAN	-0.302985	7.48e-05	-0.191951	0.00319959
O43739	CYH3_HUMAN	0.0724361	0.174383	0.0860156	0.069513
O43741	AAKB2_HUMAN	-0.0262272	0.659843	0.0645628	0.201915
O43747	AP1G1_HUMAN	0.194388	0.00035	0.122621	0.00515529
O43752	STX6_HUMAN	-0.281636	0.00231428	0.079648	0.228162
O43765	SGTA_HUMAN	-0.342171	0.000176	-0.0209051	0.697104
O43766	LIAS_HUMAN	0.129334	0.029503	0.141723	0.00956553
O43768	ENSA_HUMAN	-0.600568	7.54e-07	-0.226037	0.0010181
O43776	SYNC_HUMAN	0.46405	8.36e-07	0.178227	0.000585
O43791	SPOP_HUMAN	0.0743872	0.113763	0.0845413	0.122021
O43795	MYO1B_HUMAN	0.727985	2.67e-06	0.030387	0.638827
O43805	SSNA1_HUMAN	-0.243576	0.000223	0.0213242	0.594517
O43809	CPSF5_HUMAN	-0.260609	5.14e-05	-0.157304	0.00126241
O43813	LANC1_HUMAN	0.0936483	0.122522	0.18165	0.000751
O43815	STRN_HUMAN	0.207834	0.000922	0.118497	0.0198832
O43818	U3IP2_HUMAN	-0.04552	0.421694	-0.0695096	0.181636
O43823	AKAP8_HUMAN	-0.170502	0.0106362	-0.236821	0.00169123
O43829	ZBT14_HUMAN	0.190373	0.000448	-0.0139959	0.744933
O43837	IDH3B_HUMAN	0.224048	0.000556	0.0395098	0.329407
O43847	NRDC_HUMAN	0.161849	0.00277298	0.208188	0.000189
O43852	CALU_HUMAN	-0.405622	7.39e-05	0.0358401	0.591213
O43865	SAHH2_HUMAN	0.139938	0.00495516	0.0376077	0.260112
O43896	KIF1C_HUMAN	0.102855	0.0207561	0.000275	0.993786
O43913	ORC5_HUMAN	0.18358	0.00671153	0.0326086	0.458327
O43920	NDUS5_HUMAN	-0.56318	1.52e-06	0.0842144	0.0944709
O43924	PDE6D_HUMAN	-0.685523	3.16e-06	-0.240601	0.00017
O43929	ORC4_HUMAN	0.269855	0.000134	0.0926672	0.0509847
O43933	PEX1_HUMAN	0.224215	0.000281	0.102003	0.0684261
O60216	RAD21_HUMAN	-0.35579	3.01e-05	-0.415549	1.04e-05
O60229	KALRN_HUMAN	0.938167	0.0325031	0.0314924	0.400395
O60231	DHX16_HUMAN	0.210875	0.000327	0.0541816	0.153503
O60232	ZNRD2_HUMAN	-0.10201	0.0638607	-0.110724	0.0254817
O60237	MYPT2_HUMAN	0.0538929	0.180008	0.119963	0.0407564
O60238	BNI3L_HUMAN	-0.61473	3.86e-06	-0.214181	0.0057316
O60239	3BP5_HUMAN	-0.0815268	0.0641715	0.0823599	0.0539384
O60244	MED14_HUMAN	0.164798	0.00355581	0.0805661	0.120707
O60256	KPRB_HUMAN	0.1452	0.00276041	0.123774	0.00962989
O60264	SMCA5_HUMAN	0.189712	0.00220695	-0.0212463	0.569719
O60266	ADCY3_HUMAN	0.112609	0.0118844	0.219414	0.00021
O60268	K0513_HUMAN	0.579385	8.41e-06	0.403918	0.000132
O60271	JIP4_HUMAN	0.394582	1.92e-05	0.272533	0.00027
O60281	ZN292_HUMAN	0.398132	1.6e-05	0.108417	0.00765611
O60282	KIF5C_HUMAN	0.265987	0.000745	0.156132	0.110093
O60284	ST18_HUMAN	0.141231	0.213219	0.0303557	0.554218
O60287	NPA1P_HUMAN	0.30013	0.000102	0.109653	0.0127816
O60291	MGRN1_HUMAN	0.133533	0.00949535	0.0792367	0.0752496
O60292	SI1L3_HUMAN	0.133126	0.0074489	0.178178	0.00214214
O60293	ZC3H1_HUMAN	0.189057	0.00794316	0.0833336	0.153695
O60306	AQR_HUMAN	0.421392	5.74e-06	0.160194	0.00317179
O60307	MAST3_HUMAN	0.273738	0.000126	0.0359896	0.424753
O60308	CE104_HUMAN	0.329094	1.36e-05	0.220666	0.000625
O60313	OPA1_HUMAN	-0.0870466	0.0642489	-0.0963163	0.0421929
O60318	GANP_HUMAN	0.239721	0.000162	0.0942561	0.0243061
O60331	PI51C_HUMAN	0.305352	9.96e-05	0.054988	0.111165
O60333	KIF1B_HUMAN	0.106555	0.0143705	0.108482	0.0136349
O60337	MARH6_HUMAN	0.159343	0.00586969	0.101056	0.0132243
O60341	KDM1A_HUMAN	-0.0655219	0.096908	-0.0730835	0.0649395
O60343	TBCD4_HUMAN	0.332564	5.43e-05	0.20668	0.00214993
O60347	TBC12_HUMAN	0.39913	1e-05	0.154128	0.0100112
O60353	FZD6_HUMAN	-0.0275156	0.575934	0.0133172	0.797822
O60381	HBP1_HUMAN	0.509446	8.43e-07	0.25422	0.000632
O60427	FADS1_HUMAN	0.564128	0.000261	0.750284	8.55e-05
O60437	PEPL_HUMAN	0.362898	0.000316	0.152515	0.0270621
O60476	MA1A2_HUMAN	0.0841953	0.0997927	0.102859	0.0167963
O60487	MPZL2_HUMAN	-0.28651	0.00995199	0.350951	0.00284863
O60488	ACSL4_HUMAN	0.533756	0.00122611	0.347907	0.00584239
O60493	SNX3_HUMAN	-0.298877	2.78e-05	-0.0976903	0.0364422
O60502	OGA_HUMAN	0.333585	8.44e-06	0.19076	0.000456
O60504	VINEX_HUMAN	0.197216	0.00613758	0.0343165	0.549397
O60506	HNRPQ_HUMAN	-0.0171659	0.683319	-0.129464	0.0192347
O60508	PRP17_HUMAN	0.154262	0.00527156	0.0497609	0.164454
O60512	B4GT3_HUMAN	0.0578288	0.333702	0.122331	0.041526
O60513	B4GT4_HUMAN	0.294185	0.0503527	0.335549	0.0268405
O60518	RNBP6_HUMAN	0.343613	1.11e-05	0.378372	1.43e-05
O60524	NEMF_HUMAN	0.17811	0.00948896	0.168387	0.0158016
O60547	GMDS_HUMAN	0.0151308	0.786384	-0.0715182	0.173581
O60551	NMT2_HUMAN	0.394193	5.37e-06	0.125006	0.010858
O60563	CCNT1_HUMAN	0.372536	8.43e-06	0.192062	0.000879
O60566	BUB1B_HUMAN	0.0192759	0.659001	-0.290247	1.79e-05
O60568	PLOD3_HUMAN	0.0204937	0.797188	-0.0684658	0.223287
O60583	CCNT2_HUMAN	0.327272	0.000107	0.192176	0.00128507
O60610	DIAP1_HUMAN	0.282058	5.56e-05	0.165029	0.00340621
O60645	EXOC3_HUMAN	0.305068	0.000169	0.215982	0.0005
O60663	LMX1B_HUMAN	0.0587425	0.135048	-0.0517372	0.196024
O60664	PLIN3_HUMAN	0.00951571	0.816293	0.26572	7e-05
O60669	MOT2_HUMAN	0.0880765	0.223563	-0.139701	0.0159186
O60673	REV3L_HUMAN	0.179948	0.000605	0.183154	0.000572
O60675	MAFK_HUMAN	-0.414514	1.54e-06	-0.046933	0.250023
O60678	ANM3_HUMAN	0.141023	0.00902032	0.178344	0.000426
O60684	IMA7_HUMAN	0.0408509	0.344887	0.0890113	0.0393603
O60701	UGDH_HUMAN	-0.0400161	0.286097	0.215781	0.000184
O60716	CTND1_HUMAN	0.133725	0.00529751	-0.0591031	0.1587
O60749	SNX2_HUMAN	0.212503	0.000312	0.111585	0.00835674
O60762	DPM1_HUMAN	-0.37679	0.000167	-0.249794	0.00279999
O60763	USO1_HUMAN	0.187139	0.00514125	0.193895	0.00479102
O60825	F262_HUMAN	0.259127	0.000146	0.187693	0.00119458
O60826	CCD22_HUMAN	-0.0460681	0.301891	-0.0372197	0.300869
O60828	PQBP1_HUMAN	-0.379369	0.00011	-0.263809	0.0038773
O60832	DKC1_HUMAN	0.317327	1.82e-05	0.127598	0.0036164
O60841	IF2P_HUMAN	0.250071	0.280517	0.516516	0.00434488
O60869	EDF1_HUMAN	0.148731	0.0109038	0.059878	0.467311
O60870	KIN17_HUMAN	0.176943	0.00108923	0.0716948	0.0922115
O60879	DIAP2_HUMAN	0.0894953	0.16967	0.249711	9.29e-05
O60884	DNJA2_HUMAN	0.101685	0.0258122	0.0355356	0.315845
O60885	BRD4_HUMAN	0.24888	0.000233	0.10016	0.042895
O60907	TBL1X_HUMAN	-0.00410163	0.91059	0.184909	0.000906
O60909	B4GT2_HUMAN	-0.202603	0.00505749	0.0182066	0.715227
O60911	CATL2_HUMAN	0.112879	0.0543183	-0.17393	0.00731975
O60921	HUS1_HUMAN	0.0928823	0.024668	0.0333818	0.383693
O60925	PFD1_HUMAN	-0.524542	2.25e-07	-0.0969642	0.0828161
O60930	RNH1_HUMAN	0.159362	0.0364349	0.174164	0.106468
O60934	NBN_HUMAN	0.146942	0.00294119	0.0497538	0.245451
O60942	MCE1_HUMAN	0.0321567	0.583319	-0.0592134	0.368285
O75027	ABCB7_HUMAN	0.231871	0.000119	0.127205	0.0691155
O75044	SRGP2_HUMAN	0.040847	0.299368	-0.031063	0.386587
O75052	CAPON_HUMAN	0.0169573	0.767062	0.225019	0.00411632
O75063	XYLK_HUMAN	-0.0885303	0.0440415	-0.067542	0.0910356
O75071	EFC14_HUMAN	-0.138701	0.00629058	-0.0924358	0.0407109
O75081	MTG16_HUMAN	0.0697039	0.13013	-0.0432433	0.367818
O75083	WDR1_HUMAN	-0.177988	0.000595	0.0713488	0.149106
O75110	ATP9A_HUMAN	0.107935	0.0709378	0.181051	0.00813068
O75112	LDB3_HUMAN	-0.168444	0.236105	0.0850627	0.475946
O75113	N4BP1_HUMAN	0.100371	0.0238042	0.176033	0.00101088
O75116	ROCK2_HUMAN	0.186735	0.000997	0.0436269	0.203635
O75122	CLAP2_HUMAN	0.0789889	0.0585929	-0.0175574	0.606292
O75127	PTCD1_HUMAN	0.249118	0.000464	0.0753199	0.0538689
O75128	COBL_HUMAN	-0.0738915	0.151051	0.141122	0.00271676
O75131	CPNE3_HUMAN	-0.0267268	0.509617	0.0885566	0.0344892
O75145	LIPA3_HUMAN	0.53513	1.02e-06	0.328926	5.06e-05
O75146	HIP1R_HUMAN	0.256449	0.000384	0.175303	0.00331535
O75147	OBSL1_HUMAN	-0.0943194	0.0417018	0.0917666	0.0639252
O75150	BRE1B_HUMAN	0.395962	2.14e-06	0.0830458	0.0591223
O75151	PHF2_HUMAN	0.180408	0.32254	0.748038	0.000717
O75152	ZC11A_HUMAN	-0.0157287	0.727702	-0.18113	0.00104304
O75153	CLU_HUMAN	0.313385	8.74e-05	0.179404	0.000446
O75155	CAND2_HUMAN	0.293603	0.000208	0.188743	0.00434775
O75157	T22D2_HUMAN	-0.737227	1.38e-07	-0.0592922	0.145557
O75164	KDM4A_HUMAN	0.400194	2.52e-06	0.297882	2.4e-05
O75165	DJC13_HUMAN	0.217585	0.00175921	0.20075	0.00206953
O75167	PHAR2_HUMAN	-0.110127	0.0350077	-0.0428637	0.417131
O75175	CNOT3_HUMAN	-0.142986	0.00250746	-0.0912974	0.0172811
O75177	CREST_HUMAN	-0.0639426	0.159521	0.0133328	0.786659
O75179	ANR17_HUMAN	0.256349	6.92e-05	0.0945931	0.0254275
O75182	SIN3B_HUMAN	0.223745	0.000211	0.17117	0.00191212
O75190	DNJB6_HUMAN	-0.359139	2.24e-05	-0.177251	0.00112871
O75208	COQ9_HUMAN	-0.324053	5.95e-05	-0.148825	0.0159176
O75223	GGCT_HUMAN	-0.467749	4.62e-06	-0.130112	0.00807885
O75290	Z780A_HUMAN	0.232155	0.0404669	0.0279412	0.793743
O75298	RTN2_HUMAN	-0.261974	0.102736	0.313771	0.0259353
O75306	NDUS2_HUMAN	0.113971	0.0151301	0.0686482	0.0885524
O75312	ZPR1_HUMAN	-0.201077	0.00518364	0.157789	0.00112674
O75317	UBP12_HUMAN	-0.068933	0.197429	0.0449985	0.291981
O75319	DUS11_HUMAN	-0.00160038	0.972233	0.0201247	0.555733
O75323	NIPS2_HUMAN	-0.258894	0.000379	-0.0539893	0.214887
O75330	HMMR_HUMAN	-0.0621972	0.237243	-0.278572	0.000416
O75334	LIPA2_HUMAN	0.0956741	0.0205632	0.115551	0.00710291
O75340	PDCD6_HUMAN	-0.020588	0.574132	0.0421138	0.311033
O75346	ZN253_HUMAN	-0.0170412	0.810373	-0.0506625	0.422107
O75347	TBCA_HUMAN	-0.558128	3.41e-07	-0.0408635	0.306061
O75348	VATG1_HUMAN	-0.607772	2.17e-07	-0.174095	0.00147517
O75351	VPS4B_HUMAN	0.0806085	0.0461356	0.0708466	0.0523392
O75352	MPU1_HUMAN	-0.0257954	0.670267	-0.18009	0.0158168
O75362	ZN217_HUMAN	0.132301	0.0358588	-0.0424005	0.411738
O75363	BCAS1_HUMAN	0.393114	0.00484934	0.0313663	0.764093
O75367	H2AY_HUMAN	0.110943	0.0616912	0.151818	0.00779603
O75368	SH3L1_HUMAN	-0.735771	7.64e-06	0.117446	0.11585
O75369	FLNB_HUMAN	0.250891	0.000784	0.258563	0.000123
O75376	NCOR1_HUMAN	0.128673	0.0164468	0.0264613	0.484874
O75379	VAMP4_HUMAN	-0.049629	0.313469	0.0535874	0.340689
O75380	NDUS6_HUMAN	0.532892	0.000111	0.272628	0.000329
O75381	PEX14_HUMAN	-0.127923	0.0102186	-0.00590612	0.885608
O75385	ULK1_HUMAN	0.389613	0.000224	0.317821	0.000156
O75386	TULP3_HUMAN	0.475819	7.25e-06	0.109561	0.0715828
O75390	CISY_HUMAN	-0.0371168	0.395109	-0.19183	0.00128006
O75391	SPAG7_HUMAN	-0.0906567	0.0635502	-0.114075	0.0100379
O75394	RM33_HUMAN	-0.000901	0.986435	0.0854403	0.0388854
O75396	SC22B_HUMAN	-0.228965	0.000216	-0.0741853	0.0612589
O75400	PR40A_HUMAN	0.0459009	0.551435	0.0845686	0.157094
O75410	TACC1_HUMAN	-0.143947	0.0628643	-0.110821	0.131907
O75420	GGYF1_HUMAN	0.236665	0.00027	0.0794105	0.0318214
O75431	MTX2_HUMAN	0.0978346	0.10951	0.0393433	0.561285
O75436	VP26A_HUMAN	0.228529	0.000382	0.240113	0.000229
O75438	NDUB1_HUMAN	-0.449923	3.25e-06	-0.142908	0.0225799
O75439	MPPB_HUMAN	0.0331861	0.54505	0.11797	0.0343827
O75446	SAP30_HUMAN	-0.252628	0.000463	-0.189563	0.00088
O75448	MED24_HUMAN	0.735971	1.33e-06	0.240811	0.0143784
O75449	KTNA1_HUMAN	0.274547	2.56e-05	0.0997766	0.023298
O75460	ERN1_HUMAN	0.406145	2.71e-05	0.376752	1.87e-05
O75462	CRLF1_HUMAN	-0.215713	0.0012164	-0.400868	3.52e-06
O75475	PSIP1_HUMAN	-0.115849	0.145753	-0.107169	0.121475
O75477	ERLN1_HUMAN	-0.215583	0.0016599	-0.201399	0.00211799
O75478	TAD2A_HUMAN	0.385727	3.98e-05	0.107118	0.0488764
O75486	SUPT3_HUMAN	0.232678	0.000547	0.0900173	0.0676576
O75487	GPC4_HUMAN	0.123896	0.158246	0.056451	0.490803
O75489	NDUS3_HUMAN	-0.415118	1.27e-05	-0.142742	0.00449338
O75494	SRS10_HUMAN	-0.0512155	0.222833	-0.112905	0.136314
O75496	GEMI_HUMAN	-0.183443	0.00292894	-0.265346	0.000619
O75503	CLN5_HUMAN	-0.0343699	0.468554	-0.0923958	0.0518484
O75506	HSBP1_HUMAN	-0.467284	1.49e-06	-0.080692	0.0829437
O75509	TNR21_HUMAN	0.0337878	0.672062	0.348519	0.001164
O75521	ECI2_HUMAN	-0.0747809	0.0837093	0.0267644	0.417241
O75526	RMXL2_HUMAN	-0.0159333	0.737921	-0.285658	0.000175
O75528	TADA3_HUMAN	-0.264743	0.000297	-0.109641	0.033807
O75530	EED_HUMAN	0.183032	0.000586	-0.0313442	0.384087
O75531	BAF_HUMAN	-0.557591	0.000279	-0.219515	0.0214377
O75533	SF3B1_HUMAN	0.118397	0.0102629	-0.0654502	0.0895283
O75534	CSDE1_HUMAN	-0.437036	3.21e-06	-0.0288245	0.381446
O75554	WBP4_HUMAN	-0.367417	0.000147	-0.206285	0.0045069
O75569	PRKRA_HUMAN	-0.147838	0.00231883	-0.0859467	0.106061
O75586	MED6_HUMAN	-0.0159047	0.778976	-0.14918	0.0310354
O75607	NPM3_HUMAN	-0.605595	3.92e-07	-0.0101041	0.812357
O75608	LYPA1_HUMAN	-0.224831	0.000124	-0.0323945	0.330173
O75616	ERAL1_HUMAN	0.0348092	0.359366	0.0450247	0.319887
O75618	DEDD_HUMAN	-0.0207846	0.703834	0.0461539	0.337452
O75643	U520_HUMAN	0.26471	7.8e-05	0.0571659	0.147749
O75648	MTU1_HUMAN	-0.196526	0.00168269	-0.25829	0.0016123
O75663	TIPRL_HUMAN	0.0197531	0.682352	0.228491	0.00255201
O75665	OFD1_HUMAN	0.089007	0.0304121	0.148787	0.00249401
O75674	TM1L1_HUMAN	0.0454798	0.311337	0.199885	0.00175429
O75676	KS6A4_HUMAN	0.277829	0.00072	-0.0266966	0.610842
O75683	SURF6_HUMAN	0.37588	0.00113431	0.19279	0.0175442
O75688	PPM1B_HUMAN	-0.228595	0.000292	-0.00640528	0.848662
O75689	ADAP1_HUMAN	0.00417112	0.916427	0.0950542	0.0338185
O75691	UTP20_HUMAN	0.153876	0.00378179	-0.0112591	0.746485
O75694	NU155_HUMAN	0.331839	5.27e-05	0.118066	0.00538927
O75717	WDHD1_HUMAN	0.0817739	0.0775499	-0.279631	0.000121
O75718	CRTAP_HUMAN	-0.127031	0.040028	0.140567	0.00867815
O75746	S2512_HUMAN	-0.032684	0.434216	-0.016995	0.741734
O75752	B3GL1_HUMAN	-0.0776148	0.131601	-0.0724665	0.0719076
O75764	TCEA3_HUMAN	-0.00597358	0.92442	0.177014	0.000629
O75781	PALM_HUMAN	-0.528318	9.06e-05	0.0957543	0.280951
O75787	RENR_HUMAN	0.0198839	0.628776	0.0466622	0.240448
O75792	RNH2A_HUMAN	-0.169414	0.00969454	-0.290182	4.06e-05
O75794	CD123_HUMAN	-0.471242	3.01e-06	-0.0988823	0.118383
O75807	PR15A_HUMAN	-0.184682	0.00777535	-0.0765676	0.148954
O75818	RPP40_HUMAN	0.249035	0.000322	0.158995	0.010299
O75821	EIF3G_HUMAN	-0.11383	0.0140493	-0.0446364	0.224742
O75822	EIF3J_HUMAN	-0.258403	9.89e-05	0.0232354	0.556717
O75828	CBR3_HUMAN	0.097542	0.0328676	0.167964	0.00250906
O75832	PSD10_HUMAN	-0.480168	1.84e-06	0.0834498	0.0970917
O75843	AP1G2_HUMAN	0.177147	0.000576	0.279946	1.3e-05
O75844	FACE1_HUMAN	0.0497606	0.228806	-0.103542	0.0274935
O75845	SC5D_HUMAN	0.276441	0.000241	0.112521	0.0942227
O75864	PPR37_HUMAN	0.0685689	0.12649	0.180846	0.000725
O75874	IDHC_HUMAN	0.5563	1.36e-05	0.298625	0.000225
O75879	GATB_HUMAN	-0.0144973	0.766952	-0.0826369	0.163865
O75880	SCO1_HUMAN	-0.290791	3.89e-05	-0.206584	0.000685
O75884	RBBP9_HUMAN	0.102251	0.0631367	0.221924	0.00163385
O75886	STAM2_HUMAN	0.0371476	0.430228	0.171732	0.00150608
O75909	CCNK_HUMAN	0.225851	0.000272	0.133512	0.0108272
O75914	PAK3_HUMAN	0.0594936	0.216154	0.0475848	0.274691
O75915	PRAF3_HUMAN	0.241304	0.0055297	0.169088	0.00596667
O75925	PIAS1_HUMAN	0.318794	0.00291406	0.0591802	0.095287
O75934	SPF27_HUMAN	0.227313	0.00114516	0.0715391	0.21317
O75935	DCTN3_HUMAN	0.0272243	0.608186	0.108105	0.0167352
O75937	DNJC8_HUMAN	-0.354007	5.13e-05	-0.169585	0.00956671
O75940	SPF30_HUMAN	-0.00526887	0.893619	0.0144978	0.708978
O75943	RAD17_HUMAN	0.0308087	0.460645	0.0450925	0.345266
O75947	ATP5H_HUMAN	-0.159054	0.00362379	-0.12478	0.00964499
O75955	FLOT1_HUMAN	-0.0625752	0.332845	-2.32e-05	0.999565
O75962	TRIO_HUMAN	0.0589187	0.149702	0.197812	0.000699
O75964	ATP5L_HUMAN	-0.809205	1.83e-05	-0.726785	4.12e-05
O75976	CBPD_HUMAN	0.100177	0.0545728	0.163302	0.0020699
O76003	GLRX3_HUMAN	-0.0873239	0.0677424	0.0719883	0.0811949
O76021	RL1D1_HUMAN	0.298508	0.00927622	0.545181	3.5e-05
O76024	WFS1_HUMAN	0.207277	0.000493	0.0750822	0.0674927
O76027	ANXA9_HUMAN	0.161965	0.102098	0.0615046	0.513875
O76031	CLPX_HUMAN	-0.132042	0.00752917	-0.0581558	0.125443
O76039	CDKL5_HUMAN	0.277927	0.00274856	0.325085	0.00175391
O76041	NEBL_HUMAN	0.17445	0.0362051	-0.0079927	0.929226
O76054	S14L2_HUMAN	-0.0555935	0.208995	0.0568835	0.18347
O76061	STC2_HUMAN	-0.17518	0.019578	0.0429981	0.469559
O76064	RNF8_HUMAN	0.317292	2.38e-05	0.15434	0.00542341
O76080	ZFAN5_HUMAN	0.342733	1.41e-05	0.208542	0.000493
O76094	SRP72_HUMAN	0.296707	0.0263734	0.349331	0.00240487
O76095	JTB_HUMAN	-0.481096	2.66e-05	-0.294104	0.000526
O94762	RECQ5_HUMAN	0.23613	0.000377	0.0759914	0.0784604
O94763	RMP_HUMAN	-0.282662	3.93e-05	-0.0351344	0.449631
O94768	ST17B_HUMAN	-0.0322497	0.386848	-0.102007	0.0663161
O94776	MTA2_HUMAN	0.119327	0.00577079	-0.0930011	0.0366661
O94782	UBP1_HUMAN	-0.00895438	0.803107	-0.0749826	0.0516835
O94788	AL1A2_HUMAN	0.587026	2.36e-06	0.107237	0.137451
O94804	STK10_HUMAN	0.21342	0.000978	0.1518	0.00483453
O94822	LTN1_HUMAN	0.496787	7.67e-07	0.182399	0.000611
O94826	TOM70_HUMAN	0.171983	0.00324785	-0.0543126	0.186906
O94829	IPO13_HUMAN	0.255819	0.00479636	0.251967	0.000179
O94832	MYO1D_HUMAN	0.208866	0.000816	0.127435	0.00732375
O94842	TOX4_HUMAN	-0.0915423	0.029295	-0.0453703	0.201647
O94851	MICA2_HUMAN	0.266225	0.0015763	0.171169	0.0278633
O94855	SC24D_HUMAN	0.456099	3.58e-06	0.42217	7.17e-06
O94864	ST65G_HUMAN	-0.125593	0.0468395	0.14272	0.00378739
O94868	FCSD2_HUMAN	0.115482	0.0321079	0.051684	0.240493
O94874	UFL1_HUMAN	0.0412362	0.305495	-0.034908	0.383688
O94876	TMCC1_HUMAN	0.216731	0.00219627	0.142291	0.00452894
O94880	PHF14_HUMAN	-0.0487397	0.300117	-0.0193321	0.627126
O94885	SASH1_HUMAN	0.01865	0.753556	-0.0268484	0.652286
O94887	FARP2_HUMAN	0.159558	0.00749074	0.147221	0.00908962
O94888	UBXN7_HUMAN	-0.124662	0.0358786	0.141797	0.0126214
O94898	LRIG2_HUMAN	0.213504	0.00042	0.173574	0.0020354
O94901	SUN1_HUMAN	0.0307999	0.547925	0.0257268	0.588549
O94903	PLPHP_HUMAN	-0.130769	0.0309818	-0.0233234	0.629433
O94905	ERLN2_HUMAN	-0.351168	0.00012	-0.00178552	0.971998
O94906	PRP6_HUMAN	0.496319	7.9e-07	-0.0407392	0.251223
O94907	DKK1_HUMAN	-0.100528	0.0426389	-0.148778	0.0109411
O94913	PCF11_HUMAN	0.128555	0.0380713	-0.113328	0.0509867
O94915	FRYL_HUMAN	-0.0924659	0.113229	-0.028208	0.524872
O94919	ENDD1_HUMAN	0.268778	6.44e-05	0.272574	3.12e-05
O94925	GLSK_HUMAN	0.0619498	0.240106	0.0461513	0.273482
O94941	RNF37_HUMAN	0.385886	0.000318	0.262403	0.0078519
O94952	FBX21_HUMAN	0.327611	2.13e-05	0.153245	0.00468071
O94953	KDM4B_HUMAN	0.204385	0.0011093	0.251154	0.00349616
O94955	RHBT3_HUMAN	-0.0344995	0.554777	0.156041	0.00329515
O94964	MTCL2_HUMAN	0.114176	0.0136356	-0.0576661	0.165473
O94966	UBP19_HUMAN	0.236482	0.000391	0.140611	0.004797
O94967	WDR47_HUMAN	0.0859194	0.0768249	0.0647944	0.11175
O94972	TRI37_HUMAN	0.0678365	0.124168	0.0425248	0.21148
O94973	AP2A2_HUMAN	0.156095	0.00235308	0.196745	0.000466
O94979	SC31A_HUMAN	0.262095	8.05e-05	0.145825	0.00202438
O94992	HEXI1_HUMAN	-0.153716	0.0411055	0.181402	0.0139177
O95049	ZO3_HUMAN	0.284364	0.000851	0.21851	0.00186008
O95059	RPP14_HUMAN	0.14321	0.00405184	0.0979785	0.0586549
O95067	CCNB2_HUMAN	0.398779	1.48e-05	0.181081	0.0208862
O95070	YIF1A_HUMAN	0.184284	0.00130776	0.0318914	0.415064
O95071	UBR5_HUMAN	0.262459	0.000159	-0.0404054	0.340726
O95081	AGFG2_HUMAN	0.173296	0.00880303	-0.0253757	0.630744
O95084	PRS23_HUMAN	-0.26708	0.129642	0.277329	0.00350566
O95104	SCAF4_HUMAN	0.132242	0.00477194	0.0030927	0.92721
O95139	NDUB6_HUMAN	-0.0747222	0.0595032	0.0541064	0.187239
O95140	MFN2_HUMAN	-0.0569886	0.255611	0.00378726	0.921553
O95155	UBE4B_HUMAN	0.234402	0.000407	0.202104	0.00187674
O95163	ELP1_HUMAN	0.263691	0.000122	0.160936	0.00073
O95164	UBL3_HUMAN	-0.271636	0.00100848	-0.0903606	0.137464
O95166	GBRAP_HUMAN	-0.42759	0.000149	0.00786271	0.880829
O95167	NDUA3_HUMAN	-0.648622	7.37e-06	-0.20694	0.00606387
O95182	NDUA7_HUMAN	-0.580281	2.54e-07	-0.0260225	0.502089
O95197	RTN3_HUMAN	-0.198525	0.00576179	-0.0610544	0.2396
O95202	LETM1_HUMAN	-0.162268	0.00442143	-0.151162	0.00774222
O95208	EPN2_HUMAN	-0.00315791	0.928721	0.0677506	0.0796777
O95210	STBD1_HUMAN	0.0382165	0.43438	0.156511	0.00942219
O95218	ZRAB2_HUMAN	0.0911281	0.046009	0.0913226	0.0539081
O95219	SNX4_HUMAN	-0.0113169	0.767725	0.053943	0.161564
O95229	ZWINT_HUMAN	-0.260846	0.000861	-0.197352	0.00244481
O95232	LC7L3_HUMAN	-0.00484652	0.936072	-0.0122319	0.84767
O95235	KI20A_HUMAN	0.0132467	0.809081	-0.4181	4.66e-06
O95239	KIF4A_HUMAN	0.071512	0.142733	-0.285624	0.000275
O95243	MBD4_HUMAN	0.165534	0.00154905	-0.103491	0.0121286
O95249	GOSR1_HUMAN	0.240833	0.000597	0.0982221	0.142313
O95251	KAT7_HUMAN	0.397692	5.84e-06	-0.0841387	0.033439
O95260	ATE1_HUMAN	0.255437	6.18e-05	0.0778883	0.0653652
O95271	TNKS1_HUMAN	0.133653	0.018587	0.202308	0.000516
O95273	CCDB1_HUMAN	0.185292	0.00111819	0.243946	9.21e-05
O95292	VAPB_HUMAN	-0.349434	9.66e-06	-0.169133	0.00135955
O95297	MPZL1_HUMAN	-0.120115	0.0368789	0.149298	0.00772786
O95298	NDUC2_HUMAN	-0.570591	2.85e-06	-0.251854	0.000255
O95299	NDUAA_HUMAN	-0.319299	0.000306	-0.229737	0.00155772
O95302	FKBP9_HUMAN	0.118296	0.0247352	0.202742	0.00831623
O95319	CELF2_HUMAN	-0.031827	0.467073	-0.102495	0.0585814
O95336	6PGL_HUMAN	0.0554618	0.195623	0.177723	0.00171349
O95340	PAPS2_HUMAN	0.572375	1.83e-06	0.229737	0.00120721
O95347	SMC2_HUMAN	-0.00351839	0.930479	-0.148988	0.00632657
O95352	ATG7_HUMAN	0.306565	5e-05	0.216648	0.0109447
O95359	TACC2_HUMAN	0.0864722	0.0399078	0.131717	0.00494103
O95361	TRI16_HUMAN	0.411387	2.68e-05	0.330489	1.74e-05
O95365	ZBT7A_HUMAN	-0.0591701	0.127215	-0.0326047	0.440839
O95372	LYPA2_HUMAN	0.124571	0.01566	0.132766	0.0160722
O95373	IPO7_HUMAN	0.090128	0.0285506	0.148065	0.00249662
O95376	ARI2_HUMAN	0.240315	0.000327	0.120279	0.048667
O95391	SLU7_HUMAN	0.255732	5.01e-05	0.0720246	0.0590585
O95394	AGM1_HUMAN	0.389005	4.15e-06	0.204728	0.000479
O95396	MOCS3_HUMAN	0.413124	5.52e-05	0.417759	0.000153
O95400	CD2B2_HUMAN	0.118869	0.0234327	0.145591	0.00503957
O95402	MED26_HUMAN	-0.151231	0.00182733	-0.0788206	0.0738623
O95425	SVIL_HUMAN	0.0645408	0.154294	0.084735	0.025395
O95433	AHSA1_HUMAN	-0.149021	0.00760493	-0.00868825	0.800347
O95453	PARN_HUMAN	0.126748	0.00593867	0.0759367	0.0485793
O95456	PSMG1_HUMAN	0.035773	0.307113	-0.0605071	0.0903091
O95466	FMNL1_HUMAN	0.357612	0.000491	0.204006	0.0152146
O95470	SGPL1_HUMAN	0.200216	0.00745791	0.172936	0.00708213
O95471	CLD7_HUMAN	0.238832	0.000459	0.0924197	0.0599779
O95478	NSA2_HUMAN	0.206719	0.0117054	0.23236	0.00151455
O95479	G6PE_HUMAN	0.1925	0.00488503	0.270903	0.000219
O95486	SC24A_HUMAN	0.179144	0.00188689	0.178207	0.000698
O95502	NPTXR_HUMAN	-0.0934231	0.108494	-0.0401715	0.456554
O95503	CBX6_HUMAN	0.131391	0.0137915	0.119214	0.0067498
O95544	NADK_HUMAN	0.278339	0.000489	0.314467	0.000301
O95551	TYDP2_HUMAN	0.650763	3.6e-07	0.343057	9.28e-05
O95568	MET18_HUMAN	-0.0124519	0.751338	0.428024	0.000126
O95573	ACSL3_HUMAN	0.208497	0.00245132	-0.0581327	0.300828
O95602	RPA1_HUMAN	0.31408	1.21e-05	0.226015	0.00012
O95613	PCNT_HUMAN	0.0568634	0.181603	-0.179861	0.00488428
O95619	YETS4_HUMAN	-0.040382	0.338781	-0.156934	0.00180218
O95625	ZBT11_HUMAN	0.234504	0.000386	0.0357666	0.344477
O95628	CNOT4_HUMAN	0.0449525	0.33391	0.0775054	0.0655168
O95630	STABP_HUMAN	-0.273654	7.15e-05	-0.111874	0.0186589
O95633	FSTL3_HUMAN	0.0614857	0.380663	0.286723	0.00656659
O95639	CPSF4_HUMAN	0.244085	0.000397	0.0369965	0.435069
O95671	ASML_HUMAN	-0.00735747	0.886393	0.202459	0.00253357
O95674	CDS2_HUMAN	-0.0492557	0.722997	0.348981	0.0998629
O95696	BRD1_HUMAN	0.286947	0.000838	0.143487	0.0488953
O95714	HERC2_HUMAN	0.25983	0.00015	0.299852	0.00116653
O95716	RAB3D_HUMAN	-0.320465	0.00154542	0.0053957	0.932688
O95721	SNP29_HUMAN	-0.0930325	0.0256084	0.0231853	0.480667
O95747	OXSR1_HUMAN	-0.0172891	0.644835	0.0727831	0.0566936
O95757	HS74L_HUMAN	0.123256	0.0478771	0.0967272	0.0596628
O95758	PTBP3_HUMAN	-0.0467062	0.21536	-0.0726447	0.116107
O95782	AP2A1_HUMAN	0.132947	0.00873912	0.0748573	0.088526
O95785	WIZ_HUMAN	0.0782398	0.0761234	0.00292259	0.935357
O95786	RIGI_HUMAN	0.286055	0.00124603	0.452671	2.5e-06
O95793	STAU1_HUMAN	-0.0401597	0.371101	-0.0111171	0.780675
O95801	TTC4_HUMAN	0.178385	0.000935	0.20179	0.000499
O95817	BAG3_HUMAN	-0.193497	0.00062	-0.0703832	0.0651945
O95819	M4K4_HUMAN	-0.0371682	0.441348	-0.0265293	0.612159
O95822	DCMC_HUMAN	0.0693	0.244534	0.190748	0.00204158
O95825	QORL1_HUMAN	0.00673497	0.855006	0.157598	0.00213531
O95831	AIFM1_HUMAN	-0.457723	6.81e-06	-0.253017	0.0016957
O95833	CLIC3_HUMAN	0.230846	0.0518236	0.130541	0.0681825
O95835	LATS1_HUMAN	0.369593	2.6e-06	0.12486	0.022824
O95861	BPNT1_HUMAN	0.0256899	0.527958	0.283783	0.000104
O95865	DDAH2_HUMAN	-0.292439	0.000126	0.0877949	0.0423468
O95873	CF047_HUMAN	0.124869	0.109271	-0.167061	0.105877
O95881	TXD12_HUMAN	-0.429582	0.000141	-0.106924	0.104668
O95900	TRUB2_HUMAN	-0.0387584	0.33426	-0.00847733	0.82904
O95905	ECD_HUMAN	0.278215	5.09e-05	0.169638	0.00251532
O95926	SYF2_HUMAN	-0.160095	0.00157694	-0.091155	0.0476563
O95936	EOMES_HUMAN	0.62994	7.66e-07	0.32221	0.000205
O95983	MBD3_HUMAN	-0.118305	0.0441592	-0.146869	0.0526131
O95985	TOP3B_HUMAN	0.247396	7.42e-05	0.133731	0.00289222
O95989	NUDT3_HUMAN	0.000358	0.992725	0.187843	0.000878
O95994	AGR2_HUMAN	-0.762195	1.34e-06	-0.0657196	0.277535
O95997	PTTG1_HUMAN	-0.424563	8.22e-05	-0.339129	0.00194758
O95999	BCL10_HUMAN	-0.206578	0.000358	0.279936	8.41e-05
O96000	NDUBA_HUMAN	0.0736376	0.147635	-0.0930176	0.0782888
O96005	CLPT1_HUMAN	0.0187182	0.744247	-0.0167829	0.757431
O96006	ZBED1_HUMAN	0.255741	0.000241	0.16948	0.00176109
O96008	TOM40_HUMAN	-0.00567806	0.903646	-0.0677178	0.13038
O96013	PAK4_HUMAN	0.0442563	0.28787	-0.0191679	0.621615
O96019	ACL6A_HUMAN	0.428175	8.91e-07	0.118279	0.00671308
O96020	CCNE2_HUMAN	0.128235	0.0195185	-0.165199	0.00845564
O96028	NSD2_HUMAN	-0.238865	0.00131416	-0.205198	0.00219436
P00156	CYB_HUMAN	-0.299334	2.2e-05	-0.149654	0.0628265
P00167	CYB5_HUMAN	-0.191365	0.00203798	0.0417049	0.288854
P00326	ADH1G_HUMAN	-0.0749042	0.0637737	0.251538	0.000191
P00338	LDHA_HUMAN	-0.19559	0.000601	-0.199066	0.00034
P00367	DHE3_HUMAN	-0.0273958	0.618812	0.182232	0.000759
P00374	DYR_HUMAN	0.020265	0.607221	-0.0556897	0.151718
P00387	NB5R3_HUMAN	0.0461747	0.218295	0.0441779	0.235238
P00390	GSHR_HUMAN	0.189606	0.00252185	0.0605749	0.101188
P00491	PNPH_HUMAN	0.381671	7.22e-05	0.253481	0.000488
P00492	HPRT_HUMAN	-0.0546415	0.288594	-0.142731	0.015817
P00505	AATM_HUMAN	-0.27651	0.00178344	-0.019013	0.72707
P00519	ABL1_HUMAN	0.123595	0.00600613	0.0464382	0.26097
P00533	EGFR_HUMAN	-0.462128	2.03e-05	-0.0908348	0.183916
P00558	PGK1_HUMAN	-0.110255	0.021577	-0.0931457	0.0208664
P00568	KAD1_HUMAN	-0.172429	0.00479004	-0.153974	0.00252034
P00749	UROK_HUMAN	0.207089	0.00792583	0.205562	0.00557511
P00813	ADA_HUMAN	0.293434	0.000406	0.257388	0.00115365
P00846	ATP6_HUMAN	0.017686	0.72491	-0.0387311	0.461228
P00918	CAH2_HUMAN	-0.725719	7.06e-07	-0.114562	0.0909174
P00966	ASSY_HUMAN	0.720771	1.61e-06	0.448352	0.000188
P01033	TIMP1_HUMAN	0.116745	0.0339667	0.161337	0.0140828
P01034	CYTC_HUMAN	-0.0471657	0.320457	0.107291	0.0367528
P01100	FOS_HUMAN	-0.0734892	0.265452	0.0294766	0.671218
P01106	MYC_HUMAN	-0.104871	0.0553352	-0.0990401	0.0631802
P01111	RASN_HUMAN	-0.188565	0.000903	0.00630983	0.85147
P01112	RASH_HUMAN	0.00230564	0.950376	0.0733103	0.0483436
P01116	RASK_HUMAN	0.180723	0.000894	0.0757546	0.0455719
P01130	LDLR_HUMAN	-0.290904	0.00028	0.183382	0.113157
P02144	MYG_HUMAN	-0.0990671	0.0324707	0.216921	0.000356
P02545	LMNA_HUMAN	-0.136119	0.0107578	-0.0762178	0.083308
P02647	APOA1_HUMAN	-0.837552	5.65e-07	-0.472009	0.000106
P02786	TFR1_HUMAN	0.435381	6.63e-05	0.121874	0.00626579
P02794	FRIH_HUMAN	-0.336316	8.33e-05	0.26585	0.000366
P03372	ESR1_HUMAN	-0.0192119	0.647595	0.0475592	0.384377
P03891	NU2M_HUMAN	0.0273961	0.564788	0.178732	0.00144166
P04035	HMDH_HUMAN	0.27471	0.020053	0.325407	0.00206396
P04040	CATA_HUMAN	0.0879124	0.124569	0.211946	0.00324016
P04049	RAF1_HUMAN	0.100804	0.0179241	-0.0168966	0.618354
P04062	GBA1_HUMAN	0.0295703	0.539757	-0.0796104	0.0790507
P04066	FUCO_HUMAN	0.00718112	0.882142	0.0584255	0.161043
P04075	ALDOA_HUMAN	-0.0817949	0.262018	-0.03411	0.567358
P04080	CYTB_HUMAN	-0.412138	9.77e-06	-0.079294	0.0632654
P04083	ANXA1_HUMAN	0.433539	9.35e-06	0.227001	0.000556
P04150	GCR_HUMAN	0.0212328	0.569721	0.0781871	0.0469004
P04156	PRIO_HUMAN	0.295621	8.38e-05	0.195594	0.000486
P04181	OAT_HUMAN	0.0116364	0.764153	0.00807002	0.817736
P04183	KITH_HUMAN	-0.0803182	0.0790489	-0.365361	4.28e-05
P04406	G3P_HUMAN	0.156696	0.00470303	-0.000242	0.995582
P04424	ARLY_HUMAN	0.366591	3.33e-06	0.155557	0.00209245
P04626	ERBB2_HUMAN	0.276765	0.000205	0.163656	0.00758084
P04632	CPNS1_HUMAN	-0.136149	0.0140885	0.0639132	0.112783
P04637	P53_HUMAN	0.11005	0.0811041	0.208048	0.00185851
P04732	MT1E_HUMAN	4.24896	1.86e-09	0.0752292	0.114002
P04733	MT1F_HUMAN	2.88577	1.7e-09	0.290936	0.00331145
P04792	HSPB1_HUMAN	-0.414604	1.12e-05	-0.030056	0.525691
P04798	CP1A1_HUMAN	0.633037	5.63e-06	0.113276	0.0686192
P04818	TYSY_HUMAN	0.148585	0.0230073	0.0260483	0.783763
P04843	RPN1_HUMAN	-0.333481	0.000208	-0.0255658	0.635096
P04844	RPN2_HUMAN	-0.174951	0.00287081	0.0817011	0.145093
P04899	GNAI2_HUMAN	-0.348543	0.000362	-0.0781183	0.218051
P04920	B3A2_HUMAN	-0.076576	0.0786973	-0.140706	0.00561438
P05023	AT1A1_HUMAN	-0.103859	0.0608296	0.0964981	0.0626202
P05026	AT1B1_HUMAN	-0.318397	0.000372	0.0134112	0.748805
P05067	A4_HUMAN	0.129175	0.0330825	0.0641789	0.284955
P05114	HMGN1_HUMAN	-0.606424	0.000575	-0.15006	0.0859917
P05141	ADT2_HUMAN	0.00205131	0.964202	-0.24878	0.000407
P05161	ISG15_HUMAN	-0.0289069	0.434488	0.0424518	0.506007
P05166	PCCB_HUMAN	-0.0984475	0.0398794	-0.0365204	0.332888
P05198	IF2A_HUMAN	0.104435	0.0382925	0.063896	0.107649
P05204	HMGN2_HUMAN	-0.114559	0.532866	0.198903	0.061326
P05362	ICAM1_HUMAN	-0.324753	0.000528	-0.0185701	0.791625
P05386	RLA1_HUMAN	-0.477006	2.13e-06	-0.0963839	0.0707733
P05387	RLA2_HUMAN	-0.966574	2.63e-08	-0.172066	0.00971354
P05388	RLA0_HUMAN	-0.317567	0.000131	-0.087793	0.0723886
P05412	JUN_HUMAN	-0.569841	1.15e-07	0.0377405	0.323103
P05423	RPC4_HUMAN	0.125608	0.01302	0.238793	0.000394
P05455	LA_HUMAN	-0.117355	0.00910918	0.0281583	0.387035
P05556	ITB1_HUMAN	-0.0514075	0.393049	0.0177216	0.721515
P06132	DCUP_HUMAN	0.417684	9.64e-06	0.296673	0.000103
P06280	AGAL_HUMAN	-0.381366	4.15e-05	-0.0833403	0.0651424
P06396	GELS_HUMAN	-0.0188611	0.794922	0.461134	0.000523
P06400	RB_HUMAN	0.101166	0.0163369	-0.0645823	0.0797902
P06493	CDK1_HUMAN	-0.164477	0.00761648	-0.389328	1.42e-05
P06576	ATPB_HUMAN	-0.0555423	0.263256	-0.0448823	0.311725
P06730	IF4E_HUMAN	-0.169068	0.0081749	-0.115031	0.0623309
P06733	ENOA_HUMAN	0.096453	0.0374763	-0.0264356	0.469366
P06737	PYGL_HUMAN	0.308354	0.000148	0.311253	0.00035
P06744	G6PI_HUMAN	0.610135	1.5e-07	0.161008	0.00439979
P06746	DPOLB_HUMAN	0.166974	0.00110356	0.191437	0.000504
P06748	NPM_HUMAN	-0.421213	3.52e-05	-0.281087	0.000404
P06753	TPM3_HUMAN	-0.493925	3.88e-05	0.0136857	0.874402
P06756	ITAV_HUMAN	-0.0250061	0.683188	0.238672	0.00244562
P06865	HEXA_HUMAN	0.0686252	0.187312	0.0964477	0.0700538
P07099	HYEP_HUMAN	0.0894189	0.0480366	0.0334944	0.372449
P07108	ACBP_HUMAN	-0.631735	2.6e-07	-0.159053	0.00120372
P07199	CENPB_HUMAN	0.169894	0.00351448	0.0600432	0.089448
P07204	TRBM_HUMAN	-0.00785152	0.911193	0.276869	0.0186918
P07205	PGK2_HUMAN	-0.217868	0.0020897	-0.192745	0.00194487
P07237	PDIA1_HUMAN	-0.129085	0.0422875	8.4e-05	0.998524
P07305	H10_HUMAN	-0.353855	0.121715	-0.485546	0.0635669
P07311	ACYP1_HUMAN	-0.366692	6.24e-05	0.0769139	0.375449
P07355	ANXA2_HUMAN	0.176229	0.0148132	0.0744304	0.111521
P07384	CAN1_HUMAN	0.366589	6.47e-05	0.280966	0.000156
P07437	TBB5_HUMAN	0.116754	0.10986	-0.173211	0.0267619
P07602	SAP_HUMAN	0.603851	2.6e-05	0.243062	0.00215222
P07686	HEXB_HUMAN	0.060612	0.168471	-0.0860266	0.0519021
P07711	CATL1_HUMAN	0.811667	2.14e-07	0.229968	0.000797
P07737	PROF1_HUMAN	-0.167737	0.00869617	-0.160835	0.0009
P07741	APT_HUMAN	-0.291439	3.42e-05	-0.0629563	0.162063
P07814	SYEP_HUMAN	0.590645	2.02e-07	0.199887	0.000636
P07858	CATB_HUMAN	-0.0421521	0.421629	0.0357778	0.480431
P07864	LDHC_HUMAN	-0.411524	8.7e-06	-0.40024	8.49e-06
P07900	HS90A_HUMAN	-0.0421014	0.510465	-0.0020708	0.950825
P07910	HNRPC_HUMAN	-0.305781	7.49e-05	-0.212134	0.000643
P07942	LAMB1_HUMAN	0.290007	0.000514	-0.139288	0.0107815
P07947	YES_HUMAN	-0.0901564	0.0688435	0.059006	0.185769
P07948	LYN_HUMAN	0.230575	0.000841	0.17545	0.00301699
P07949	RET_HUMAN	-0.259402	0.00034	0.11479	0.0371587
P07951	TPM2_HUMAN	-0.660951	9.7e-06	-0.101089	0.28714
P07954	FUMH_HUMAN	0.166052	0.00224397	-0.0649552	0.0754083
P07996	TSP1_HUMAN	-0.190115	0.0807898	0.172624	0.0563463
P08047	SP1_HUMAN	0.0387362	0.383097	-0.0937886	0.0264686
P08069	IGF1R_HUMAN	-0.105738	0.0857292	0.151656	0.0145957
P08133	ANXA6_HUMAN	-0.238165	0.0025621	0.221648	0.000456
P08134	RHOC_HUMAN	0.0574615	0.30779	0.210186	0.00169889
P08195	4F2_HUMAN	0.203482	0.00509536	0.535574	4.59e-07
P08236	BGLR_HUMAN	0.0469041	0.283284	-0.045234	0.313583
P08237	PFKAM_HUMAN	0.248349	0.00801932	0.350519	0.000143
P08238	HS90B_HUMAN	-0.075621	0.219885	0.124001	0.0099784
P08240	SRPRA_HUMAN	0.270281	0.000102	0.085081	0.0250607
P08243	ASNS_HUMAN	0.816176	1.45e-07	0.513944	1.93e-05
P08397	HEM3_HUMAN	-0.0332973	0.368146	-0.062402	0.113225
P08473	NEP_HUMAN	0.116848	0.248894	0.239672	0.0346311
P08559	ODPA_HUMAN	0.0347559	0.396543	0.0111094	0.763559
P08574	CY1_HUMAN	0.117301	0.0226375	-0.0691182	0.11795
P08579	RU2B_HUMAN	-0.0793467	0.181679	-0.164142	0.0166451
P08621	RU17_HUMAN	0.0550905	0.381488	-0.147539	0.0461143
P08631	HCK_HUMAN	0.240804	0.00379661	-0.059434	0.351283
P08651	NFIC_HUMAN	0.033248	0.334057	-0.0481696	0.222833
P08708	RS17_HUMAN	-0.0374003	0.517836	-0.079296	0.151578
P08754	GNAI3_HUMAN	0.24261	0.00474367	0.084255	0.145819
P08758	ANXA5_HUMAN	-0.406484	6.55e-06	0.0602389	0.118701
P08865	RSSA_HUMAN	-0.216784	0.00120973	-0.146186	0.0102575
P08910	ABHD2_HUMAN	0.260035	0.00053	0.383728	2.3e-05
P08962	CD63_HUMAN	-0.0509521	0.441793	0.289155	4.14e-05
P09001	RM03_HUMAN	0.183842	0.00121669	0.0677894	0.0555684
P09012	SNRPA_HUMAN	0.124304	0.0532982	-0.192448	0.00768248
P09104	ENOG_HUMAN	-0.247594	0.000284	0.0290733	0.425014
P09110	THIK_HUMAN	0.24372	0.00103777	0.060289	0.244006
P09132	SRP19_HUMAN	0.229626	0.000903	0.0418969	0.277316
P09234	RU1C_HUMAN	0.239754	0.00063	-0.134514	0.0282196
P09382	LEG1_HUMAN	-0.418267	0.000236	0.0870662	0.0738081
P09417	DHPR_HUMAN	0.0746358	0.0810523	0.101612	0.0311567
P09429	HMGB1_HUMAN	-0.109846	0.0834564	-0.319616	0.000417
P09467	F16P1_HUMAN	-0.178676	0.0024876	0.0782058	0.0974108
P09493	TPM1_HUMAN	-0.749272	1.14e-07	-0.174864	0.012886
P09496	CLCA_HUMAN	-0.892632	5.21e-07	-0.251479	0.00271288
P09497	CLCB_HUMAN	-0.261132	0.00145788	-0.0131494	0.791178
P09525	ANXA4_HUMAN	0.102969	0.0248181	0.242467	8.32e-05
P09529	INHBB_HUMAN	0.524737	2.3e-06	-0.170519	0.00260723
P09543	CN37_HUMAN	0.252795	0.000422	-0.0303941	0.514004
P09601	HMOX1_HUMAN	1.53455	7.16e-05	0.794493	0.000275
P09622	DLDH_HUMAN	-0.313458	0.000305	0.0838362	0.0792321
P09651	ROA1_HUMAN	-0.115926	0.0382205	-0.170851	0.00926725
P09661	RU2A_HUMAN	-0.226009	0.000579	-0.209457	0.000305
P09668	CATH_HUMAN	0.0232723	0.72632	-0.140477	0.060675
P09669	COX6C_HUMAN	-0.229018	0.00578118	0.0073385	0.903362
P09758	TACD2_HUMAN	0.890554	1.76e-05	0.474976	0.00292686
P09874	PARP1_HUMAN	-0.0414521	0.32034	-0.1238	0.00981822
P09884	DPOLA_HUMAN	0.154292	0.00251319	-0.073749	0.0881603
P09960	LKHA4_HUMAN	0.0908422	0.0851014	0.264154	0.000235
P09972	ALDOC_HUMAN	-0.097906	0.141157	-0.0416484	0.424664
P0C0S5	H2AZ_HUMAN	-0.0832075	0.0853547	-0.0633672	0.154457
P0C7P4	UCRIL_HUMAN	-0.60612	6.21e-07	-0.235791	0.000432
P0C7X2	ZN688_HUMAN	0.0560908	0.18745	0.147868	0.0131616
P0C860	MS3L2_HUMAN	0.291268	0.000314	0.178059	0.0103838
P0CAP2	GRL1A_HUMAN	0.0793842	0.0814924	0.0214817	0.566277
P0CG08	GPHRB_HUMAN	0.0506927	0.393302	-0.12093	0.0145251
P0CG22	DR4L1_HUMAN	-0.123446	0.0202941	-0.0565783	0.304297
P0CG39	POTEJ_HUMAN	0.44535	0.000363	0.336316	0.00280176
P0CG48	UBC_HUMAN	-0.393581	1.02e-05	-0.327028	7.14e-05
P0DI81	TPC2A_HUMAN	-0.0182948	0.677505	0.0518134	0.333768
P0DKX0	ZN728_HUMAN	0.161679	0.00547165	-0.0175841	0.739583
P0DME0	SETLP_HUMAN	-0.406247	0.00188342	-0.173352	0.0434394
P0DMM9	ST1A3_HUMAN	0.332788	0.000171	0.197054	0.00178177
P0DMV9	HS71B_HUMAN	-1.10209	6.01e-09	-0.552269	1.14e-05
P0DP25	CALM3_HUMAN	-0.981133	6.05e-08	-0.168595	0.0203795
P0DPB5	RPC22_HUMAN	0.040888	0.347875	0.0359683	0.373392
P0DPB6	RPAC2_HUMAN	0.33251	0.000311	0.216344	0.00445901
P0DPD8	EFCE2_HUMAN	-0.217862	0.0111467	-0.0427653	0.530199
P0DPF2	NBPFK_HUMAN	-0.186417	0.0116004	0.42833	0.000278
P0DPI2	GAL3A_HUMAN	-0.398058	0.000108	-0.15489	0.0138134
P10071	GLI3_HUMAN	-0.0185961	0.712562	0.0686847	0.525865
P10074	TZAP_HUMAN	0.361889	1.83e-05	0.0474855	0.253667
P10155	RO60_HUMAN	0.460698	1.11e-06	0.196074	0.000603
P10243	MYBA_HUMAN	-0.260848	0.000794	-0.220063	0.00184068
P10244	MYBB_HUMAN	0.108334	0.017028	-0.143428	0.00438513
P10275	ANDR_HUMAN	-0.0379641	0.496791	0.129434	0.00763837
P10276	RARA_HUMAN	0.104562	0.0664082	-0.0525728	0.141931
P10301	RRAS_HUMAN	-0.0438173	0.406858	0.0861662	0.289931
P10398	ARAF_HUMAN	0.234629	0.00103993	0.0327663	0.454379
P10412	H14_HUMAN	-0.706431	0.049082	-0.836708	0.0371446
P10515	ODP2_HUMAN	-0.282531	0.000369	-0.225118	0.0013071
P10586	PTPRF_HUMAN	0.13724	0.0140875	0.309132	3.18e-05
P10589	COT1_HUMAN	0.0791236	0.312831	0.16583	0.0955812
P10599	THIO_HUMAN	-0.470774	0.000538	0.097508	0.157513
P10606	COX5B_HUMAN	-0.232889	0.000833	-0.0943609	0.0624611
P10619	PPGB_HUMAN	-0.0204508	0.697231	-0.0224193	0.704219
P10620	MGST1_HUMAN	-0.315506	0.000144	-0.107864	0.0369358
P10636	TAU_HUMAN	-0.286159	0.000114	0.0324052	0.460443
P10644	KAP0_HUMAN	-0.11246	0.0167075	0.00631717	0.872296
P10768	ESTD_HUMAN	0.0656761	0.129249	0.0864093	0.0393948
P10809	CH60_HUMAN	-0.201342	0.000695	-0.231541	0.000161
P10826	RARB_HUMAN	0.16464	0.00143617	0.0325041	0.445796
P10909	CLUS_HUMAN	-0.409277	3.45e-05	-0.255614	0.00189547
P10914	IRF1_HUMAN	0.24572	9.35e-05	0.137414	0.00815897
P11021	BIP_HUMAN	0.261709	0.000514	0.346003	0.000148
P11047	LAMC1_HUMAN	0.263528	0.000199	0.132586	0.0171864
P11142	HSP7C_HUMAN	-0.578164	1.38e-07	-0.249186	5.19e-05
P11166	GTR1_HUMAN	0.295831	0.000251	0.316861	3.94e-05
P11171	EPB41_HUMAN	-0.155956	0.00712362	-0.0852033	0.0643214
P11172	UMPS_HUMAN	0.269815	4.77e-05	0.0819551	0.0604496
P11177	ODPB_HUMAN	-0.16986	0.00805881	0.0607781	0.157145
P11182	ODB2_HUMAN	-0.0851721	0.179457	0.0588197	0.181051
P11216	PYGB_HUMAN	0.51283	6.92e-07	0.376289	7.06e-06
P11233	RALA_HUMAN	-0.157749	0.00501102	-0.107203	0.0333474
P11234	RALB_HUMAN	-0.131637	0.0224894	-0.196007	0.00182292
P11279	LAMP1_HUMAN	-0.117013	0.0594167	0.155937	0.0120341
P11310	ACADM_HUMAN	0.0595385	0.30141	0.0296201	0.417608
P11387	TOP1_HUMAN	0.291564	0.0932992	0.717624	0.000125
P11388	TOP2A_HUMAN	-0.0614338	0.609551	-0.358088	0.0028955
P11413	G6PD_HUMAN	0.418152	2.39e-05	0.234953	0.000417
P11473	VDR_HUMAN	0.22652	0.00051	0.207418	0.000449
P11474	ERR1_HUMAN	0.145932	0.0182113	0.0475139	0.317752
P11498	PYC_HUMAN	0.205534	0.00047	0.0931796	0.0327217
P11586	C1TC_HUMAN	0.379859	2.29e-06	0.0624018	0.120775
P11717	MPRI_HUMAN	0.00672253	0.901952	0.166067	0.00276643
P11766	ADHX_HUMAN	0.224941	0.000724	0.258511	0.000266
P11802	CDK4_HUMAN	-0.0545037	0.238553	-0.0154462	0.684131
P11908	PRPS2_HUMAN	-0.171978	0.00286038	-0.153104	0.0115629
P11926	DCOR_HUMAN	0.257967	0.00958641	0.396758	7.25e-05
P11940	PABP1_HUMAN	-0.346164	0.00211917	-0.0857497	0.127504
P12004	PCNA_HUMAN	-0.190877	0.00184116	-0.164072	0.00214331
P12036	NFH_HUMAN	-0.486571	0.000307	-0.270233	0.0128358
P12081	HARS1_HUMAN	0.0788327	0.0912117	0.00806608	0.818432
P12109	CO6A1_HUMAN	0.0167848	0.792416	0.126364	0.0750936
P12110	CO6A2_HUMAN	-0.132214	0.0709148	0.0824045	0.324428
P12235	ADT1_HUMAN	-0.377641	8.2e-05	-0.629395	8.27e-07
P12236	ADT3_HUMAN	-0.145849	0.0447161	-0.204177	0.00246016
P12268	IMDH2_HUMAN	0.0681146	0.101998	0.0323967	0.421247
P12270	TPR_HUMAN	-0.0260963	0.530225	-0.209893	0.000865
P12429	ANXA3_HUMAN	0.410446	5.62e-05	0.07517	0.113993
P12532	KCRU_HUMAN	0.310878	0.0030656	0.290103	0.000513
P12694	ODBA_HUMAN	0.162584	0.0194541	0.205371	0.00769574
P12755	SKI_HUMAN	-0.0222805	0.656679	0.0299687	0.386901
P12757	SKIL_HUMAN	0.20893	0.00045	0.094461	0.0190606
P12814	ACTN1_HUMAN	0.0471021	0.491561	0.206765	0.00676913
P12830	CADH1_HUMAN	-0.32565	7.46e-05	0.0364962	0.426227
P12931	SRC_HUMAN	0.118769	0.0291841	0.128132	0.0151284
P12955	PEPD_HUMAN	0.257326	0.00164736	0.248967	0.0019968
[truncated: 5,529 more rows]
