# Supplementary material for: Systematic and Quantitative Investigation of Newly Synthesized Proteins Reveals Distinct Ion Homeostasis and Mitochondrial Changes between Cuproptosis and Ferroptosis in Human Cells
Source: Anal Chem. 2026 Mar 10;98(11):8309–20. doi: 10.1021/acs.analchem.5c07257 (PMC13019430; doi:10.1021/acs.analchem.5c07257)
Supplement: Supplementary file 3 [file ac5c07257_si_003.xlsx]

## Sheet: Sheet1
Table S2. Quantification of proteins in cells with cuproptosis and ferroptosis in the whole proteome experiment
UniProt Accession	Entry.Name	Ctrl_1 (126)	Ctrl_2 (127N)	Ctrl_3 (127C)	Fe_1 (128N)	Fe_2 (128C)	Fe_3 (129N)	Cu_1 (129C)	Cu_2 (130C)	Cu_3 (131)	Protein Annotation
A0A024RBG1	NUD4B_HUMAN	12784.5	11571.4	9204.25	12619	12893.6	11672.3	10555.1	10634.6	9491.89	Diphosphoinositol polyphosphate phosphohydrolase NUDT4B OS=Homo sapiens OX=9606 GN=NUDT4B PE=3 SV=1
A0A087X1C5	CP2D7_HUMAN	3165.21	2915.32	2759.75	2733.68	2631.07	2430.53	2025.11	2319.03	1920.89	Putative cytochrome P450 2D7 OS=Homo sapiens OX=9606 GN=CYP2D7 PE=5 SV=1
A0A0B4J2F0	PIOS1_HUMAN	2653.27	2472.12	2003.84	2538.58	2624.67	2220.46	1938.66	2023.81	1860.79	Protein PIGBOS1 OS=Homo sapiens OX=9606 GN=PIGBOS1 PE=1 SV=1
A0A0U1RRE5	NBDY_HUMAN	6013.14	6227.08	4952.93	6762.97	7375.23	6440.63	4770.6	4819.68	4828.15	Negative regulator of P-body association OS=Homo sapiens OX=9606 GN=NBDY PE=1 SV=1
A0A1W2PQ72	MSD7_HUMAN	664.719	617.297	484.56	633.007	663.508	566.581	564.688	554.866	568.872	Myb/SANT-like DNA-binding domain-containing protein 7 OS=Homo sapiens OX=9606 GN=MSANTD7 PE=4 SV=1
A0A1W2PQL4	ZN722_HUMAN	2352.77	2817.44	2403.09	1970.91	2433.85	2073.25	986.874	1069.73	1018.46	Zinc finger protein 722 OS=Homo sapiens OX=9606 GN=ZNF722 PE=3 SV=1
A0A1W2PR95	IGB1C_HUMAN	4578.12	4283.37	3632.54	4418.19	4685.95	4054.79	3826.07	3786.13	3520.63	Immunoglobulin-binding protein 1 family member C OS=Homo sapiens OX=9606 GN=IGBP1C PE=3 SV=1
A0A2R8Y4L2	RA1L3_HUMAN	5015.79	5322.41	2762.98	4446.43	5061.84	3817.44	3871.15	3953.93	3522.39	Heterogeneous nuclear ribonucleoprotein A1-like 3 OS=Homo sapiens OX=9606 GN=HNRNPA1L3 PE=4 SV=2
A0A494C071	PWWP4_HUMAN	3726.64	3505.84	2857.92	3089.61	3665.96	3023.02	2834.79	2823.51	2670.21	PWWP domain-containing DNA repair factor 4 OS=Homo sapiens OX=9606 GN=PWWP4 PE=3 SV=1
A0A804HLA8	GBG5B_HUMAN	8762.86	7420.4	4186.4	7177.86	7397.25	6206.5	6021.62	6183.6	5434.51	Guanine nucleotide-binding protein G(I)/G(S)/G(O) subunit gamma-5B OS=Homo sapiens OX=9606 GN=GNG5B PE=3 SV=1
A0AUZ9	KAL1L_HUMAN	5839.75	5453.19	5259.22	5415.97	6016.32	5384.23	4551.97	4545.48	4295.5	KAT8 regulatory NSL complex subunit 1-like protein OS=Homo sapiens OX=9606 GN=KANSL1L PE=1 SV=2
A0AV96	RBM47_HUMAN	16425.5	15691	10776	15872.2	17158	14425.4	13061.4	13632.5	12737.6	RNA-binding protein 47 OS=Homo sapiens OX=9606 GN=RBM47 PE=1 SV=2
A0AVF1	IFT56_HUMAN	4109.19	4076.05	3319.96	4194.57	4773.01	3979.57	3442.93	3529.3	3320.63	Intraflagellar transport protein 56 OS=Homo sapiens OX=9606 GN=IFT56 PE=1 SV=1
A0AVK6	E2F8_HUMAN	675.346	645.175	482.155	558.444	639.093	515.067	484.603	518.627	498.445	Transcription factor E2F8 OS=Homo sapiens OX=9606 GN=E2F8 PE=1 SV=1
A0AVT1	UBA6_HUMAN	67855.9	65145.6	58006.5	67646	74316.5	64073.1	57293.8	57272.3	54569.3	Ubiquitin-like modifier-activating enzyme 6 OS=Homo sapiens OX=9606 GN=UBA6 PE=1 SV=1
A0FGR8	ESYT2_HUMAN	54964.8	50542.2	38004.4	49341.9	52803.5	44340.6	42059	44624.5	40890.7	Extended synaptotagmin-2 OS=Homo sapiens OX=9606 GN=ESYT2 PE=1 SV=1
A0JLT2	MED19_HUMAN	1783.15	1704.27	1191.7	1968.44	2121.65	1766.45	1581.54	1705.38	1506.36	Mediator of RNA polymerase II transcription subunit 19 OS=Homo sapiens OX=9606 GN=MED19 PE=1 SV=2
A0JNW5	BLT3B_HUMAN	4047.67	3809.6	3181.81	3885.32	4517.63	3590.93	3502.31	3453.03	3241.53	Bridge-like lipid transfer protein family member 3B OS=Homo sapiens OX=9606 GN=BLTP3B PE=1 SV=2
A0MZ66	SHOT1_HUMAN	67548.9	65743.5	48433	67531.1	73226.4	62879	55563.5	56684.1	53881.8	Shootin-1 OS=Homo sapiens OX=9606 GN=SHTN1 PE=1 SV=4
A0PJW6	TM223_HUMAN	4840.19	4536.16	3436.8	4280.93	4571.34	3905.5	3628.51	3847.13	4894.36	Transmembrane protein 223 OS=Homo sapiens OX=9606 GN=TMEM223 PE=1 SV=1
A1A4S6	RHG10_HUMAN	10169.5	9830.42	7457.29	9879.56	10653.1	9166.62	8389.78	8646.56	8400.87	Rho GTPase-activating protein 10 OS=Homo sapiens OX=9606 GN=ARHGAP10 PE=1 SV=1
A1A5D9	BICL2_HUMAN	2048.29	1945.22	1502.17	1968.45	2070.36	1674.51	1567.23	1610.27	1398.89	BICD family-like cargo adapter 2 OS=Homo sapiens OX=9606 GN=BICDL2 PE=1 SV=2
A1L0T0	HACL2_HUMAN	36402.3	35507.2	27831.3	34200.1	37068	30105.4	26138.6	28247.6	26182.7	2-hydroxyacyl-CoA lyase 2 OS=Homo sapiens OX=9606 GN=ILVBL PE=1 SV=2
A1L170	CA226_HUMAN	1710.71	1698.15	1333.05	1710.39	1986.19	1652.12	1422.26	1534.51	1578.72	Uncharacterized protein C1orf226 OS=Homo sapiens OX=9606 GN=C1orf226 PE=1 SV=1
A1L188	NDUF8_HUMAN	929.827	914.726	738.772	865.741	993.504	793.949	711.999	785.783	728.809	NADH dehydrogenase [ubiquinone] 1 alpha subcomplex assembly factor 8 OS=Homo sapiens OX=9606 GN=NDUFAF8 PE=1 SV=1
A1L390	PKHG3_HUMAN	9002.97	8429.98	6203.12	8236.82	8871.14	7139.54	7014.5	7345.22	6626.17	Pleckstrin homology domain-containing family G member 3 OS=Homo sapiens OX=9606 GN=PLEKHG3 PE=1 SV=1
A1X283	SPD2B_HUMAN	7161.72	6775.55	4615.51	7034.39	7500.23	6510.94	6005.92	6114.84	5684.64	SH3 and PX domain-containing protein 2B OS=Homo sapiens OX=9606 GN=SH3PXD2B PE=1 SV=3
A2A3N6	PIPSL_HUMAN	30259.4	28937.4	24140.6	27771.9	30834.7	26499.7	25602.7	26584.4	23802.5	Putative PIP5K1A and PSMD4-like protein OS=Homo sapiens OX=9606 GN=PIPSL PE=5 SV=1
A2AJT9	BCLA3_HUMAN	1519.46	1422.88	878.424	1287.42	1431.51	1273.57	1211.01	1188.17	1113.44	BCLAF1 and THRAP3 family member 3 OS=Homo sapiens OX=9606 GN=BCLAF3 PE=1 SV=1
A2RRP1	NBAS_HUMAN	47681	45638.5	35061.8	44398.6	47180.3	40032.8	35801.5	38079.4	36812.3	NBAS subunit of NRZ tethering complex OS=Homo sapiens OX=9606 GN=NBAS PE=1 SV=2
A2RTX5	SYTC2_HUMAN	14205.2	13684.8	11251.4	13684.5	15523.6	12554.2	11914.5	11677.2	11225.6	Threonine--tRNA ligase 2, cytoplasmic OS=Homo sapiens OX=9606 GN=TARS3 PE=1 SV=1
A2RU67	F234B_HUMAN	2305.65	2173.2	1743.3	2237.63	2432.8	2045.03	1934.19	1983.74	1944.94	Protein FAM234B OS=Homo sapiens OX=9606 GN=FAM234B PE=1 SV=1
A2RUC4	TYW5_HUMAN	2339.58	2311.31	1754.51	2365.45	2529.95	2093.65	1969.51	2058.91	1915.42	tRNA wybutosine-synthesizing protein 5 OS=Homo sapiens OX=9606 GN=TYW5 PE=1 SV=1
A2VDJ0	T131L_HUMAN	1770.12	1583.81	1400.58	1738.49	1930.57	1623	1434.63	1460.48	1359.21	Transmembrane protein 131-like OS=Homo sapiens OX=9606 GN=TMEM131L PE=1 SV=2
A3KMH1	VWA8_HUMAN	28064	27245.4	20425.1	26496.1	28802.5	23164.9	21093.9	22138	20677.3	von Willebrand factor A domain-containing protein 8 OS=Homo sapiens OX=9606 GN=VWA8 PE=1 SV=2
A3KN83	SBNO1_HUMAN	29497	28975.9	23155	28436.1	30892.8	25682.1	23936.2	24029.3	23453.8	Protein strawberry notch homolog 1 OS=Homo sapiens OX=9606 GN=SBNO1 PE=1 SV=1
A4D1E9	GTPBA_HUMAN	16624.4	16650.1	11194.2	15586.4	16135.5	13077.3	12265.7	13257	12095.4	GTP-binding protein 10 OS=Homo sapiens OX=9606 GN=GTPBP10 PE=1 SV=1
A4D1P6	WDR91_HUMAN	6199.07	6002.26	3756.71	6497.74	6251.92	4800.71	4993.88	5294.28	4811.23	WD repeat-containing protein 91 OS=Homo sapiens OX=9606 GN=WDR91 PE=1 SV=2
A4D1S0	KLRG2_HUMAN	4409.76	4022.32	3339.13	4003.84	4417.92	3726.89	3683.4	3870.72	3489.78	Killer cell lectin-like receptor subfamily G member 2 OS=Homo sapiens OX=9606 GN=KLRG2 PE=1 SV=3
A4D1U4	DEN11_HUMAN	1669.22	1628.37	1295.01	1597.9	1726.84	1402.35	1300.06	1319.87	1290.39	DENN domain-containing protein 11 OS=Homo sapiens OX=9606 GN=DENND11 PE=1 SV=1
A4D2B0	MBLC1_HUMAN	1403.09	1313.08	1089.74	1375.85	1403.21	1146.54	1141.44	1125.06	1034.44	Metallo-beta-lactamase domain-containing protein 1 OS=Homo sapiens OX=9606 GN=MBLAC1 PE=1 SV=1
A5A3E0	POTEF_HUMAN	85301.1	77202.1	63741.8	73317.9	80468.6	66675.8	73277.9	75177.5	67024	POTE ankyrin domain family member F OS=Homo sapiens OX=9606 GN=POTEF PE=1 SV=2
A5D8V6	VP37C_HUMAN	5683.38	5181.77	3763.08	5584.89	5823.32	4702.5	4592.73	4789.34	4253.46	Vacuolar protein sorting-associated protein 37C OS=Homo sapiens OX=9606 GN=VPS37C PE=1 SV=2
A5PLL7	PDES1_HUMAN	5720.14	5309.82	4315.55	5028.89	5400.15	4234.69	4248.94	4275.05	3921.62	Plasmanylethanolamine desaturase 1 OS=Homo sapiens OX=9606 GN=PEDS1 PE=1 SV=3
A5PLN9	TPC13_HUMAN	3522.22	3404.38	2749.73	3282.36	3777.66	3112.86	2949.4	2997.49	2769.67	Trafficking protein particle complex subunit 13 OS=Homo sapiens OX=9606 GN=TRAPPC13 PE=1 SV=2
A5YKK6	CNOT1_HUMAN	121297	114167	86042.4	116690	128017	105637	100046	102521	95685.3	CCR4-NOT transcription complex subunit 1 OS=Homo sapiens OX=9606 GN=CNOT1 PE=1 SV=2
A5YM69	ARG35_HUMAN	2499.53	2314.85	2056.17	2427.11	2563.27	2138.86	2069.15	2067.65	1956.77	Rho guanine nucleotide exchange factor 35 OS=Homo sapiens OX=9606 GN=ARHGEF35 PE=1 SV=1
A6NCE7	MP3B2_HUMAN	2839.49	2880.93	2303.76	2860.82	3368.64	3066.89	2931.98	2716.42	2908.46	Microtubule-associated proteins 1A/1B light chain 3 beta 2 OS=Homo sapiens OX=9606 GN=MAP1LC3B2 PE=1 SV=1
A6NCI4	VWA3A_HUMAN	2987	2795.6	2013.1	2466.07	2653.87	2260.99	2202.49	2248.39	1974.65	von Willebrand factor A domain-containing protein 3A OS=Homo sapiens OX=9606 GN=VWA3A PE=2 SV=3
A6ND36	FA83G_HUMAN	6336.71	5825.39	3640.93	5888.31	6336.91	5273.23	5684.34	5464.83	4934.24	Protein FAM83G OS=Homo sapiens OX=9606 GN=FAM83G PE=1 SV=2
A6NDB9	PALM3_HUMAN	13866	12838.3	9577.05	13291.3	13678.8	11220.2	9691.98	10432.3	9279.48	Paralemmin-3 OS=Homo sapiens OX=9606 GN=PALM3 PE=1 SV=2
A6NDG6	PGP_HUMAN	33221.8	31175	26151.2	31073	34185.3	29665.9	29391.3	29132.6	26655.6	Glycerol-3-phosphate phosphatase OS=Homo sapiens OX=9606 GN=PGP PE=1 SV=1
A6NDU8	RIMC1_HUMAN	15064.5	14444.3	12949.7	15182.2	16993.2	14539.2	13260.1	13127.6	12786.6	RAB7A-interacting MON1-CCZ1 complex subunit 1 OS=Homo sapiens OX=9606 GN=RIMOC1 PE=1 SV=1
A6NE01	F186A_HUMAN	4884.34	4721.08	2551.82	4243.89	4621.59	3968.53	4084.85	3916.33	3703.13	Protein FAM186A OS=Homo sapiens OX=9606 GN=FAM186A PE=2 SV=3
A6NED2	RCCD1_HUMAN	3589.26	3438.15	2942.46	3615.59	3880.54	3296.86	2834.47	3089.9	2881.5	RCC1 domain-containing protein 1 OS=Homo sapiens OX=9606 GN=RCCD1 PE=1 SV=1
A6NFI3	ZN316_HUMAN	19012.5	17872.4	11174.7	17999.1	18309.9	15274.9	19203.1	19252	15580.1	Zinc finger protein 316 OS=Homo sapiens OX=9606 GN=ZNF316 PE=1 SV=1
A6NFQ2	TCAF2_HUMAN	3961.63	3842.55	3043.46	3864.93	4202.76	3555.11	2992.7	3074.82	3049.94	TRPM8 channel-associated factor 2 OS=Homo sapiens OX=9606 GN=TCAF2 PE=1 SV=2
A6NHG4	DDTL_HUMAN	7955.35	7575.29	7107.87	7234.17	8504.93	7464.23	6612.66	7371.25	7151.52	D-dopachrome decarboxylase-like protein OS=Homo sapiens OX=9606 GN=DDTL PE=2 SV=1
A6NHL2	TBAL3_HUMAN	5503.69	6045.26	5572.55	5511.59	6083.74	5039.33	5472.49	4473.57	3919.54	Tubulin alpha chain-like 3 OS=Homo sapiens OX=9606 GN=TUBAL3 PE=1 SV=2
A6NHQ2	FBLL1_HUMAN	2505.16	2426.28	1647	2140.69	2260.19	1932.4	1949.62	2016.32	2008.4	rRNA/tRNA 2'-O-methyltransferase fibrillarin-like protein 1 OS=Homo sapiens OX=9606 GN=FBLL1 PE=3 SV=2
A6NHR9	SMHD1_HUMAN	56772.7	54937.8	42545.7	52622	56815.3	47380.9	44419	46821.2	42913.3	Structural maintenance of chromosomes flexible hinge domain-containing protein 1 OS=Homo sapiens OX=9606 GN=SMCHD1 PE=1 SV=2
A6NHX0	CAST2_HUMAN	8953.69	8465.75	7436.67	8451.68	9276.03	8096.42	6735.29	6719.51	6657.73	Cytosolic arginine sensor for mTORC1 subunit 2 OS=Homo sapiens OX=9606 GN=CASTOR2 PE=1 SV=3
A6NIH7	U119B_HUMAN	11488.8	10774.1	9406.46	10765.2	11510.5	10368.7	9179.14	9285.49	8519.84	Protein unc-119 homolog B OS=Homo sapiens OX=9606 GN=UNC119B PE=1 SV=1
A6NIZ1	RP1BL_HUMAN	26281.4	24307.5	20596.3	23808	25702.6	21732	19870.1	21030.3	18636.7	Ras-related protein Rap-1b-like protein OS=Homo sapiens OX=9606 GN=RAP1BL PE=2 SV=1
A6NJ78	MET15_HUMAN	1918.69	1917.34	1434.78	2110.4	2220.11	1720.85	1601.28	1823.77	1790.59	12S rRNA N4-methylcytidine (m4C) methyltransferase OS=Homo sapiens OX=9606 GN=METTL15 PE=1 SV=1
A6NKD9	CC85C_HUMAN	8392.18	7372.74	5276.76	7326.23	8087.19	6841.41	6803.03	6901.06	6114.1	Coiled-coil domain-containing protein 85C OS=Homo sapiens OX=9606 GN=CCDC85C PE=1 SV=1
A6NKF1	SAC31_HUMAN	7357.69	6930.61	5754.57	7098.92	8052.29	6315.72	6292.74	6342.69	5796.1	SAC3 domain-containing protein 1 OS=Homo sapiens OX=9606 GN=SAC3D1 PE=1 SV=2
A6NKH3	RL37L_HUMAN	8893.94	8817.52	4689.54	7854.48	8181.37	7284.27	5891.03	5716.15	5143.14	Putative ribosomal protein eL43-like OS=Homo sapiens OX=9606 GN=RPL37AP8 PE=5 SV=2
A6NMD0	IFM10_HUMAN	5295.69	5548.21	4131.73	5918.94	6447.18	4906.03	3183.97	3571.98	3332.86	Interferon-induced transmembrane protein 10 OS=Homo sapiens OX=9606 GN=IFITM10 PE=2 SV=1
A6NMX2	I4E1B_HUMAN	6221.15	6025.83	4854.21	5840.09	5990.19	4509.62	4246.9	4311.74	4108.07	Eukaryotic translation initiation factor 4E type 1B OS=Homo sapiens OX=9606 GN=EIF4E1B PE=1 SV=3
A6NN14	ZN729_HUMAN	9141.17	8783.99	5969.58	8199.76	8807.41	7449.49	7047.29	7554.2	6658.12	Zinc finger protein 729 OS=Homo sapiens OX=9606 GN=ZNF729 PE=2 SV=4
A6NNY8	UBP27_HUMAN	1350.47	1222.31	1007.72	1283.73	1447.97	1171.18	1044.86	1029.51	985.435	Ubiquitin carboxyl-terminal hydrolase 27 OS=Homo sapiens OX=9606 GN=USP27X PE=1 SV=3
A6ZKI3	RTL8C_HUMAN	1143.67	1066.48	819.543	1100.66	1178.75	944.262	1016.53	950.38	981.354	Retrotransposon Gag-like protein 8C OS=Homo sapiens OX=9606 GN=RTL8C PE=1 SV=1
A7E2V4	ZSWM8_HUMAN	3549.34	3287.51	2732.36	3398.7	3741.28	3124.27	2994.74	2995.2	2793.46	Zinc finger SWIM domain-containing protein 8 OS=Homo sapiens OX=9606 GN=ZSWIM8 PE=1 SV=1
A7KAX9	RHG32_HUMAN	3000.08	2880.75	1978.23	3010.9	3223.99	2649.62	2366.64	2497.75	2321.04	Rho GTPase-activating protein 32 OS=Homo sapiens OX=9606 GN=ARHGAP32 PE=1 SV=1
A8K0Z3	WASH1_HUMAN	2203.85	2046.5	1073.33	2087.57	2265.83	1976.5	1867.28	1871.6	1794.26	WASH complex subunit 1 OS=Homo sapiens OX=9606 GN=WASHC1 PE=1 SV=2
A8K2U0	A2ML1_HUMAN	1680.74	852.201	584.838	718.131	872.751	831.692	651.564	669.096	750.845	Alpha-2-macroglobulin-like protein 1 OS=Homo sapiens OX=9606 GN=A2ML1 PE=1 SV=3
A8MQ03	CRTP1_HUMAN	711.212	645.342	449.337	637.498	731.447	554.402	571.798	559.219	525.105	Cysteine-rich tail protein 1 OS=Homo sapiens OX=9606 GN=CYSRT1 PE=1 SV=1
A8MQ14	ZN850_HUMAN	4201.29	3956.91	2263.24	3556.28	3952.82	3290.39	3004.61	3074.45	2663.13	Zinc finger protein 850 OS=Homo sapiens OX=9606 GN=ZNF850 PE=3 SV=2
A8MT69	CENPX_HUMAN	3980.02	3852.94	3203.85	3352.84	3684.67	3189.71	3534.53	3459.78	3241.34	Centromere protein X OS=Homo sapiens OX=9606 GN=CENPX PE=1 SV=1
A8MTY0	ZN724_HUMAN	594.387	605.437	441.14	540.693	570.604	442.817	602.401	637.03	558.499	Zinc finger protein 724 OS=Homo sapiens OX=9606 GN=ZNF724 PE=2 SV=3
A8MVJ9	HPF1L_HUMAN	3025.91	2976.9	2301.41	3040.53	3379.88	2735.84	2534	2445.49	2430.04	Putative histone PARylation factor 1-like OS=Homo sapiens OX=9606 PE=5 SV=1
A8MW92	P20L1_HUMAN	2167.82	2046.1	1576.15	2106.14	2449.59	1881.92	1804.25	1859.2	1599.48	PHD finger protein 20-like protein 1 OS=Homo sapiens OX=9606 GN=PHF20L1 PE=1 SV=2
A8MWD9	RUXGL_HUMAN	7221.43	6779.25	3891.59	6483.11	7169.62	5805.9	5545	5904.94	5285.83	Putative small nuclear ribonucleoprotein G-like protein 15 OS=Homo sapiens OX=9606 GN=SNRPGP15 PE=5 SV=2
A8MWX3	WASH4_HUMAN	9324.98	8666.26	4518.23	9108.85	9901.6	8654.81	7925.67	7987.03	7326.95	Putative WAS protein family homolog 4 OS=Homo sapiens OX=9606 GN=WASH4P PE=5 SV=1
A8MWY0	ELAP2_HUMAN	5343.82	5253.13	4197.92	5253.59	5710.22	4775.93	4072.05	4309.12	4011.06	Endosome/lysosome-associated apoptosis and autophagy regulator family member 2 OS=Homo sapiens OX=9606 GN=ELAPOR2 PE=1 SV=2
A8MXV4	NUD19_HUMAN	7737.15	7137.95	5956.32	7097.24	7571.66	6063.7	5655.78	5943.18	5445.7	Acyl-coenzyme A diphosphatase NUDT19 OS=Homo sapiens OX=9606 GN=NUDT19 PE=1 SV=1
A9UHW6	MI4GD_HUMAN	4580.01	4422.45	3812.61	4252.37	4957.2	4002.68	3637.02	3641.62	3451.37	MIF4G domain-containing protein OS=Homo sapiens OX=9606 GN=MIF4GD PE=1 SV=1
B1AJZ9	FHAD1_HUMAN	4226.47	4422.28	3450.82	3774.11	4282.41	3545.35	3382.78	3373.22	2993.77	Forkhead-associated domain-containing protein 1 OS=Homo sapiens OX=9606 GN=FHAD1 PE=2 SV=2
B1AK53	ESPN_HUMAN	10664.5	9832.71	6825.2	9861.19	11024.9	9295.41	8541.88	8665.52	7884.22	Espin OS=Homo sapiens OX=9606 GN=ESPN PE=1 SV=1
B2RBV5	MR1L2_HUMAN	1282.57	1221.41	894.9	1225.41	1319.78	1127.83	997.143	1012.4	921.376	MORF4 family associated protein 1 like 2 OS=Homo sapiens OX=9606 GN=MRFAP1L2 PE=1 SV=1
B5MCY1	TDR15_HUMAN	3922.13	3848.04	3326.51	3552.43	4028.33	3500.62	3348.93	3288.3	2977.73	Tudor domain-containing protein 15 OS=Homo sapiens OX=9606 GN=TDRD15 PE=2 SV=1
B5ME19	EIFCL_HUMAN	90538.8	86589.4	62597.9	83752.4	95810.2	79116.5	77422.7	78150.2	72399.8	Eukaryotic translation initiation factor 3 subunit C-like protein OS=Homo sapiens OX=9606 GN=EIF3CL PE=1 SV=1
B7Z6K7	ZN814_HUMAN	1542.38	1447.2	841.606	1411.88	1553.32	1322.27	1186.34	1272.36	1142.38	Zinc finger protein 814 OS=Homo sapiens OX=9606 GN=ZNF814 PE=1 SV=2
B7ZAP0	RBG10_HUMAN	3176.44	2730.24	2028.28	2634.57	2812.86	2497.75	2164.72	2450.83	2011.74	Rab GTPase-activating protein 1-like, isoform 10 OS=Homo sapiens OX=9606 GN=RABGAP1L PE=1 SV=1
C9J7I0	UMAD1_HUMAN	2826.43	2578.41	2291.88	2626.81	2943.3	2428.3	2430.22	2404.83	2191.85	UBAP1-MVB12-associated (UMA)-domain containing protein 1 OS=Homo sapiens OX=9606 GN=UMAD1 PE=1 SV=2
C9JI98	TM238_HUMAN	956.291	918.605	657.593	840.862	948.565	779.892	753.642	790.259	694.244	Transmembrane protein 238 OS=Homo sapiens OX=9606 GN=TMEM238 PE=1 SV=1
C9JLW8	MCRI1_HUMAN	6213.06	5680.78	4779.11	5750.47	6047.65	5350.06	4883.75	5067.22	4479.64	Mapk-regulated corepressor-interacting protein 1 OS=Homo sapiens OX=9606 GN=MCRIP1 PE=1 SV=1
E7ERA6	RN223_HUMAN	5221.83	4970.51	3349.95	4648.51	5092.37	4142.16	4124.42	4278.56	3810.18	RING finger protein 223 OS=Homo sapiens OX=9606 GN=RNF223 PE=2 SV=1
E9PAV3	NACAM_HUMAN	42740.6	41416.2	31481.2	41427	43801.3	38283.7	35216.2	35170.5	33836	Nascent polypeptide-associated complex subunit alpha, muscle-specific form OS=Homo sapiens OX=9606 GN=NACA PE=1 SV=1
E9PRG8	CK098_HUMAN	6850.93	6560.12	3867.55	6847.5	7351.09	6255.88	5344.33	5821.99	5010.29	Uncharacterized protein C11orf98 OS=Homo sapiens OX=9606 GN=C11orf98 PE=1 SV=2
G2XKQ0	SUMO5_HUMAN	5884.43	5737.4	4348.01	6005.26	6391.27	5224.89	4495.59	4713.07	4530.12	Small ubiquitin-related modifier 5 OS=Homo sapiens OX=9606 GN=SUMO1P1 PE=1 SV=2
H0YM25	GG6LV_HUMAN	3872.84	3732.68	2929.72	3616.76	3950.25	3604.37	3173.56	3200.83	3598.42	Golgin subfamily A member 6-like protein 22 OS=Homo sapiens OX=9606 GN=GOLGA6L22 PE=3 SV=3
L0R6Q1	S35U4_HUMAN	6101.14	5983.79	4967.2	5651.69	6164.96	5019.74	4431.93	4726.34	4355.81	SLC35A4 upstream open reading frame protein OS=Homo sapiens OX=9606 GN=SLC35A4 PE=3 SV=1
L0R819	ASURF_HUMAN	8794.94	8363.37	7231.84	8162.51	9152.22	7505.96	7264.96	7440.46	6710.35	ASNSD1 upstream open reading frame protein OS=Homo sapiens OX=9606 GN=ASDURF PE=1 SV=1
L0R8F8	MIDUO_HUMAN	3419	3434.28	1914.76	3168.85	3505.91	2770.9	2809.57	3000.19	2613.28	Mitochondrial ribosome and complex I assembly factor AltMIEF1 OS=Homo sapiens OX=9606 GN=MIEF1 PE=1 SV=1
O00115	DNS2A_HUMAN	13345	12833.5	11481.1	12464	13877.2	11243.2	10805.7	11851.5	11270.7	Deoxyribonuclease-2-alpha OS=Homo sapiens OX=9606 GN=DNASE2 PE=1 SV=2
O00139	KIF2A_HUMAN	22707.6	21557.8	14069.6	21414	23279.3	19603.9	18019.5	19221.8	17385	Kinesin-like protein KIF2A OS=Homo sapiens OX=9606 GN=KIF2A PE=1 SV=3
O00148	DX39A_HUMAN	46235	44771.9	38395.7	44433.4	49960	41516.1	42010.1	43182.2	41481.3	ATP-dependent RNA helicase DDX39A OS=Homo sapiens OX=9606 GN=DDX39A PE=1 SV=2
O00151	PDLI1_HUMAN	60275.6	50912.9	44120.1	51532.9	55771.5	51079.7	62316.6	56394.3	50481	PDZ and LIM domain protein 1 OS=Homo sapiens OX=9606 GN=PDLIM1 PE=1 SV=4
O00154	BACH_HUMAN	32589.4	31543.3	27339.6	31525.2	34844.6	30490.4	29282.1	28882.2	27418	Cytosolic acyl coenzyme A thioester hydrolase OS=Homo sapiens OX=9606 GN=ACOT7 PE=1 SV=3
O00159	MYO1C_HUMAN	118421	110130	82907.4	105610	111858	97703.7	89278.9	92921.5	88435.5	Unconventional myosin-Ic OS=Homo sapiens OX=9606 GN=MYO1C PE=1 SV=4
O00161	SNP23_HUMAN	20656	19576.5	16943.4	19999.6	21377.4	17886.8	15095.5	16190.3	14563.3	Synaptosomal-associated protein 23 OS=Homo sapiens OX=9606 GN=SNAP23 PE=1 SV=1
O00165	HAX1_HUMAN	12469.3	12100.4	9159.81	12263.7	13658.5	10023.2	10022.6	10703.3	9528.19	HCLS1-associated protein X-1 OS=Homo sapiens OX=9606 GN=HAX1 PE=1 SV=2
O00170	AIP_HUMAN	37396.3	35662.3	31841.1	36611.7	39555.5	33886.6	30203.8	30248	28257.2	AH receptor-interacting protein OS=Homo sapiens OX=9606 GN=AIP PE=1 SV=3
O00178	GTPB1_HUMAN	9014.34	8633.71	6495.09	8679.73	9748.08	8180.68	7442.59	7474.91	7680.25	GTP-binding protein 1 OS=Homo sapiens OX=9606 GN=GTPBP1 PE=1 SV=3
O00180	KCNK1_HUMAN	1328.17	1300.54	1019.45	1356.02	1496.61	1195.9	1124.64	1190.37	1116.72	Potassium channel subfamily K member 1 OS=Homo sapiens OX=9606 GN=KCNK1 PE=1 SV=1
O00186	STXB3_HUMAN	52651.3	50019.8	39495.3	50750.4	52563.4	44646.1	41312.3	43506.5	39624.1	Syntaxin-binding protein 3 OS=Homo sapiens OX=9606 GN=STXBP3 PE=1 SV=2
O00189	AP4M1_HUMAN	9104.77	8770.53	7445.39	8661.46	9469.79	7969.91	7182.32	7324.97	6921.28	AP-4 complex subunit mu-1 OS=Homo sapiens OX=9606 GN=AP4M1 PE=1 SV=2
O00192	ARVC_HUMAN	4886.22	4699.72	3582.75	4795.79	5057.28	4184.2	3937.23	4125.51	3964.32	Splicing regulator ARVCF OS=Homo sapiens OX=9606 GN=ARVCF PE=1 SV=1
O00193	SMAP_HUMAN	33975.8	33797.9	27195.1	33993.8	36469.7	30290.5	28988.8	28666.8	26650.7	Small acidic protein OS=Homo sapiens OX=9606 GN=SMAP PE=1 SV=1
O00194	RB27B_HUMAN	11879	10706.9	8777.64	11026.6	11856.5	10161.2	9171.77	10089.5	8930.88	Ras-related protein Rab-27B OS=Homo sapiens OX=9606 GN=RAB27B PE=1 SV=4
O00203	AP3B1_HUMAN	70798.2	66629.7	56538.4	67583.9	71883.7	61953.7	54461.9	55973	54492.3	AP-3 complex subunit beta-1 OS=Homo sapiens OX=9606 GN=AP3B1 PE=1 SV=3
O00204	ST2B1_HUMAN	27662.3	26443.9	23424.3	26493.8	28809.8	24819	23562.2	23851.4	22037.1	Sulfotransferase 2B1 OS=Homo sapiens OX=9606 GN=SULT2B1 PE=1 SV=2
O00212	RHOD_HUMAN	4854.14	4766.38	3761.07	4551.32	4970.84	4314.89	4089.8	4327.07	3970.04	Rho-related GTP-binding protein RhoD OS=Homo sapiens OX=9606 GN=RHOD PE=1 SV=3
O00214	LEG8_HUMAN	8513.01	7377.01	6154.98	7693.62	7934.98	6846.07	6823.78	7315.24	6175.16	Galectin-8 OS=Homo sapiens OX=9606 GN=LGALS8 PE=1 SV=4
O00217	NDUS8_HUMAN	22508.6	21274	14724.9	20131.4	21713.6	17611.9	11826	12896.8	12068.2	NADH dehydrogenase [ubiquinone] iron-sulfur protein 8, mitochondrial OS=Homo sapiens OX=9606 GN=NDUFS8 PE=1 SV=1
O00220	TR10A_HUMAN	7109.07	6782.12	5768.2	6215.32	6532.09	5785.36	6331.12	6243.78	5566.23	Tumor necrosis factor receptor superfamily member 10A OS=Homo sapiens OX=9606 GN=TNFRSF10A PE=1 SV=3
O00221	IKBE_HUMAN	3653.64	3273.64	2645.73	3445.27	3742.48	3103.89	2907.91	2924.23	2658.13	NF-kappa-B inhibitor epsilon OS=Homo sapiens OX=9606 GN=NFKBIE PE=1 SV=3
O00231	PSD11_HUMAN	108950	103422	89312.7	102985	112623	97041.9	94245.4	94679.8	88070	26S proteasome non-ATPase regulatory subunit 11 OS=Homo sapiens OX=9606 GN=PSMD11 PE=1 SV=3
O00232	PSD12_HUMAN	94436.7	88300	77067.4	88616.4	99002.1	83427.5	81859.6	82847.7	78468.1	26S proteasome non-ATPase regulatory subunit 12 OS=Homo sapiens OX=9606 GN=PSMD12 PE=1 SV=3
O00233	PSMD9_HUMAN	31895.4	30665.9	28078.9	30715.3	33932.4	28879	27128.3	26701.6	24710.8	26S proteasome non-ATPase regulatory subunit 9 OS=Homo sapiens OX=9606 GN=PSMD9 PE=1 SV=3
O00244	ATOX1_HUMAN	13851.2	12703.1	11691.1	13786.9	15070.6	13037.6	11670.4	11433.5	10701.1	Copper transport protein ATOX1 OS=Homo sapiens OX=9606 GN=ATOX1 PE=1 SV=1
O00255	MEN1_HUMAN	11596.4	11148.3	8255.19	10886.1	11811.3	9622.3	9175.44	9680.12	9197.2	Menin OS=Homo sapiens OX=9606 GN=MEN1 PE=1 SV=5
O00257	CBX4_HUMAN	18552.2	18674.6	12542.2	17750.9	20142.3	20276.2	18641.1	19191.9	19758.5	E3 SUMO-protein ligase CBX4 OS=Homo sapiens OX=9606 GN=CBX4 PE=1 SV=3
O00258	GET1_HUMAN	3370.78	3427.13	2331.01	3499.37	3558.27	2881.82	2540.86	2724.64	2460.76	Guided entry of tail-anchored proteins factor 1 OS=Homo sapiens OX=9606 GN=GET1 PE=1 SV=2
O00264	PGRC1_HUMAN	40730.6	39660.5	34738.8	36734.3	39087.9	32220.5	30165.4	32976.9	28994.8	Membrane-associated progesterone receptor component 1 OS=Homo sapiens OX=9606 GN=PGRMC1 PE=1 SV=3
O00267	SPT5H_HUMAN	85679	82334.7	63856.8	77418.5	84356.1	70607	74096	74011.2	68553.1	Transcription elongation factor SPT5 OS=Homo sapiens OX=9606 GN=SUPT5H PE=1 SV=1
O00268	TAF4_HUMAN	15688.5	15034.7	10221.2	14381.7	16129.1	13163.5	12246.3	13174.2	11618	Transcription initiation factor TFIID subunit 4 OS=Homo sapiens OX=9606 GN=TAF4 PE=1 SV=2
O00273	DFFA_HUMAN	22637.6	21501.9	19465.4	22949.7	25383.9	22533.4	18813.7	19036.4	18728.1	DNA fragmentation factor subunit alpha OS=Homo sapiens OX=9606 GN=DFFA PE=1 SV=1
O00287	RFXAP_HUMAN	1282.13	1193.92	855.605	1255.26	1444.15	1146.71	942.587	972.351	941.672	Regulatory factor X-associated protein OS=Homo sapiens OX=9606 GN=RFXAP PE=1 SV=1
O00291	HIP1_HUMAN	40008.5	39082.3	32252.1	38428.6	41609.7	34804.9	30424.4	32053.6	31564.5	Huntingtin-interacting protein 1 OS=Homo sapiens OX=9606 GN=HIP1 PE=1 SV=5
O00299	CLIC1_HUMAN	99610.9	93073.6	84249.7	98613.8	107643	95636.3	86783.8	84902.9	79659.2	Chloride intracellular channel protein 1 OS=Homo sapiens OX=9606 GN=CLIC1 PE=1 SV=4
O00303	EIF3F_HUMAN	38637.9	37135.4	32329.5	36711.5	39654.4	33807.4	33853.3	32848.2	30751	Eukaryotic translation initiation factor 3 subunit F OS=Homo sapiens OX=9606 GN=EIF3F PE=1 SV=1
O00308	WWP2_HUMAN	13970.2	13256.2	10840.7	12942	14477.9	11917.6	11912.4	12038.7	11115.9	NEDD4-like E3 ubiquitin-protein ligase WWP2 OS=Homo sapiens OX=9606 GN=WWP2 PE=1 SV=2
O00311	CDC7_HUMAN	1094.73	1030.43	759.147	954.633	1117.97	848.807	825.812	841.954	762.737	Cell division cycle 7-related protein kinase OS=Homo sapiens OX=9606 GN=CDC7 PE=1 SV=1
O00329	PK3CD_HUMAN	688.347	635.078	486.364	705.543	699.257	583.449	615.893	522.539	1843.16	Phosphatidylinositol 4,5-bisphosphate 3-kinase catalytic subunit delta isoform OS=Homo sapiens OX=9606 GN=PIK3CD PE=1 SV=2
O00330	ODPX_HUMAN	9070.84	8701.67	6580.64	8429.91	9343.12	7398.92	6662.24	7291.27	6309.11	Pyruvate dehydrogenase protein X component, mitochondrial OS=Homo sapiens OX=9606 GN=PDHX PE=1 SV=3
O00370	LORF2_HUMAN	4462.43	4301.98	3173.11	3940.85	4439.34	3919.31	3575.4	3630.93	3221.74	LINE-1 retrotransposable element ORF2 protein OS=Homo sapiens OX=9606 PE=1 SV=1
O00391	QSOX1_HUMAN	5097.6	4815.14	3837.96	4920.46	5181.04	4415.09	3859.38	3975.03	4174.1	Sulfhydryl oxidase 1 OS=Homo sapiens OX=9606 GN=QSOX1 PE=1 SV=3
O00399	DCTN6_HUMAN	5348.48	5012.71	4303.59	5106.27	5571.74	4572.99	4244.44	4372.85	4022.81	Dynactin subunit 6 OS=Homo sapiens OX=9606 GN=DCTN6 PE=1 SV=1
O00400	ACATN_HUMAN	15745.9	15229.4	12305.3	14844.6	16048.7	13221.3	11950.8	12659.1	11770	Acetyl-coenzyme A transporter 1 OS=Homo sapiens OX=9606 GN=SLC33A1 PE=1 SV=1
O00401	WASL_HUMAN	14747.4	13958.6	8658.5	14254.6	15940.3	13445	11946.8	12276.8	11876.2	Actin nucleation-promoting factor WASL OS=Homo sapiens OX=9606 GN=WASL PE=1 SV=2
O00410	IPO5_HUMAN	155733	149998	135003	150092	165364	139879	133719	135126	129202	Importin-5 OS=Homo sapiens OX=9606 GN=IPO5 PE=1 SV=4
O00411	RPOM_HUMAN	20294.3	20076.4	15459.8	17952.2	19363.5	15910.7	15514.2	16757.6	15441.1	DNA-directed RNA polymerase, mitochondrial OS=Homo sapiens OX=9606 GN=POLRMT PE=1 SV=2
O00418	EF2K_HUMAN	15085.9	13940.1	11729	15122.7	16406.6	13838.2	11075.4	11571.7	10674.5	Eukaryotic elongation factor 2 kinase OS=Homo sapiens OX=9606 GN=EEF2K PE=1 SV=2
O00422	SAP18_HUMAN	35426.9	34556.8	16994.4	34862.2	37967.5	30597	28246	31395.9	27473.7	Histone deacetylase complex subunit SAP18 OS=Homo sapiens OX=9606 GN=SAP18 PE=1 SV=1
O00423	EMAL1_HUMAN	26884.5	25490.5	19551.7	25874.1	28171.8	24377.3	21576.8	22317.6	20949.4	Echinoderm microtubule-associated protein-like 1 OS=Homo sapiens OX=9606 GN=EML1 PE=1 SV=3
O00429	DNM1L_HUMAN	64662.4	59280.8	50043.8	62632.4	68029.6	58415.5	56900.1	56060.1	52962.8	Dynamin-1-like protein OS=Homo sapiens OX=9606 GN=DNM1L PE=1 SV=2
O00442	RTCA_HUMAN	10924.3	10168.9	8327.38	10766.4	11795.8	10146.4	9651.13	9458.73	9006.12	RNA 3'-terminal phosphate cyclase OS=Homo sapiens OX=9606 GN=RTCA PE=1 SV=1
O00443	P3C2A_HUMAN	32417.3	30990	23396.1	30472.6	33998.3	27966.3	25783.9	26875.2	25489.7	Phosphatidylinositol 4-phosphate 3-kinase C2 domain-containing subunit alpha OS=Homo sapiens OX=9606 GN=PIK3C2A PE=1 SV=2
O00458	IFRD1_HUMAN	8166.35	7890.41	5627.51	7368.06	8037.92	6805.67	8730.42	8737.24	7657.51	Interferon-related developmental regulator 1 OS=Homo sapiens OX=9606 GN=IFRD1 PE=1 SV=4
O00459	P85B_HUMAN	7897.65	7822.6	5959.13	8158.61	8765.91	7630.9	6411.34	6554.72	6927.08	Phosphatidylinositol 3-kinase regulatory subunit beta OS=Homo sapiens OX=9606 GN=PIK3R2 PE=1 SV=2
O00461	GOLI4_HUMAN	20735.8	20484.2	16886	19058.2	19960.3	15918.1	14242.4	16177.8	13660.6	Golgi integral membrane protein 4 OS=Homo sapiens OX=9606 GN=GOLIM4 PE=1 SV=1
O00462	MANBA_HUMAN	12226.9	11853.4	10087.8	12121	13300.3	10910.7	9260.58	10011.5	9763.12	Beta-mannosidase OS=Homo sapiens OX=9606 GN=MANBA PE=1 SV=3
O00463	TRAF5_HUMAN	1693.75	1513.94	1187.04	1611.18	1895.96	1775.9	1695.52	1641.89	1748.23	TNF receptor-associated factor 5 OS=Homo sapiens OX=9606 GN=TRAF5 PE=1 SV=2
O00468	AGRIN_HUMAN	39918.9	36635.3	26250.8	36685.7	39121.1	32930	29945	31376.5	27900.3	Agrin OS=Homo sapiens OX=9606 GN=AGRN PE=1 SV=6
O00469	PLOD2_HUMAN	20891.5	20208.9	16530.3	19085.2	20288.2	16540.2	14052.7	14852.9	14089.3	Procollagen-lysine,2-oxoglutarate 5-dioxygenase 2 OS=Homo sapiens OX=9606 GN=PLOD2 PE=1 SV=2
O00471	EXOC5_HUMAN	27673.3	25783.5	21310.6	25988.3	28382.6	23898.3	23063.4	23618.8	21930.9	Exocyst complex component 5 OS=Homo sapiens OX=9606 GN=EXOC5 PE=1 SV=1
O00479	HMGN4_HUMAN	5002.2	3885.4	2379.99	8481.22	9387.54	4179.62	2896.27	3439.25	1869.62	High mobility group nucleosome-binding domain-containing protein 4 OS=Homo sapiens OX=9606 GN=HMGN4 PE=1 SV=3
O00482	NR5A2_HUMAN	2517.93	2686.05	2550.02	1857.11	2219.47	1840.19	892.109	1018.79	942.188	Nuclear receptor subfamily 5 group A member 2 OS=Homo sapiens OX=9606 GN=NR5A2 PE=1 SV=2
O00483	NDUA4_HUMAN	36732.5	35198.8	25626.1	32385.9	34111.5	28337.3	25295.8	27585	25633.3	Cytochrome c oxidase subunit NDUFA4 OS=Homo sapiens OX=9606 GN=NDUFA4 PE=1 SV=1
O00487	PSDE_HUMAN	51510.3	48749.4	39837.6	48154.3	52685.8	45512.9	44117.1	44005.7	40991	26S proteasome non-ATPase regulatory subunit 14 OS=Homo sapiens OX=9606 GN=PSMD14 PE=1 SV=1
O00488	ZN593_HUMAN	2898.45	2663.51	1465.01	2750.43	2981.96	2429.3	2460.69	2731.78	2486.9	Zinc finger protein 593 OS=Homo sapiens OX=9606 GN=ZNF593 PE=1 SV=2
O00505	IMA4_HUMAN	14362.7	13683.2	11162.2	13824	14969.4	12672.6	12279.5	12396.1	11747	Importin subunit alpha-4 OS=Homo sapiens OX=9606 GN=KPNA3 PE=1 SV=2
O00506	STK25_HUMAN	9159.88	8935.09	6808.79	8633.66	9302.69	8248.96	7174.98	7401.1	6854.19	Serine/threonine-protein kinase 25 OS=Homo sapiens OX=9606 GN=STK25 PE=1 SV=1
O00507	USP9Y_HUMAN	45582.8	43498.9	37441.1	44032.8	48416.5	41469.5	37382.9	37393.3	35532.4	Ubiquitin carboxyl-terminal hydrolase 9Y OS=Homo sapiens OX=9606 GN=USP9Y PE=1 SV=2
O00512	BCL9_HUMAN	2052.25	1759.37	1566.13	1902.93	2087.58	1634.53	1459.9	1444.81	1333.56	B-cell CLL/lymphoma 9 protein OS=Homo sapiens OX=9606 GN=BCL9 PE=1 SV=4
O00515	LAD1_HUMAN	91540.5	79110.4	29348.4	75497	81920.3	69347.7	76271.4	78815.9	68171.3	Ladinin-1 OS=Homo sapiens OX=9606 GN=LAD1 PE=1 SV=2
O00519	FAAH1_HUMAN	13776.8	13403.3	10730.3	12986.4	13818.2	11543.3	10609.4	11376.7	10466	Fatty-acid amide hydrolase 1 OS=Homo sapiens OX=9606 GN=FAAH PE=1 SV=2
O00522	KRIT1_HUMAN	7729.3	7450.21	5775.48	7471.05	8114.55	6945.13	6528.97	6618.52	5941.09	Krev interaction trapped protein 1 OS=Homo sapiens OX=9606 GN=KRIT1 PE=1 SV=2
O00526	UPK2_HUMAN	1324.51	1059.83	837.606	1028.07	1101.57	952.48	1038.32	1029.89	1003.36	Uroplakin-2 OS=Homo sapiens OX=9606 GN=UPK2 PE=1 SV=2
O00541	PESC_HUMAN	34780	33746.7	20793.4	30513.1	33399.6	27419.9	27169.1	28541.1	26212	Pescadillo homolog OS=Homo sapiens OX=9606 GN=PES1 PE=1 SV=1
O00559	RCAS1_HUMAN	8317.73	8121.75	5139.07	7860.67	8513.31	7095.2	6624.91	7079.86	6248.63	Receptor-binding cancer antigen expressed on SiSo cells OS=Homo sapiens OX=9606 GN=EBAG9 PE=1 SV=1
O00560	SDCB1_HUMAN	11800.1	11661.6	10126.3	12016.1	12966	11111	11048.3	11179.6	11365.1	Syntenin-1 OS=Homo sapiens OX=9606 GN=SDCBP PE=1 SV=1
O00562	PITM1_HUMAN	1147.42	1050.88	835.875	1140.98	1249.16	977.667	897.227	957.248	877.074	Membrane-associated phosphatidylinositol transfer protein 1 OS=Homo sapiens OX=9606 GN=PITPNM1 PE=1 SV=4
O00566	MPP10_HUMAN	44854.2	43256.9	15883.2	37549.4	42649.5	34994.1	33912	36559.4	32972.1	U3 small nucleolar ribonucleoprotein protein MPP10 OS=Homo sapiens OX=9606 GN=MPHOSPH10 PE=1 SV=2
O00567	NOP56_HUMAN	48064	46339.8	27532.6	52654.6	53764.2	42459.6	37420.5	41918.2	31803.8	Nucleolar protein 56 OS=Homo sapiens OX=9606 GN=NOP56 PE=1 SV=4
O00570	SOX1_HUMAN	1716.51	1699.55	987.409	1684.57	1880.25	1462.44	1312.02	1402.51	1208.5	Transcription factor SOX-1 OS=Homo sapiens OX=9606 GN=SOX1 PE=1 SV=2
O00571	DDX3X_HUMAN	99560.1	97785.9	53213.9	84161.1	91825.8	78867.7	79805.1	80281.1	76325.1	ATP-dependent RNA helicase DDX3X OS=Homo sapiens OX=9606 GN=DDX3X PE=1 SV=3
O00584	RNT2_HUMAN	12480.6	11813.4	10343	11797.3	11998.8	10264.2	8759.45	9609.51	8619.98	Ribonuclease T2 OS=Homo sapiens OX=9606 GN=RNASET2 PE=1 SV=2
O00592	PODXL_HUMAN	30067.3	30271.5	26095	28736.4	30890.8	26483.4	22929.4	25148.7	22756.9	Podocalyxin OS=Homo sapiens OX=9606 GN=PODXL PE=1 SV=2
O00625	PIR_HUMAN	19134.4	18588.8	16021.6	19777.2	22355.1	18606.2	17254.4	16879.7	16191.9	Pirin OS=Homo sapiens OX=9606 GN=PIR PE=1 SV=1
O00629	IMA3_HUMAN	40083.4	37222.3	29249.4	36768.8	40785.6	35485.9	33506.1	33713.8	32971.8	Importin subunit alpha-3 OS=Homo sapiens OX=9606 GN=KPNA4 PE=1 SV=1
O00712	NFIB_HUMAN	2324.78	2153.7	1662.15	2118.13	2372.09	1998.28	1802.13	1907.71	1968.07	Nuclear factor 1 B-type OS=Homo sapiens OX=9606 GN=NFIB PE=1 SV=2
O00716	E2F3_HUMAN	3504.52	3533.68	2881.75	3189.27	3570.32	2846.71	2399.71	2452.27	2150.33	Transcription factor E2F3 OS=Homo sapiens OX=9606 GN=E2F3 PE=1 SV=1
O00743	PPP6_HUMAN	26255.6	25056.9	24568.2	24628.7	27548.3	24593	22907.5	22899.2	21812.5	Serine/threonine-protein phosphatase 6 catalytic subunit OS=Homo sapiens OX=9606 GN=PPP6C PE=1 SV=1
O00748	EST2_HUMAN	1563.9	1500.78	1321.96	1556.63	1704.03	1367.93	1227.78	1324.59	1269.36	Cocaine esterase OS=Homo sapiens OX=9606 GN=CES2 PE=1 SV=1
O00750	P3C2B_HUMAN	18725.9	16803.5	13370.4	17157.7	18192.6	15952.4	16162.5	16129.2	15118	Phosphatidylinositol 4-phosphate 3-kinase C2 domain-containing subunit beta OS=Homo sapiens OX=9606 GN=PIK3C2B PE=1 SV=2
O00754	MA2B1_HUMAN	20289.6	19340.8	16320.3	18991.7	20527.3	16768.4	15284.7	16195.6	14946.7	Lysosomal alpha-mannosidase OS=Homo sapiens OX=9606 GN=MAN2B1 PE=1 SV=3
O00757	F16P2_HUMAN	6954.5	6631.29	6044.09	6724.79	8900.67	6559.96	5447.66	5761.51	5026.33	Fructose-1,6-bisphosphatase isozyme 2 OS=Homo sapiens OX=9606 GN=FBP2 PE=1 SV=2
O00762	UBE2C_HUMAN	19004.5	20183.9	15598.2	12548.2	14786.5	13145.2	14998.7	15526.6	13942.3	Ubiquitin-conjugating enzyme E2 C OS=Homo sapiens OX=9606 GN=UBE2C PE=1 SV=1
O00763	ACACB_HUMAN	23555.9	21466.2	18304.9	22428.1	24830.8	20689.8	18637.9	18774.5	17929.4	Acetyl-CoA carboxylase 2 OS=Homo sapiens OX=9606 GN=ACACB PE=1 SV=3
O00764	PDXK_HUMAN	52655	46604.6	42830.3	49883.6	53757.5	47374.7	46848.1	45264.9	40880.6	Pyridoxal kinase OS=Homo sapiens OX=9606 GN=PDXK PE=1 SV=1
O00767	SCD_HUMAN	56053.1	41821.7	31158	52900.2	51538.7	44751.2	30326.6	32376.6	30592.9	Stearoyl-CoA desaturase OS=Homo sapiens OX=9606 GN=SCD PE=1 SV=2
O14492	SH2B2_HUMAN	1170.4	1111.05	976.7	1113.3	1249.4	963.953	986.029	1001.43	894.97	SH2B adapter protein 2 OS=Homo sapiens OX=9606 GN=SH2B2 PE=1 SV=2
O14493	CLD4_HUMAN	10056.3	8491.49	8096.09	8232.31	8549.92	7771.84	9999.27	10046.4	8698.68	Claudin-4 OS=Homo sapiens OX=9606 GN=CLDN4 PE=1 SV=1
O14494	PLPP1_HUMAN	2643.31	2544.13	2083.98	2412.33	2702.18	2205.65	2164.74	2146.44	2207.91	Phospholipid phosphatase 1 OS=Homo sapiens OX=9606 GN=PLPP1 PE=1 SV=1
O14495	PLPP3_HUMAN	3213.7	2972.8	2394.4	3182.33	3312.67	2889.57	2553.56	2877.72	2538.01	Phospholipid phosphatase 3 OS=Homo sapiens OX=9606 GN=PLPP3 PE=1 SV=1
O14497	ARI1A_HUMAN	62570.1	60556.3	39516.5	58858	64423.5	49916	47089.7	49468	43697.7	AT-rich interactive domain-containing protein 1A OS=Homo sapiens OX=9606 GN=ARID1A PE=1 SV=3
O14519	CDKA1_HUMAN	1064.11	1013.37	617.777	911.351	1026.22	806.704	710.57	756.208	709.537	Cyclin-dependent kinase 2-associated protein 1 OS=Homo sapiens OX=9606 GN=CDK2AP1 PE=1 SV=1
O14521	DHSD_HUMAN	3568.4	3678.61	2978.04	3366.46	3509.92	2760.71	1978.52	2061.62	2034.23	Succinate dehydrogenase [ubiquinone] cytochrome b small subunit, mitochondrial OS=Homo sapiens OX=9606 GN=SDHD PE=1 SV=1
O14523	C2C2L_HUMAN	6098.82	4482.95	3180.61	4319.72	4749.05	3674.76	3362.99	3489.15	3784.12	Phospholipid transfer protein C2CD2L OS=Homo sapiens OX=9606 GN=C2CD2L PE=1 SV=3
O14524	NEMP1_HUMAN	5581.31	5428.54	4353.38	4924.68	5234.77	4931.68	4401.92	4528.18	4565.65	Nuclear envelope integral membrane protein 1 OS=Homo sapiens OX=9606 GN=NEMP1 PE=1 SV=2
O14526	FCHO1_HUMAN	2410.91	2614.35	2059.31	2286.46	2723.01	2232.06	1678.65	1704.15	1613.29	F-BAR domain only protein 1 OS=Homo sapiens OX=9606 GN=FCHO1 PE=1 SV=2
O14530	TXND9_HUMAN	14008.4	13731.2	10566.7	11715.6	12797.9	10890.5	11549.7	11048.8	10259.7	Thioredoxin domain-containing protein 9 OS=Homo sapiens OX=9606 GN=TXNDC9 PE=1 SV=2
O14531	DPYL4_HUMAN	3963.3	3777.73	2951.41	3893.44	4223.44	3810.27	3421.79	3538.66	3235.89	Dihydropyrimidinase-related protein 4 OS=Homo sapiens OX=9606 GN=DPYSL4 PE=1 SV=2
O14544	SOCS6_HUMAN	312.746	305.18	213.028	308.601	327.897	258.461	250.075	282.002	253.994	Suppressor of cytokine signaling 6 OS=Homo sapiens OX=9606 GN=SOCS6 PE=1 SV=2
O14545	TRAD1_HUMAN	35519.3	32573.9	25258.7	33983.8	37080.8	32172.2	27494.3	27464.2	25241.4	TRAF-type zinc finger domain-containing protein 1 OS=Homo sapiens OX=9606 GN=TRAFD1 PE=1 SV=1
O14548	COX7R_HUMAN	17792.6	16957.1	11594.1	15911.9	16842.2	14235.8	13237.3	14592.1	12707.9	Cytochrome c oxidase subunit 7A-related protein, mitochondrial OS=Homo sapiens OX=9606 GN=COX7A2L PE=1 SV=2
O14556	G3PT_HUMAN	9584.45	8860.18	8244.05	8909.48	9899.28	8649.96	8322.95	8143.37	7507.67	Glyceraldehyde-3-phosphate dehydrogenase, testis-specific OS=Homo sapiens OX=9606 GN=GAPDHS PE=1 SV=2
O14561	ACPM_HUMAN	42286.3	39918.4	34664.3	37703.8	39134.8	33236.4	30253.6	33270.9	28648.9	Acyl carrier protein, mitochondrial OS=Homo sapiens OX=9606 GN=NDUFAB1 PE=1 SV=3
O14562	UBFD1_HUMAN	35932.9	33924.6	30012.4	36581.6	39490.7	34331.5	31304	31254	29408.9	Ubiquitin domain-containing protein UBFD1 OS=Homo sapiens OX=9606 GN=UBFD1 PE=1 SV=2
O14578	CTRO_HUMAN	32118.8	31439.5	23715.1	26819.4	29638.5	24314.9	23321.2	24616.5	21940.4	Citron Rho-interacting kinase OS=Homo sapiens OX=9606 GN=CIT PE=1 SV=2
O14579	COPE_HUMAN	34487.8	33162.4	26677.8	35987.2	37885.3	32698.5	30048.1	30106.9	27833	Coatomer subunit epsilon OS=Homo sapiens OX=9606 GN=COPE PE=1 SV=3
O14593	RFXK_HUMAN	1109.32	1059.57	951.507	1144.39	1257.69	1043.31	823.847	902.287	860.537	DNA-binding protein RFXANK OS=Homo sapiens OX=9606 GN=RFXANK PE=1 SV=2
O14604	TYB4Y_HUMAN	20491.3	18799	17117.2	19733.7	20204.1	18826.2	18807.2	17563.6	17664.3	Thymosin beta-4, Y-chromosomal OS=Homo sapiens OX=9606 GN=TMSB4Y PE=1 SV=3
O14613	BORG1_HUMAN	786.34	738.117	568.871	788.545	827.959	672.623	676.415	719.982	794.423	Cdc42 effector protein 2 OS=Homo sapiens OX=9606 GN=CDC42EP2 PE=1 SV=1
O14617	AP3D1_HUMAN	26037.2	24250.9	16173.7	36940.4	37239.4	28352.1	22590.8	24692	17618.1	AP-3 complex subunit delta-1 OS=Homo sapiens OX=9606 GN=AP3D1 PE=1 SV=1
O14618	CCS_HUMAN	18318.1	17438.2	14863.7	18080.2	19644.4	16156.5	13828	14216.4	13306.3	Copper chaperone for superoxide dismutase OS=Homo sapiens OX=9606 GN=CCS PE=1 SV=1
O14628	ZN195_HUMAN	634.614	637.839	494.544	621.035	674	531.659	487.618	540.924	485.077	Zinc finger protein 195 OS=Homo sapiens OX=9606 GN=ZNF195 PE=1 SV=2
O14639	ABLM1_HUMAN	2684.19	2501.47	1530.46	2603.78	2805.91	2329.49	2215.28	2262.28	2045.63	Actin-binding LIM protein 1 OS=Homo sapiens OX=9606 GN=ABLIM1 PE=1 SV=3
O14641	DVL2_HUMAN	10640.6	10144.3	8161.66	10284.2	11109.9	9384.77	8620.9	8997.86	8263.97	Segment polarity protein dishevelled homolog DVL-2 OS=Homo sapiens OX=9606 GN=DVL2 PE=1 SV=1
O14646	CHD1_HUMAN	19771.1	19180	12498.7	17846.3	20017.5	16779.8	16336.7	17051.7	15996	Chromodomain-helicase-DNA-binding protein 1 OS=Homo sapiens OX=9606 GN=CHD1 PE=1 SV=2
O14647	CHD2_HUMAN	14368.6	13826.6	9474.03	15120.8	15567.9	13592.8	11608.6	12256.2	11559.7	Chromodomain-helicase-DNA-binding protein 2 OS=Homo sapiens OX=9606 GN=CHD2 PE=1 SV=2
O14653	GOSR2_HUMAN	11945.4	11349.4	7702.57	10908.2	11604.8	9713.93	9549.28	10131.2	9257.68	Golgi SNAP receptor complex member 2 OS=Homo sapiens OX=9606 GN=GOSR2 PE=1 SV=2
O14656	TOR1A_HUMAN	25244.8	23628.3	19464.7	22470.6	24280.1	19595.1	18939.4	20038.8	18066.6	Torsin-1A OS=Homo sapiens OX=9606 GN=TOR1A PE=1 SV=1
O14657	TOR1B_HUMAN	13590.8	12480.5	9920.54	11169.6	12059.2	10021.7	10518.8	10899.3	9663.48	Torsin-1B OS=Homo sapiens OX=9606 GN=TOR1B PE=1 SV=2
O14662	STX16_HUMAN	24878.4	23748.4	17572.3	23191	24352.8	20191.3	18510.9	19688.5	18346	Syntaxin-16 OS=Homo sapiens OX=9606 GN=STX16 PE=1 SV=3
O14672	ADA10_HUMAN	13369.7	12330	9964.94	11978.9	13202.2	11127	10840.1	11213.6	10067.9	Disintegrin and metalloproteinase domain-containing protein 10 OS=Homo sapiens OX=9606 GN=ADAM10 PE=1 SV=1
O14678	ABCD4_HUMAN	2747.48	2798.51	2331.27	2965.35	3010.16	2550.3	2124.57	2340.53	2302.43	Lysosomal cobalamin transporter ABCD4 OS=Homo sapiens OX=9606 GN=ABCD4 PE=1 SV=1
O14681	EI24_HUMAN	1696.85	1692.93	1260.22	1665.79	1754.55	1385.95	1342.23	1313.44	1289.96	Etoposide-induced protein 2.4 homolog OS=Homo sapiens OX=9606 GN=EI24 PE=1 SV=4
O14683	P5I11_HUMAN	5965.67	5721.34	4126.6	5564	5949.91	4565.24	4181.29	4474.57	4176.99	Tumor protein p53-inducible protein 11 OS=Homo sapiens OX=9606 GN=TP53I11 PE=1 SV=2
O14684	PTGES_HUMAN	1435.39	1334.11	870.909	1394.17	1546.22	1272.74	1258.27	1301.51	1124.46	Prostaglandin E synthase OS=Homo sapiens OX=9606 GN=PTGES PE=1 SV=2
O14686	KMT2D_HUMAN	22175.9	21315.4	15584.5	20992.5	23015.2	18916.5	17196.4	19193.2	17166.5	Histone-lysine N-methyltransferase 2D OS=Homo sapiens OX=9606 GN=KMT2D PE=1 SV=2
O14709	ZN197_HUMAN	4708.1	4568.11	2713	4338.8	4076.19	3855.7	3426.09	3763.95	3190.46	Zinc finger protein 197 OS=Homo sapiens OX=9606 GN=ZNF197 PE=2 SV=1
O14713	ITBP1_HUMAN	3799.52	2816.81	2091.85	3029.88	3129.44	2803.12	2770.7	2817.76	2292.07	Integrin beta-1-binding protein 1 OS=Homo sapiens OX=9606 GN=ITGB1BP1 PE=1 SV=1
O14715	RGPD8_HUMAN	2964.21	2806.52	2179.47	2734.81	3281.58	2477.93	2437.04	2557.74	2600.36	RANBP2-like and GRIP domain-containing protein 8 OS=Homo sapiens OX=9606 GN=RGPD8 PE=1 SV=2
O14727	APAF_HUMAN	5661.61	5273.98	3455.68	6076.84	6567.96	5467.84	4581.92	5180.12	4068.56	Apoptotic protease-activating factor 1 OS=Homo sapiens OX=9606 GN=APAF1 PE=1 SV=2
O14730	RIOK3_HUMAN	8432.11	7966.58	6230.64	8258.59	8741.72	7660.85	8408.24	8140.92	7613.11	Serine/threonine-protein kinase RIO3 OS=Homo sapiens OX=9606 GN=RIOK3 PE=1 SV=2
O14732	IMPA2_HUMAN	6328.42	6230.32	5416.35	5958.59	6704.24	5817.22	5451.73	5533.24	5213.22	Inositol monophosphatase 2 OS=Homo sapiens OX=9606 GN=IMPA2 PE=1 SV=1
O14733	MP2K7_HUMAN	6161.44	5848.86	4391.57	5779.78	6264.21	5373.16	5282.5	5315.19	5081.87	Dual specificity mitogen-activated protein kinase kinase 7 OS=Homo sapiens OX=9606 GN=MAP2K7 PE=1 SV=2
O14734	ACOT8_HUMAN	14676	14055	11368.7	13766.6	15022.2	12844.9	11289.8	11840.7	11912.3	Acyl-coenzyme A thioesterase 8 OS=Homo sapiens OX=9606 GN=ACOT8 PE=1 SV=1
O14735	CDIPT_HUMAN	21978	19021	14479.1	19306.2	19030.1	16753.6	15801	16199.1	15796.3	CDP-diacylglycerol--inositol 3-phosphatidyltransferase OS=Homo sapiens OX=9606 GN=CDIPT PE=1 SV=1
O14737	PDCD5_HUMAN	34203	33780.2	30073.6	31650.9	34382.6	31128.4	30896.9	31048.3	27861.8	Programmed cell death protein 5 OS=Homo sapiens OX=9606 GN=PDCD5 PE=1 SV=3
O14744	ANM5_HUMAN	68677.7	66524.7	59345.7	66729.5	74044	62739.4	60868.9	60979.3	57135.5	Protein arginine N-methyltransferase 5 OS=Homo sapiens OX=9606 GN=PRMT5 PE=1 SV=4
O14745	NHRF1_HUMAN	103824	111012	97496.2	103759	117487	96344.5	75176.6	81511.7	79972.5	Na(+)/H(+) exchange regulatory cofactor NHE-RF1 OS=Homo sapiens OX=9606 GN=NHERF1 PE=1 SV=4
O14753	OVOL1_HUMAN	4781.23	4442.84	2880.94	4118.91	4711.71	4613.06	4163.38	4184.92	3557.04	Putative transcription factor Ovo-like 1 OS=Homo sapiens OX=9606 GN=OVOL1 PE=1 SV=3
O14757	CHK1_HUMAN	2368.55	2373.88	1709.66	2096.14	2335.69	1820.05	1878.18	1986.14	2214.84	Serine/threonine-protein kinase Chk1 OS=Homo sapiens OX=9606 GN=CHEK1 PE=1 SV=2
O14763	TR10B_HUMAN	5903.29	5266.96	4451.16	5717.44	6086.58	5229.21	4719.45	4827.23	4556.45	Tumor necrosis factor receptor superfamily member 10B OS=Homo sapiens OX=9606 GN=TNFRSF10B PE=1 SV=2
O14770	MEIS2_HUMAN	1016	981.304	778.862	1024.75	1114.86	866.27	756.241	790.48	748.454	Homeobox protein Meis2 OS=Homo sapiens OX=9606 GN=MEIS2 PE=1 SV=2
O14772	FPGT_HUMAN	3893.37	3873.77	3444.63	4153.24	4599.75	3851.14	3387.02	3458.1	3449.85	Fucose-1-phosphate guanylyltransferase OS=Homo sapiens OX=9606 GN=FPGT PE=1 SV=3
O14773	TPP1_HUMAN	8755.08	8243.98	6459.48	8345.39	8760.47	7465.8	6110.21	6604.86	8486.53	Tripeptidyl-peptidase 1 OS=Homo sapiens OX=9606 GN=TPP1 PE=1 SV=2
O14776	TCRG1_HUMAN	75726.1	72471.3	49726.1	71066.5	78258.2	66379.2	64867.7	67333.3	61727.7	Transcription elongation regulator 1 OS=Homo sapiens OX=9606 GN=TCERG1 PE=1 SV=2
O14777	NDC80_HUMAN	8874.64	8186.99	5714.29	7364.06	8235.89	7339.27	6585.85	6944.9	6758.21	Kinetochore protein NDC80 homolog OS=Homo sapiens OX=9606 GN=NDC80 PE=1 SV=1
O14782	KIF3C_HUMAN	5539.38	4985.13	2929.83	5130.12	5514.13	4746.65	4614.17	4544.76	4135.05	Kinesin-like protein KIF3C OS=Homo sapiens OX=9606 GN=KIF3C PE=1 SV=4
O14786	NRP1_HUMAN	41711.4	39458.6	32663.2	37035.6	39528.8	32944.4	35580.4	37886.1	32469.5	Neuropilin-1 OS=Homo sapiens OX=9606 GN=NRP1 PE=1 SV=3
O14787	TNPO2_HUMAN	41491.1	40014.9	36055.3	40091.2	44897.9	37760.9	35546.1	35292	34041.1	Transportin-2 OS=Homo sapiens OX=9606 GN=TNPO2 PE=1 SV=3
O14795	UN13B_HUMAN	9313.04	9052.84	6957.98	9506.84	11076.4	8509.05	7489.72	7676.85	7055.97	Protein unc-13 homolog B OS=Homo sapiens OX=9606 GN=UNC13B PE=1 SV=2
O14798	TR10C_HUMAN	3042.68	1998.14	1301.03	2535.09	2554.63	1905.55	1591.11	1685.83	1381.15	Tumor necrosis factor receptor superfamily member 10C OS=Homo sapiens OX=9606 GN=TNFRSF10C PE=1 SV=3
O14802	RPC1_HUMAN	28979.7	27663.4	22157.6	28811.5	31094.4	25908.3	23908.5	25088.2	24782.3	DNA-directed RNA polymerase III subunit RPC1 OS=Homo sapiens OX=9606 GN=POLR3A PE=1 SV=2
O14810	CPLX1_HUMAN	1212.06	1194.25	1135.35	1327.19	1310.37	1095.37	1043.03	1056.28	1462.3	Complexin-1 OS=Homo sapiens OX=9606 GN=CPLX1 PE=1 SV=1
O14817	TSN4_HUMAN	2016.9	2088.92	1799.41	1586.47	1814.91	1449.07	1489.07	1644.65	1619.04	Tetraspanin-4 OS=Homo sapiens OX=9606 GN=TSPAN4 PE=1 SV=1
O14818	PSA7_HUMAN	56266.7	54093.8	52607.1	53721.9	56633	49587.6	48780.7	49502.9	45892.2	Proteasome subunit alpha type-7 OS=Homo sapiens OX=9606 GN=PSMA7 PE=1 SV=1
O14828	SCAM3_HUMAN	27028.6	25776.2	21607.7	24862.4	26687.1	22447.7	21203.2	22406.8	20539.5	Secretory carrier-associated membrane protein 3 OS=Homo sapiens OX=9606 GN=SCAMP3 PE=1 SV=3
O14832	PAHX_HUMAN	13356.7	12837.8	9543.96	12368.4	13136.1	11019.5	8782.72	9728.16	8608.76	Phytanoyl-CoA dioxygenase, peroxisomal OS=Homo sapiens OX=9606 GN=PHYH PE=1 SV=1
O14841	OPLA_HUMAN	5040.85	4432.15	3511.85	4993.89	5359.96	4461.67	4153.81	4353.43	3960.69	5-oxoprolinase OS=Homo sapiens OX=9606 GN=OPLAH PE=1 SV=3
O14867	BACH1_HUMAN	1179.58	1100.87	897.889	1214.32	1372.33	1109.84	1046.92	1092.15	915.607	Transcription regulator protein BACH1 OS=Homo sapiens OX=9606 GN=BACH1 PE=1 SV=2
O14874	BCKD_HUMAN	7050.28	6555.77	5082.48	5856.02	6216.94	5440.77	5424.13	5838.02	5194.29	Branched-chain alpha-ketoacid dehydrogenase kinase OS=Homo sapiens OX=9606 GN=BCKDK PE=1 SV=2
O14880	MGST3_HUMAN	6979.62	6681.88	5806.19	6655.02	7312.67	6294.43	5569.96	5553.24	6483.66	Glutathione S-transferase 3, mitochondrial OS=Homo sapiens OX=9606 GN=MGST3 PE=1 SV=1
O14893	GEMI2_HUMAN	10818.8	9874.39	8786.13	11941.4	12723.2	10572.9	9250.26	10265.6	8410.01	Gem-associated protein 2 OS=Homo sapiens OX=9606 GN=GEMIN2 PE=1 SV=1
O14896	IRF6_HUMAN	2593.72	2542.16	2071.89	2475.16	2758.58	2385.04	2198.26	2183.02	2125.35	Interferon regulatory factor 6 OS=Homo sapiens OX=9606 GN=IRF6 PE=1 SV=1
O14907	TX1B3_HUMAN	11002.3	10182.2	8228.82	10178.9	11079.9	9250.73	9589.84	9496.85	8431.99	Tax1-binding protein 3 OS=Homo sapiens OX=9606 GN=TAX1BP3 PE=1 SV=2
O14908	GIPC1_HUMAN	40257	36423.3	24372	37269.4	41381.8	36198.4	38535.1	37375.5	33345.5	PDZ domain-containing protein GIPC1 OS=Homo sapiens OX=9606 GN=GIPC1 PE=1 SV=2
O14910	LIN7A_HUMAN	5723.04	5464.64	4554.57	5133.16	5370.51	4351.22	4112.33	4394.21	3821.91	Protein lin-7 homolog A OS=Homo sapiens OX=9606 GN=LIN7A PE=1 SV=2
O14920	IKKB_HUMAN	8764.08	8052.15	6777.69	8744.4	9517.02	7755.01	7211.21	7364.22	6861.13	Inhibitor of nuclear factor kappa-B kinase subunit beta OS=Homo sapiens OX=9606 GN=IKBKB PE=1 SV=1
O14924	RGS12_HUMAN	588.954	560.331	492.701	533.536	592.23	467.325	437.789	466.335	477.135	Regulator of G-protein signaling 12 OS=Homo sapiens OX=9606 GN=RGS12 PE=1 SV=1
O14925	TIM23_HUMAN	10014	9761.04	8023.31	9279.92	9767.96	7893.08	7682.82	8232.56	7354.82	Mitochondrial import inner membrane translocase subunit Tim23 OS=Homo sapiens OX=9606 GN=TIMM23 PE=1 SV=1
O14929	HAT1_HUMAN	49608.2	49428.2	42877.7	46867.8	51154.7	41628.4	41692	42114.2	38933	Histone acetyltransferase type B catalytic subunit OS=Homo sapiens OX=9606 GN=HAT1 PE=1 SV=2
O14933	UB2L6_HUMAN	1007.15	873.791	674.393	890.343	1024.08	883.776	787.748	775.797	783.444	Ubiquitin/ISG15-conjugating enzyme E2 L6 OS=Homo sapiens OX=9606 GN=UBE2L6 PE=1 SV=4
O14936	CSKP_HUMAN	24204.8	23298.1	19211.2	23554.7	25511.6	21033.6	19879.6	21242	19155.9	Peripheral plasma membrane protein CASK OS=Homo sapiens OX=9606 GN=CASK PE=1 SV=3
O14939	PLD2_HUMAN	2721.81	2219.03	1860.23	2348.23	2449.33	2034.26	1692.8	1847.88	1719.38	Phospholipase D2 OS=Homo sapiens OX=9606 GN=PLD2 PE=1 SV=2
O14949	QCR8_HUMAN	20727.2	20413.6	11293.2	19106.9	20191.4	16917.4	14452.8	15957.8	14607.7	Cytochrome b-c1 complex subunit 8 OS=Homo sapiens OX=9606 GN=UQCRQ PE=1 SV=4
O14950	ML12B_HUMAN	18130.6	15156.9	13326.6	16272	16602.2	15682.6	16813.7	16628.3	14291.9	Myosin regulatory light chain 12B OS=Homo sapiens OX=9606 GN=MYL12B PE=1 SV=2
O14957	QCR10_HUMAN	1437.14	1579.91	1025.6	1435.05	1593.71	1220.74	930.683	1041.89	1072.08	Cytochrome b-c1 complex subunit 10 OS=Homo sapiens OX=9606 GN=UQCR11 PE=1 SV=1
O14964	HGS_HUMAN	47381	44963.5	36796.6	45419.7	49035.5	42104.4	40069.7	40840.8	37190	Hepatocyte growth factor-regulated tyrosine kinase substrate OS=Homo sapiens OX=9606 GN=HGS PE=1 SV=1
O14965	AURKA_HUMAN	6961.99	6840.16	4856.32	5578.87	6897.31	5791.67	5192.09	5395.37	5228.89	Aurora kinase A OS=Homo sapiens OX=9606 GN=AURKA PE=1 SV=3
O14966	RAB7L_HUMAN	7831.73	7586.29	6186.95	7229.23	8040.02	7395.02	5806.97	6423.32	6175.26	Ras-related protein Rab-7L1 OS=Homo sapiens OX=9606 GN=RAB29 PE=1 SV=1
O14967	CLGN_HUMAN	8036.79	7987.77	6804.24	7428.95	7338.14	6464.72	5004.75	5754.53	5261.46	Calmegin OS=Homo sapiens OX=9606 GN=CLGN PE=1 SV=1
O14972	VP26C_HUMAN	1434.55	1408.55	1214.9	1467.73	1583.34	1305.95	1269.94	1216.52	1534.95	Vacuolar protein sorting-associated protein 26C OS=Homo sapiens OX=9606 GN=VPS26C PE=1 SV=1
O14974	MYPT1_HUMAN	99736.8	90370	35153.1	92522.3	100623	85359.5	85368.7	88668	76520	Protein phosphatase 1 regulatory subunit 12A OS=Homo sapiens OX=9606 GN=PPP1R12A PE=1 SV=1
O14975	S27A2_HUMAN	35277.1	36031.2	28391.9	34587.9	37255.2	31079.6	27519.4	29607.4	27185.8	Long-chain fatty acid transport protein 2 OS=Homo sapiens OX=9606 GN=SLC27A2 PE=1 SV=2
O14976	GAK_HUMAN	54225.3	51183.1	37406.4	51228.5	56458.2	46718.2	44474.2	45654.5	41868.7	Cyclin-G-associated kinase OS=Homo sapiens OX=9606 GN=GAK PE=1 SV=2
O14979	HNRDL_HUMAN	124930	115129	77369.5	104724	109978	98416.2	88129.5	93094.8	93474.1	Heterogeneous nuclear ribonucleoprotein D-like OS=Homo sapiens OX=9606 GN=HNRNPDL PE=1 SV=3
O14980	XPO1_HUMAN	137572	132038	119424	135092	151074	126241	117069	114329	114242	Exportin-1 OS=Homo sapiens OX=9606 GN=XPO1 PE=1 SV=1
O14981	BTAF1_HUMAN	22439.7	21333	16809.8	21863.7	23727.3	20005.3	19236.3	19509.7	18733.8	TATA-binding protein-associated factor 172 OS=Homo sapiens OX=9606 GN=BTAF1 PE=1 SV=2
O14983	AT2A1_HUMAN	5366.86	5033.91	4293.54	4699.88	5225.4	4314.43	3961.36	4146.25	3667.93	Sarcoplasmic/endoplasmic reticulum calcium ATPase 1 OS=Homo sapiens OX=9606 GN=ATP2A1 PE=1 SV=1
O15013	ARHGA_HUMAN	9469.59	8677.49	7128.96	9121.71	9339.89	7969.69	7773.46	7736.89	8507.16	Rho guanine nucleotide exchange factor 10 OS=Homo sapiens OX=9606 GN=ARHGEF10 PE=1 SV=4
O15014	ZN609_HUMAN	28486.4	27304.4	14073	28014.9	30471.1	25098.6	22283.6	23512.5	20838	Zinc finger protein 609 OS=Homo sapiens OX=9606 GN=ZNF609 PE=1 SV=2
O15015	ZN646_HUMAN	6727.81	6360.13	4376.31	6200.42	6496.25	5599.29	5087.14	5452.74	5009.53	Zinc finger protein 646 OS=Homo sapiens OX=9606 GN=ZNF646 PE=1 SV=2
O15020	SPTN2_HUMAN	125749	115878	80012.3	120904	129527	103200	90182	98014.2	85190.4	Spectrin beta chain, non-erythrocytic 2 OS=Homo sapiens OX=9606 GN=SPTBN2 PE=1 SV=3
O15021	MAST4_HUMAN	7597.58	7324.85	5271.94	7688.16	8592.43	7453.95	6549.68	6824.33	6271.77	Microtubule-associated serine/threonine-protein kinase 4 OS=Homo sapiens OX=9606 GN=MAST4 PE=1 SV=4
O15027	SC16A_HUMAN	105060	97503.9	70191.1	98118.7	106001	88298.2	85332	87736.7	79376.9	Protein transport protein Sec16A OS=Homo sapiens OX=9606 GN=SEC16A PE=1 SV=4
O15031	PLXB2_HUMAN	37080.3	35095	26869.1	36396.6	37452.3	30716.5	30851.4	32513.2	28994.2	Plexin-B2 OS=Homo sapiens OX=9606 GN=PLXNB2 PE=1 SV=3
O15033	AREL1_HUMAN	2714.94	2414.28	1988.4	2412.26	2561.13	2061.51	1862.96	1958.75	1970.88	Apoptosis-resistant E3 ubiquitin protein ligase 1 OS=Homo sapiens OX=9606 GN=AREL1 PE=1 SV=3
O15037	KHNYN_HUMAN	5519.58	5150.32	3700.88	5790.89	5981.45	5161.87	4637.86	4687.4	4900.02	Protein KHNYN OS=Homo sapiens OX=9606 GN=KHNYN PE=1 SV=3
O15040	TCPR2_HUMAN	7178.23	6790.89	5745.41	7282.65	7927.74	6488.19	6069.11	6267.23	6085.69	Tectonin beta-propeller repeat-containing protein 2 OS=Homo sapiens OX=9606 GN=TECPR2 PE=1 SV=4
O15042	SR140_HUMAN	94717.1	89791.4	45913	85836.1	94099.2	76635.3	71016.8	76817.4	70696.6	U2 snRNP-associated SURP motif-containing protein OS=Homo sapiens OX=9606 GN=U2SURP PE=1 SV=2
O15047	SET1A_HUMAN	11708.3	11045	8480.7	11105.7	11956.5	9823.89	9084.62	9589.17	9163.55	Histone-lysine N-methyltransferase SETD1A OS=Homo sapiens OX=9606 GN=SETD1A PE=1 SV=3
O15049	N4BP3_HUMAN	17593.5	14967.2	9265.81	15994.8	16983.7	14344.6	13550.4	13959.3	12785.3	NEDD4-binding protein 3 OS=Homo sapiens OX=9606 GN=N4BP3 PE=1 SV=3
O15050	TRNK1_HUMAN	1905.56	1821.81	1198.69	1632.61	1824.27	1688.11	1719.03	1543.81	1507.14	TPR and ankyrin repeat-containing protein 1 OS=Homo sapiens OX=9606 GN=TRANK1 PE=2 SV=4
O15055	PER2_HUMAN	1368.02	1317.94	1081.84	1279.67	1571.14	1222.48	1067.1	1084.77	1045.52	Period circadian protein homolog 2 OS=Homo sapiens OX=9606 GN=PER2 PE=1 SV=2
O15056	SYNJ2_HUMAN	5669.34	5326.92	3606.02	5457.05	6011.05	4676.23	4541.96	4614.32	4438.37	Synaptojanin-2 OS=Homo sapiens OX=9606 GN=SYNJ2 PE=1 SV=3
O15066	KIF3B_HUMAN	3798.37	3511.52	2149.54	3743.29	4086.85	3424.94	3431.59	3323.07	2860.89	Kinesin-like protein KIF3B OS=Homo sapiens OX=9606 GN=KIF3B PE=1 SV=1
O15067	PUR4_HUMAN	50467.3	48292.1	42822	49215.3	53587.2	45429.6	41894.4	42302	40434	Phosphoribosylformylglycinamidine synthase OS=Homo sapiens OX=9606 GN=PFAS PE=1 SV=4
O15068	MCF2L_HUMAN	6482.44	6157.93	4668.37	6368.92	6773.76	5523.22	5411.68	5799.64	5016.27	Guanine nucleotide exchange factor DBS OS=Homo sapiens OX=9606 GN=MCF2L PE=1 SV=2
O15072	ATS3_HUMAN	1512.3	1399.57	594.289	1543.22	1708.52	1404.5	1280.72	1355.68	1151.12	A disintegrin and metalloproteinase with thrombospondin motifs 3 OS=Homo sapiens OX=9606 GN=ADAMTS3 PE=1 SV=4
O15078	CE290_HUMAN	16837.9	16430.1	11442.2	15264	16932.8	14362.1	12737.4	12789.9	12981.8	Centrosomal protein of 290 kDa OS=Homo sapiens OX=9606 GN=CEP290 PE=1 SV=2
O15084	ANR28_HUMAN	26034.7	25322.4	21960.5	24950.4	27319.1	23394.8	21842.9	21856.1	20939.7	Serine/threonine-protein phosphatase 6 regulatory ankyrin repeat subunit A OS=Homo sapiens OX=9606 GN=ANKRD28 PE=1 SV=5
O15085	ARHGB_HUMAN	15457.3	14674.8	11324.5	14562.6	15864.5	13485	12287	12923.5	12486.7	Rho guanine nucleotide exchange factor 11 OS=Homo sapiens OX=9606 GN=ARHGEF11 PE=1 SV=1
O15090	ZN536_HUMAN	3789.91	3656.88	1864.6	3510.43	3638.37	3322.94	3446.04	3685.5	3148.37	Zinc finger protein 536 OS=Homo sapiens OX=9606 GN=ZNF536 PE=1 SV=3
O15091	MRPP3_HUMAN	37134.1	37275	26609.5	32315.1	34665.5	28336.1	16156.2	18143.6	18652.7	Mitochondrial ribonuclease P catalytic subunit OS=Homo sapiens OX=9606 GN=PRORP PE=1 SV=2
O15111	IKKA_HUMAN	5619.31	5364.94	4475.29	5134.44	5838.24	5077.11	4990	4910.11	5058.73	Inhibitor of nuclear factor kappa-B kinase subunit alpha OS=Homo sapiens OX=9606 GN=CHUK PE=1 SV=2
O15116	LSM1_HUMAN	9134.71	8632.28	8037.91	8447.11	9581.58	8362.75	7671.42	7520.71	7756.82	U6 snRNA-associated Sm-like protein LSm1 OS=Homo sapiens OX=9606 GN=LSM1 PE=1 SV=1
O15118	NPC1_HUMAN	12775.8	11796.4	9702.7	12090.6	13195.8	11125.2	10804.5	11386.1	10843.6	NPC intracellular cholesterol transporter 1 OS=Homo sapiens OX=9606 GN=NPC1 PE=1 SV=2
O15119	TBX3_HUMAN	7105.62	6803.02	3336.69	5699.28	6731.19	5442.69	5788.01	6112.12	5436.6	T-box transcription factor TBX3 OS=Homo sapiens OX=9606 GN=TBX3 PE=1 SV=4
O15120	PLCB_HUMAN	3038.17	2890.2	2169.48	2667.26	3002.34	2389.55	2353.32	2453.46	2141.94	1-acyl-sn-glycerol-3-phosphate acyltransferase beta OS=Homo sapiens OX=9606 GN=AGPAT2 PE=1 SV=1
O15121	DEGS1_HUMAN	3773.36	3558.64	2817.39	3532.15	3789.37	3003.07	2698.14	2936.78	2652.96	Sphingolipid delta(4)-desaturase DES1 OS=Homo sapiens OX=9606 GN=DEGS1 PE=1 SV=1
O15126	SCAM1_HUMAN	13108.1	12399	10585.3	12168.9	13003.2	10812.5	9268.25	10057	8983.58	Secretory carrier-associated membrane protein 1 OS=Homo sapiens OX=9606 GN=SCAMP1 PE=1 SV=2
O15127	SCAM2_HUMAN	10896.3	10100.6	8374.27	10461.5	10462	8921.4	8497.26	9371.89	8175.67	Secretory carrier-associated membrane protein 2 OS=Homo sapiens OX=9606 GN=SCAMP2 PE=1 SV=2
O15131	IMA6_HUMAN	16155.5	16207.2	12288.4	15968.8	17171.7	14738.1	13929.5	13794.2	12949	Importin subunit alpha-6 OS=Homo sapiens OX=9606 GN=KPNA5 PE=1 SV=3
O15143	ARC1B_HUMAN	59939.1	56744.3	48591.8	57359.7	59647.5	53446.2	47504.4	49763.5	46473.4	Actin-related protein 2/3 complex subunit 1B OS=Homo sapiens OX=9606 GN=ARPC1B PE=1 SV=3
O15144	ARPC2_HUMAN	88376.6	83768	66873.3	83109.5	89420.9	77572.1	71866.5	73568.7	72566.4	Actin-related protein 2/3 complex subunit 2 OS=Homo sapiens OX=9606 GN=ARPC2 PE=1 SV=1
O15145	ARPC3_HUMAN	27311.1	26527.4	20618.6	25951	28708.8	24795.4	22906.3	23526.7	21436	Actin-related protein 2/3 complex subunit 3 OS=Homo sapiens OX=9606 GN=ARPC3 PE=1 SV=3
O15151	MDM4_HUMAN	2115.62	2214.83	1417.79	2510.52	2848.47	2535.65	1734.43	1886.41	2324.74	Protein Mdm4 OS=Homo sapiens OX=9606 GN=MDM4 PE=1 SV=2
O15155	BET1_HUMAN	4414.39	4373.1	3211.2	4684.73	5027.85	4310.01	3866.3	4036.8	3630.28	BET1 homolog OS=Homo sapiens OX=9606 GN=BET1 PE=1 SV=1
O15156	ZBT7B_HUMAN	5226.35	5127.94	2695.05	4428.53	5138.16	4034.08	4002.38	4236.95	3646.76	Zinc finger and BTB domain-containing protein 7B OS=Homo sapiens OX=9606 GN=ZBTB7B PE=1 SV=2
O15160	RPAC1_HUMAN	20773	19537.3	17329.4	19324	20476.3	17887.8	17205.6	18071.2	17371.2	DNA-directed RNA polymerases I and III subunit RPAC1 OS=Homo sapiens OX=9606 GN=POLR1C PE=1 SV=1
O15162	PLS1_HUMAN	3253.14	3148.88	2928.96	2792.36	3209.39	2558.94	2510.79	2783.27	2499.46	Phospholipid scramblase 1 OS=Homo sapiens OX=9606 GN=PLSCR1 PE=1 SV=1
O15164	TIF1A_HUMAN	34938.8	33692.3	24936	32082.5	34931.4	33689.6	27638.7	29431.1	26558.9	Transcription intermediary factor 1-alpha OS=Homo sapiens OX=9606 GN=TRIM24 PE=1 SV=3
O15169	AXIN1_HUMAN	1982.3	1826.38	1341.35	1821.95	2106.68	1859.51	1763.85	1771.46	1706.71	Axin-1 OS=Homo sapiens OX=9606 GN=AXIN1 PE=1 SV=2
O15173	PGRC2_HUMAN	46019.3	43760	36681.4	41034.2	43261.2	36532.9	32307.9	35124.3	31636.4	Membrane-associated progesterone receptor component 2 OS=Homo sapiens OX=9606 GN=PGRMC2 PE=1 SV=1
O15182	CETN3_HUMAN	3847.14	3843.02	3101.32	3226.7	3445.13	2777.99	2792.08	3012.93	2638.41	Centrin-3 OS=Homo sapiens OX=9606 GN=CETN3 PE=1 SV=2
O15198	SMAD9_HUMAN	2766.3	2612.55	2037.71	2933.43	3451.79	2772.34	2445.03	2367.85	2469.37	Mothers against decapentaplegic homolog 9 OS=Homo sapiens OX=9606 GN=SMAD9 PE=1 SV=1
O15211	RGL2_HUMAN	2110.88	2069.9	1420.86	2048.03	2220.18	1835.56	1668.19	1734.07	1694.09	Ral guanine nucleotide dissociation stimulator-like 2 OS=Homo sapiens OX=9606 GN=RGL2 PE=1 SV=1
O15212	PFD6_HUMAN	55613	53865	48851.9	54377.8	59077.2	51176.1	45608.9	46752.5	41003.2	Prefoldin subunit 6 OS=Homo sapiens OX=9606 GN=PFDN6 PE=1 SV=1
O15213	WDR46_HUMAN	8502.08	8071.04	5375.88	10218.4	10719.7	7775.17	5951.88	7174.91	5246.12	WD repeat-containing protein 46 OS=Homo sapiens OX=9606 GN=WDR46 PE=1 SV=3
O15226	NKRF_HUMAN	78827.4	76625.9	45266.6	71794.4	79112.7	66299.4	61283.9	65135.1	58291.2	NF-kappa-B-repressing factor OS=Homo sapiens OX=9606 GN=NKRF PE=1 SV=2
O15228	GNPAT_HUMAN	8414.72	8211.16	6482.86	7995.81	8449.61	6957.5	6248.92	6535.97	6398.82	Dihydroxyacetone phosphate acyltransferase OS=Homo sapiens OX=9606 GN=GNPAT PE=1 SV=1
O15230	LAMA5_HUMAN	44176.3	42002.8	31769.6	43738.6	48754	39553.4	35711.5	37251.4	34170.6	Laminin subunit alpha-5 OS=Homo sapiens OX=9606 GN=LAMA5 PE=1 SV=8
O15231	ZN185_HUMAN	58127.8	56104.9	32961.1	51577.7	57860.9	49426.8	52185.3	54735.9	47898	Zinc finger protein 185 OS=Homo sapiens OX=9606 GN=ZNF185 PE=1 SV=3
O15232	MATN3_HUMAN	1409.23	1179.88	814.673	1216.98	1298.67	1197.78	1368.06	1391.38	1266.5	Matrilin-3 OS=Homo sapiens OX=9606 GN=MATN3 PE=1 SV=2
O15234	CASC3_HUMAN	5639.44	5327.35	2747.2	5197.41	5950.77	4773.79	4683.71	4764.03	4565.75	Protein CASC3 OS=Homo sapiens OX=9606 GN=CASC3 PE=1 SV=2
O15235	RT12_HUMAN	1124.93	1063.69	755.682	1102.72	1130.62	1015.52	905.919	998.494	785.041	Small ribosomal subunit protein uS12m OS=Homo sapiens OX=9606 GN=MRPS12 PE=1 SV=1
O15239	NDUA1_HUMAN	1731.04	1691.26	1359.45	1660.2	1721.15	1539.78	1151.09	1234.91	1163.83	NADH dehydrogenase [ubiquinone] 1 alpha subcomplex subunit 1 OS=Homo sapiens OX=9606 GN=NDUFA1 PE=1 SV=1
O15240	VGF_HUMAN	12137.7	11792.7	9019.44	10009.8	10671.9	9272.92	12056.4	12327.5	11542.7	Neurosecretory protein VGF OS=Homo sapiens OX=9606 GN=VGF PE=1 SV=2
O15243	OBRG_HUMAN	3395.33	3291.22	2545.16	3109.3	3425.28	2799.92	2560.12	2676.76	2621.94	Leptin receptor gene-related protein OS=Homo sapiens OX=9606 GN=LEPROT PE=1 SV=1
O15254	ACOX3_HUMAN	20861.4	18031.8	15066.3	17655.6	18797.5	15564.6	15124.3	15832.3	14746.1	Peroxisomal acyl-coenzyme A oxidase 3 OS=Homo sapiens OX=9606 GN=ACOX3 PE=1 SV=2
O15258	RER1_HUMAN	11547.6	11180.4	8759.67	10489.8	12315.1	9940.17	9588.25	9478.94	8830.53	Protein RER1 OS=Homo sapiens OX=9606 GN=RER1 PE=1 SV=1
O15260	SURF4_HUMAN	20817.5	19143.9	13966.7	18442.3	19504	17405.9	15822.7	15691.6	14916.7	Surfeit locus protein 4 OS=Homo sapiens OX=9606 GN=SURF4 PE=1 SV=3
O15264	MK13_HUMAN	8025.34	7871.33	5693.85	8085.78	8688.03	7512.72	6637.26	6804.51	6833.4	Mitogen-activated protein kinase 13 OS=Homo sapiens OX=9606 GN=MAPK13 PE=1 SV=1
O15265	ATX7_HUMAN	4256.59	3962.67	2860.12	4042.74	4250.53	3533.96	3370.06	3422.1	3084.01	Ataxin-7 OS=Homo sapiens OX=9606 GN=ATXN7 PE=1 SV=1
O15269	SPTC1_HUMAN	35855.3	32828.9	28017.6	31982.7	33458.6	28621.8	25731.6	27707.3	24622.6	Serine palmitoyltransferase 1 OS=Homo sapiens OX=9606 GN=SPTLC1 PE=1 SV=1
O15270	SPTC2_HUMAN	49514.3	46972.6	39580.6	46004.1	48947.1	40819	37616.9	40092.7	34696.5	Serine palmitoyltransferase 2 OS=Homo sapiens OX=9606 GN=SPTLC2 PE=1 SV=1
O15287	FANCG_HUMAN	5020.35	4540.07	3876.48	4653.03	5157.57	4386.37	4435.55	4298.14	4266.23	Fanconi anemia group G protein OS=Homo sapiens OX=9606 GN=FANCG PE=1 SV=1
O15294	OGT1_HUMAN	48310.5	46719.2	38313.2	44399.8	48368.9	40068.4	37728.2	39157.5	36037.9	UDP-N-acetylglucosamine--peptide N-acetylglucosaminyltransferase 110 kDa subunit OS=Homo sapiens OX=9606 GN=OGT PE=1 SV=3
O15297	PPM1D_HUMAN	19148.2	19441.8	12911.9	16195.5	18105	14081.7	15035.9	16144.2	14212.2	Protein phosphatase 1D OS=Homo sapiens OX=9606 GN=PPM1D PE=1 SV=1
O15304	SIVA_HUMAN	1672	1607.92	1087.06	1537.54	1712.99	1433.85	1350.34	1362.29	1319.09	Apoptosis regulatory protein Siva OS=Homo sapiens OX=9606 GN=SIVA1 PE=1 SV=2
O15305	PMM2_HUMAN	36824.6	34345.4	27322.9	36235.4	39637.4	33737.9	32448.6	31258	29582.2	Phosphomannomutase 2 OS=Homo sapiens OX=9606 GN=PMM2 PE=1 SV=1
O15315	RA51B_HUMAN	769.259	782.744	559.577	719.261	757.317	654.388	659.88	663.03	800.592	DNA repair protein RAD51 homolog 2 OS=Homo sapiens OX=9606 GN=RAD51B PE=1 SV=2
O15321	TM9S1_HUMAN	18273.7	17362.7	14540.9	17523.9	19056.2	15262.6	13529.8	14616	13062.8	Transmembrane 9 superfamily member 1 OS=Homo sapiens OX=9606 GN=TM9SF1 PE=2 SV=2
O15327	INP4B_HUMAN	65567.9	59752.1	53033	62840.5	66809.3	58879	53797.9	54257	50966.4	Inositol polyphosphate 4-phosphatase type II OS=Homo sapiens OX=9606 GN=INPP4B PE=1 SV=4
O15347	HMGB3_HUMAN	70740.4	67222.1	45240.8	67541.3	73443.9	64226.7	59316	60454	56158.8	High mobility group protein B3 OS=Homo sapiens OX=9606 GN=HMGB3 PE=1 SV=4
O15355	PPM1G_HUMAN	94891.9	88665.4	81104.1	91207.9	97592.5	83952	84020.9	83037.8	78491.3	Protein phosphatase 1G OS=Homo sapiens OX=9606 GN=PPM1G PE=1 SV=1
O15357	SHIP2_HUMAN	38461.8	36774.3	27069.4	37842.2	41523.8	34876.2	31278	31748.7	30648.4	Phosphatidylinositol 3,4,5-trisphosphate 5-phosphatase 2 OS=Homo sapiens OX=9606 GN=INPPL1 PE=1 SV=2
O15360	FANCA_HUMAN	1984.92	1894.72	1609.14	1865.73	2054.33	1604.59	1523.96	1649.22	1605.81	Fanconi anemia group A protein OS=Homo sapiens OX=9606 GN=FANCA PE=1 SV=2
O15371	EIF3D_HUMAN	69057.5	65553.7	50612.5	63783.8	68998.2	59418.5	57973	59387.5	58096.3	Eukaryotic translation initiation factor 3 subunit D OS=Homo sapiens OX=9606 GN=EIF3D PE=1 SV=1
O15372	EIF3H_HUMAN	72903.6	69878.4	55916.8	67362.4	73657	63246	60280.3	60823	56711	Eukaryotic translation initiation factor 3 subunit H OS=Homo sapiens OX=9606 GN=EIF3H PE=1 SV=1
O15379	HDAC3_HUMAN	9350.85	9064.61	5864.24	8908.15	9723.52	8098.14	7152.77	7715.67	8437.12	Histone deacetylase 3 OS=Homo sapiens OX=9606 GN=HDAC3 PE=1 SV=2
O15381	NVL_HUMAN	23905.3	23025	15151.1	22037.4	23615.8	19118.8	17721.6	18921.6	17342.7	Nuclear valosin-containing protein-like OS=Homo sapiens OX=9606 GN=NVL PE=1 SV=1
O15382	BCAT2_HUMAN	43214.2	40901.2	35384.9	39638.3	42909.1	36714.9	29901.9	32884.1	29865.7	Branched-chain-amino-acid aminotransferase, mitochondrial OS=Homo sapiens OX=9606 GN=BCAT2 PE=1 SV=2
O15392	BIRC5_HUMAN	4383.9	4479.5	3639.33	3396.12	3893.54	3158.85	3270.98	3535.58	3139.18	Baculoviral IAP repeat-containing protein 5 OS=Homo sapiens OX=9606 GN=BIRC5 PE=1 SV=3
O15394	NCAM2_HUMAN	65321.4	66095	55957.3	57015.4	61801.4	50810.6	41247.4	46672.6	42297.1	Neural cell adhesion molecule 2 OS=Homo sapiens OX=9606 GN=NCAM2 PE=1 SV=2
O15397	IPO8_HUMAN	20019.8	19202.6	16649.8	19229.2	21504.2	17647.6	16532.6	16342.6	16574.1	Importin-8 OS=Homo sapiens OX=9606 GN=IPO8 PE=1 SV=2
O15400	STX7_HUMAN	18681.4	17539.6	14425.7	17048.9	18547.1	15318.1	14636.5	15357.8	13930.4	Syntaxin-7 OS=Homo sapiens OX=9606 GN=STX7 PE=1 SV=4
O15417	TNC18_HUMAN	7279.56	7366.8	4814.55	7060.53	7350.07	7761.95	5811.72	6478.49	9880.45	Trinucleotide repeat-containing gene 18 protein OS=Homo sapiens OX=9606 GN=TNRC18 PE=1 SV=3
O15427	MOT4_HUMAN	1626.65	1508.35	1272.73	1522.27	1661.25	1320.04	1130.26	1198.51	1166.73	Monocarboxylate transporter 4 OS=Homo sapiens OX=9606 GN=SLC16A3 PE=1 SV=1
O15431	COPT1_HUMAN	4333.47	4299.68	3340.24	4341.87	4657.74	3962	3550.41	3434.12	3356.87	High affinity copper uptake protein 1 OS=Homo sapiens OX=9606 GN=SLC31A1 PE=1 SV=1
O15438	MRP3_HUMAN	11594.2	10529.1	8572.52	10647.4	11687.8	9996.5	10121.2	9956.63	9368.35	ATP-binding cassette sub-family C member 3 OS=Homo sapiens OX=9606 GN=ABCC3 PE=1 SV=3
O15439	MRP4_HUMAN	14137.8	13202.1	10522.8	12537.5	13282.8	11438.6	11224.4	11922.4	11019.7	ATP-binding cassette sub-family C member 4 OS=Homo sapiens OX=9606 GN=ABCC4 PE=1 SV=3
O15440	MRP5_HUMAN	10121.4	9461.5	7633.82	9917.01	10693.7	8902.05	8358.81	8943.68	8254.24	ATP-binding cassette sub-family C member 5 OS=Homo sapiens OX=9606 GN=ABCC5 PE=1 SV=2
O15446	RPA34_HUMAN	14845	13642.7	8268.99	18882.3	19958.2	15961.2	13365	16145.6	10784	DNA-directed RNA polymerase I subunit RPA34 OS=Homo sapiens OX=9606 GN=POLR1G PE=1 SV=1
O15460	P4HA2_HUMAN	22209.4	21471.9	17102.7	20205.3	21461.9	17524.3	14580	15657.4	13315.6	Prolyl 4-hydroxylase subunit alpha-2 OS=Homo sapiens OX=9606 GN=P4HA2 PE=1 SV=1
O15484	CAN5_HUMAN	1999.47	1829.33	1341.25	1755.02	2231.75	1649.37	1585.01	1666.64	1462.26	Calpain-5 OS=Homo sapiens OX=9606 GN=CAPN5 PE=1 SV=2
O15498	YKT6_HUMAN	24122.4	22509.6	20296	24115.6	26247.7	22515.5	21645.5	21255	20594.6	Synaptobrevin homolog YKT6 OS=Homo sapiens OX=9606 GN=YKT6 PE=1 SV=1
O15504	NUP42_HUMAN	4857.1	4670.11	2948.79	4890.36	5536.38	4353.83	3892.93	4079.68	3963.02	Nucleoporin NUP42 OS=Homo sapiens OX=9606 GN=NUP42 PE=1 SV=1
O15511	ARPC5_HUMAN	28309.1	26696.1	21367.3	27076.7	29522	25159.9	23686.7	24147.7	22736.5	Actin-related protein 2/3 complex subunit 5 OS=Homo sapiens OX=9606 GN=ARPC5 PE=1 SV=3
O15514	RPB4_HUMAN	11548	11456.6	9857.62	10926.2	11615.5	9577.62	9156.69	9558.24	8839.19	DNA-directed RNA polymerase II subunit RPB4 OS=Homo sapiens OX=9606 GN=POLR2D PE=1 SV=1
O15516	CLOCK_HUMAN	950.245	922.467	739.622	951.188	1013.72	833.902	795.891	793.041	732.745	Circadian locomoter output cycles protein kaput OS=Homo sapiens OX=9606 GN=CLOCK PE=1 SV=1
O15525	MAFG_HUMAN	716.445	702.393	377.723	604.591	671.039	573.849	725.66	616.745	612.273	Transcription factor MafG OS=Homo sapiens OX=9606 GN=MAFG PE=1 SV=1
O15530	PDPK1_HUMAN	18499.2	17725.6	14119.5	18178.7	19644	16528.2	16130.4	15919	15044.6	3-phosphoinositide-dependent protein kinase 1 OS=Homo sapiens OX=9606 GN=PDPK1 PE=1 SV=1
O15533	TPSN_HUMAN	12626.4	11220.5	8698.75	11341.1	12009.4	10138.5	10751.8	10876.1	10212.7	Tapasin OS=Homo sapiens OX=9606 GN=TAPBP PE=1 SV=2
O15541	R113A_HUMAN	22192.4	21719.4	16934.2	22115.6	25422.7	20762.2	18859.6	19262	17951.3	E3 ubiquitin-protein ligase RNF113A OS=Homo sapiens OX=9606 GN=RNF113A PE=1 SV=1
O15550	KDM6A_HUMAN	7871.94	7353.34	5507.86	7270.69	7896.31	6610.29	5924.09	6482.67	6263.03	Lysine-specific demethylase 6A OS=Homo sapiens OX=9606 GN=KDM6A PE=1 SV=2
O15551	CLD3_HUMAN	7914.83	7636.19	6578.05	6762.32	7455.95	6126.29	5966.73	6506.13	5675.21	Claudin-3 OS=Homo sapiens OX=9606 GN=CLDN3 PE=1 SV=1
O15553	MEFV_HUMAN	2360.81	2285.78	2093.94	2293.57	2535.31	2238.19	2209.93	2195.23	1910.25	Pyrin OS=Homo sapiens OX=9606 GN=MEFV PE=1 SV=1
O15554	KCNN4_HUMAN	2779.8	2712.68	1918.16	2682.88	3041.9	2433.52	2079.16	2132.11	1970.74	Intermediate conductance calcium-activated potassium channel protein 4 OS=Homo sapiens OX=9606 GN=KCNN4 PE=1 SV=1
O43143	DHX15_HUMAN	118775	115106	79927.1	108108	116762	99042.5	94471.4	99222.4	94906.6	ATP-dependent RNA helicase DHX15 OS=Homo sapiens OX=9606 GN=DHX15 PE=1 SV=2
O43148	MCES_HUMAN	25164.1	23354.8	16555.9	24836.3	27046.8	23311.1	21567.7	22426	21161.3	mRNA cap guanine-N7 methyltransferase OS=Homo sapiens OX=9606 GN=RNMT PE=1 SV=1
O43149	ZZEF1_HUMAN	41381.7	38280.2	32562.4	39694.5	43833.3	37086.4	33629.4	34061.7	32016	Zinc finger ZZ-type and EF-hand domain-containing protein 1 OS=Homo sapiens OX=9606 GN=ZZEF1 PE=1 SV=6
O43150	ASAP2_HUMAN	8082.18	7563.38	5570.47	7951.97	8700.26	7495.44	6818.11	7064.24	6379.67	Arf-GAP with SH3 domain, ANK repeat and PH domain-containing protein 2 OS=Homo sapiens OX=9606 GN=ASAP2 PE=1 SV=3
O43151	TET3_HUMAN	953.258	954.363	680.449	882.272	985.916	764.415	727.222	783.118	731.035	Methylcytosine dioxygenase TET3 OS=Homo sapiens OX=9606 GN=TET3 PE=1 SV=4
O43156	TTI1_HUMAN	18693.6	18494.6	15277.8	18451.4	20086.4	16980.6	15471.8	15517.7	15007.1	TELO2-interacting protein 1 homolog OS=Homo sapiens OX=9606 GN=TTI1 PE=1 SV=3
O43157	PLXB1_HUMAN	2494.19	2350.33	1870.54	2426.56	2675.86	2231.35	2062.84	2144.35	2022.91	Plexin-B1 OS=Homo sapiens OX=9606 GN=PLXNB1 PE=1 SV=3
O43159	RRP8_HUMAN	10732.7	10200	5738.03	9593.96	10471.8	8712.87	8485.83	9079.35	8105.63	Ribosomal RNA-processing protein 8 OS=Homo sapiens OX=9606 GN=RRP8 PE=1 SV=2
O43166	SI1L1_HUMAN	17546.9	18411.2	11321.1	16278.7	16975.9	13607.4	14048.9	14702.5	13232.8	Signal-induced proliferation-associated 1-like protein 1 OS=Homo sapiens OX=9606 GN=SIPA1L1 PE=1 SV=4
O43167	ZBT24_HUMAN	1429.85	1409.13	1012.32	1316.01	1587.73	1449.78	1275.24	1366.39	1187.92	Zinc finger and BTB domain-containing protein 24 OS=Homo sapiens OX=9606 GN=ZBTB24 PE=1 SV=2
O43169	CYB5B_HUMAN	25850.7	25336.4	21384.3	23207.9	24843.9	20560.6	18956.8	20591	17298.4	Cytochrome b5 type B OS=Homo sapiens OX=9606 GN=CYB5B PE=1 SV=3
O43172	PRP4_HUMAN	48967.5	47111.2	36548.6	44035	46420.6	39311.1	38509.8	40903.9	36235.6	U4/U6 small nuclear ribonucleoprotein Prp4 OS=Homo sapiens OX=9606 GN=PRPF4 PE=1 SV=2
O43175	SERA_HUMAN	67109.2	64888.1	55417.9	76206	82709.1	69957.9	66391.5	65492.6	65948.3	D-3-phosphoglycerate dehydrogenase OS=Homo sapiens OX=9606 GN=PHGDH PE=1 SV=4
O43181	NDUS4_HUMAN	16663.9	16058.2	10352.5	15420.1	15628.8	13375.4	8769.1	9644.6	9477.35	NADH dehydrogenase [ubiquinone] iron-sulfur protein 4, mitochondrial OS=Homo sapiens OX=9606 GN=NDUFS4 PE=1 SV=1
O43189	PHF1_HUMAN	1134.34	1056.1	738.566	1082.05	1133.06	987.169	897.413	929.881	916.769	PHD finger protein 1 OS=Homo sapiens OX=9606 GN=PHF1 PE=1 SV=3
O43236	SEPT4_HUMAN	9987.33	9357.68	6258.51	9478.09	10132.5	9212.01	8147.34	8498.85	7838.52	Septin-4 OS=Homo sapiens OX=9606 GN=SEPTIN4 PE=1 SV=1
O43237	DC1L2_HUMAN	48079.1	45496.5	35241.3	45240.5	49758.3	43215.6	40362.5	41134.8	37657.1	Cytoplasmic dynein 1 light intermediate chain 2 OS=Homo sapiens OX=9606 GN=DYNC1LI2 PE=1 SV=1
O43242	PSMD3_HUMAN	82923.5	79144	61320.7	78797.8	87025.4	73974.3	71693.2	72281.6	67618.8	26S proteasome non-ATPase regulatory subunit 3 OS=Homo sapiens OX=9606 GN=PSMD3 PE=1 SV=2
O43252	PAPS1_HUMAN	46933.3	45113.4	38484.8	47522.3	51787.3	43699.5	40195.5	40618.6	38355.4	Bifunctional 3'-phosphoadenosine 5'-phosphosulfate synthase 1 OS=Homo sapiens OX=9606 GN=PAPSS1 PE=1 SV=2
O43255	SIAH2_HUMAN	1893.63	1939.2	1736.86	1859.5	2193.04	1778.07	1486.34	1525.92	1450.56	E3 ubiquitin-protein ligase SIAH2 OS=Homo sapiens OX=9606 GN=SIAH2 PE=1 SV=1
O43257	ZNHI1_HUMAN	2207.98	2112.37	1256.54	2117.59	2346.63	1899.44	1734.57	1842.37	1730.07	Zinc finger HIT domain-containing protein 1 OS=Homo sapiens OX=9606 GN=ZNHIT1 PE=1 SV=1
O43264	ZW10_HUMAN	40215.2	38290.7	30904	38113	40067.3	33599.5	32403	32951.2	31070.4	Centromere/kinetochore protein zw10 homolog OS=Homo sapiens OX=9606 GN=ZW10 PE=1 SV=3
O43278	SPIT1_HUMAN	30468.3	28214.4	24523.7	26320.4	29480	25572.6	31981.2	32708.9	28188	Kunitz-type protease inhibitor 1 OS=Homo sapiens OX=9606 GN=SPINT1 PE=1 SV=2
O43286	B4GT5_HUMAN	1063.47	1060.21	838.557	1071.99	1423.09	943.437	829.76	885.339	856.23	Beta-1,4-galactosyltransferase 5 OS=Homo sapiens OX=9606 GN=B4GALT5 PE=1 SV=1
O43290	SNUT1_HUMAN	98346.8	93296.1	39302.8	87869.4	94543.6	77591.1	77546.7	83399.8	72510.1	U4/U6.U5 tri-snRNP-associated protein 1 OS=Homo sapiens OX=9606 GN=SART1 PE=1 SV=1
O43291	SPIT2_HUMAN	24347	23126.9	17955.5	22086.4	23705.5	19945.7	18443.2	19863.5	18487.2	Kunitz-type protease inhibitor 2 OS=Homo sapiens OX=9606 GN=SPINT2 PE=1 SV=2
O43292	GPAA1_HUMAN	5365.18	5165.43	3898.35	5067.21	5509.91	4448.53	4057.63	4268.96	3911.69	Glycosylphosphatidylinositol anchor attachment 1 protein OS=Homo sapiens OX=9606 GN=GPAA1 PE=1 SV=3
O43293	DAPK3_HUMAN	8274.24	7688.35	5364.65	7650.59	8606.2	7403.89	6312.15	6580.38	6219.56	Death-associated protein kinase 3 OS=Homo sapiens OX=9606 GN=DAPK3 PE=1 SV=1
O43299	AP5Z1_HUMAN	7475.89	6783.38	5592.08	7264.73	7838.58	6360.09	6785.94	6492.96	6761.99	AP-5 complex subunit zeta-1 OS=Homo sapiens OX=9606 GN=AP5Z1 PE=1 SV=2
O43301	HS12A_HUMAN	3114.64	2927.21	2457.82	2894.4	3200.85	2686.96	2778.52	2650.17	2592.35	Heat shock 70 kDa protein 12A OS=Homo sapiens OX=9606 GN=HSPA12A PE=1 SV=2
O43303	CP110_HUMAN	3605.1	3430.18	2585.71	3410.18	3572.49	3052.61	3066.63	3048.92	2639.12	Centriolar coiled-coil protein of 110 kDa OS=Homo sapiens OX=9606 GN=CCP110 PE=1 SV=3
O43314	VIP2_HUMAN	2649.77	2583.62	2059.37	2673.91	2931.57	2451.31	2185.51	2254.12	2280.17	Inositol hexakisphosphate and diphosphoinositol-pentakisphosphate kinase 2 OS=Homo sapiens OX=9606 GN=PPIP5K2 PE=1 SV=3
O43318	M3K7_HUMAN	9812.43	9493.2	7161.12	10030.3	10708	8938.58	8048.64	8292.85	7470.36	Mitogen-activated protein kinase kinase kinase 7 OS=Homo sapiens OX=9606 GN=MAP3K7 PE=1 SV=1
O43324	MCA3_HUMAN	14832.7	14481.1	11565.1	14076	16122.3	13436.6	12868.9	12659.9	12455.1	Eukaryotic translation elongation factor 1 epsilon-1 OS=Homo sapiens OX=9606 GN=EEF1E1 PE=1 SV=1
O43325	LYRM1_HUMAN	3554.26	3596.35	1447.21	3164.39	3345.28	2865.78	2343.57	2603.17	2368.45	LYR motif-containing protein 1 OS=Homo sapiens OX=9606 GN=LYRM1 PE=2 SV=1
O43345	ZN208_HUMAN	18269.1	17988.5	10316.9	15397.7	16541.5	13630.1	13771.7	13990.8	12578.5	Zinc finger protein 208 OS=Homo sapiens OX=9606 GN=ZNF208 PE=2 SV=2
O43347	MSI1H_HUMAN	6898.3	6373.52	3853.31	6152.09	6734.98	5886.98	4916.37	4891.89	4604.27	RNA-binding protein Musashi homolog 1 OS=Homo sapiens OX=9606 GN=MSI1 PE=1 SV=1
O43353	RIPK2_HUMAN	13510.4	13215.4	10797.9	13410.8	16454.2	12309.9	10934.2	11124.4	10711.9	Receptor-interacting serine/threonine-protein kinase 2 OS=Homo sapiens OX=9606 GN=RIPK2 PE=1 SV=2
O43374	RASL2_HUMAN	574.892	549.662	400.447	567.046	660.316	566.324	519.174	544.155	583.893	Ras GTPase-activating protein 4 OS=Homo sapiens OX=9606 GN=RASA4 PE=2 SV=2
O43390	HNRPR_HUMAN	189552	180852	82565.3	167307	181687	149122	139864	149828	131850	Heterogeneous nuclear ribonucleoprotein R OS=Homo sapiens OX=9606 GN=HNRNPR PE=1 SV=1
O43395	PRPF3_HUMAN	76215.1	69915	44264.1	65028.3	70467.1	59541.7	59033.4	65711	58557.4	U4/U6 small nuclear ribonucleoprotein Prp3 OS=Homo sapiens OX=9606 GN=PRPF3 PE=1 SV=2
O43396	TXNL1_HUMAN	49725.5	46870.9	42175.6	47590.8	51591.6	43999.4	35531.2	38504.7	34955.1	Thioredoxin-like protein 1 OS=Homo sapiens OX=9606 GN=TXNL1 PE=1 SV=3
O43399	TPD54_HUMAN	79116.8	74370.4	57231.1	74003.2	80209.6	69239.5	65136.5	66754.3	59900.2	Tumor protein D54 OS=Homo sapiens OX=9606 GN=TPD52L2 PE=1 SV=2
O43402	EMC8_HUMAN	20430.9	18898.4	15506.6	18489.4	19861.6	16744.4	15381.5	16583.8	14586.7	ER membrane protein complex subunit 8 OS=Homo sapiens OX=9606 GN=EMC8 PE=1 SV=1
O43414	ERI3_HUMAN	10348.2	9942.62	8303.16	10417.7	11373	9674.99	9006.99	9280.44	8363.66	ERI1 exoribonuclease 3 OS=Homo sapiens OX=9606 GN=ERI3 PE=1 SV=2
O43422	P52K_HUMAN	8741.76	8141.24	6549.9	8412.57	9133.41	7454.97	7056.39	7137.14	7025.6	52 kDa repressor of the inhibitor of the protein kinase OS=Homo sapiens OX=9606 GN=THAP12 PE=1 SV=2
O43426	SYNJ1_HUMAN	14047.3	13497.7	10219.3	13272.7	14560.3	12221.3	12307.2	12353.9	11622	Synaptojanin-1 OS=Homo sapiens OX=9606 GN=SYNJ1 PE=1 SV=2
O43427	FIBP_HUMAN	13262.4	13125.8	10443.8	12216.7	13138.5	11192.2	10629.8	10864	10701.4	Acidic fibroblast growth factor intracellular-binding protein OS=Homo sapiens OX=9606 GN=FIBP PE=1 SV=3
O43432	IF4G3_HUMAN	39815	37638	22865.4	37909.5	44347.7	35664.2	32722.3	33960.7	31256.2	Eukaryotic translation initiation factor 4 gamma 3 OS=Homo sapiens OX=9606 GN=EIF4G3 PE=1 SV=2
O43447	PPIH_HUMAN	20612.9	19356.8	15282.2	19471.8	20588.2	17325.9	17243.6	17923.1	16421.6	Peptidyl-prolyl cis-trans isomerase H OS=Homo sapiens OX=9606 GN=PPIH PE=1 SV=1
O43462	MBTP2_HUMAN	2005.98	2034.68	1141.13	2035.56	1778.75	1450.85	1601.7	1764.18	1557.26	Membrane-bound transcription factor site-2 protease OS=Homo sapiens OX=9606 GN=MBTPS2 PE=1 SV=1
O43463	SUV91_HUMAN	2706.64	2706.03	1913.35	2365.31	2644.13	2107.6	1834.26	2000.67	1959.54	Histone-lysine N-methyltransferase SUV39H1 OS=Homo sapiens OX=9606 GN=SUV39H1 PE=1 SV=1
O43464	HTRA2_HUMAN	8803.36	8512.1	7212.57	8916.8	9277.47	7888.02	6915.7	7471.53	6888.3	Serine protease HTRA2, mitochondrial OS=Homo sapiens OX=9606 GN=HTRA2 PE=1 SV=2
O43474	KLF4_HUMAN	3361.7	3895.03	3067.26	2955.07	3668.19	2806.64	1864.47	1865.72	1858.68	Krueppel-like factor 4 OS=Homo sapiens OX=9606 GN=KLF4 PE=1 SV=3
O43482	MS18B_HUMAN	2294.1	2240.11	1842.11	1912.01	2340.77	1827.71	1890.28	1895.74	1673.44	Protein Mis18-beta OS=Homo sapiens OX=9606 GN=OIP5 PE=1 SV=2
O43488	ARK72_HUMAN	38038.7	35998.2	31532.8	37013.9	41013	34973.9	31542	32175.5	34452.6	Aflatoxin B1 aldehyde reductase member 2 OS=Homo sapiens OX=9606 GN=AKR7A2 PE=1 SV=3
O43491	E41L2_HUMAN	46927.2	42332.7	31334.4	42703.3	46633.4	39935.4	36935.7	38874.3	35452.1	Band 4.1-like protein 2 OS=Homo sapiens OX=9606 GN=EPB41L2 PE=1 SV=1
O43493	TGON2_HUMAN	27961.3	27196.8	22410.7	25606.2	26954.3	22501.2	21963.3	24250.3	20756.9	Trans-Golgi network integral membrane protein 2 OS=Homo sapiens OX=9606 GN=TGOLN2 PE=1 SV=4
O43502	RA51C_HUMAN	5511.75	5378.21	4508.1	4660.18	5319.39	4183.78	4419.32	4162.11	4155.04	DNA repair protein RAD51 homolog 3 OS=Homo sapiens OX=9606 GN=RAD51C PE=1 SV=1
O43504	LTOR5_HUMAN	14027.1	13084.5	11457.5	13345.8	14243.3	12092.9	10648.9	11335.1	10392.5	Ragulator complex protein LAMTOR5 OS=Homo sapiens OX=9606 GN=LAMTOR5 PE=1 SV=1
O43505	B4GA1_HUMAN	6504.1	6321.12	5086.98	6158.4	6464.3	5203.23	4614.6	5392.4	4608.91	Beta-1,4-glucuronyltransferase 1 OS=Homo sapiens OX=9606 GN=B4GAT1 PE=1 SV=1
O43513	MED7_HUMAN	1909	1837.42	1483.65	1771.36	1985.32	1719.48	1501.11	1666.53	1613.5	Mediator of RNA polymerase II transcription subunit 7 OS=Homo sapiens OX=9606 GN=MED7 PE=1 SV=1
O43516	WIPF1_HUMAN	1917.9	1790.41	1103.8	1908.4	2100.66	1781	1525.83	1574.71	1469.05	WAS/WASL-interacting protein family member 1 OS=Homo sapiens OX=9606 GN=WIPF1 PE=1 SV=3
O43520	AT8B1_HUMAN	8192.47	8125.57	6800.88	7712.75	8693.22	7172.31	6647.74	6809.88	6313.47	Phospholipid-transporting ATPase IC OS=Homo sapiens OX=9606 GN=ATP8B1 PE=1 SV=3
O43521	B2L11_HUMAN	1797.48	1519.43	1383.14	1660.63	1722.87	1263.19	1229.42	1280.36	1364.67	Bcl-2-like protein 11 OS=Homo sapiens OX=9606 GN=BCL2L11 PE=1 SV=1
O43524	FOXO3_HUMAN	6009.58	5586.95	3841.51	5683.41	6354.02	5559.34	4941.07	4845.77	5009.74	Forkhead box protein O3 OS=Homo sapiens OX=9606 GN=FOXO3 PE=1 SV=1
O43526	KCNQ2_HUMAN	473.976	434.741	289.084	454.165	508.587	455.404	304.13	285.826	348.488	Potassium voltage-gated channel subfamily KQT member 2 OS=Homo sapiens OX=9606 GN=KCNQ2 PE=1 SV=2
O43542	XRCC3_HUMAN	6785.66	6708.31	5409.19	6111.77	6565.59	5667.48	5627.73	5709.46	5371.99	DNA repair protein XRCC3 OS=Homo sapiens OX=9606 GN=XRCC3 PE=1 SV=1
O43556	SGCE_HUMAN	1441.87	1468.99	1126.79	1367.33	1525.78	1395.5	1039.35	1154.18	1331.96	Epsilon-sarcoglycan OS=Homo sapiens OX=9606 GN=SGCE PE=1 SV=6
O43567	RNF13_HUMAN	6541.05	6414.87	5251.14	6449.28	6805.04	5712.5	4860.61	5348.61	4739.97	E3 ubiquitin-protein ligase RNF13 OS=Homo sapiens OX=9606 GN=RNF13 PE=1 SV=1
O43570	CAH12_HUMAN	24577.1	24660.5	20754.7	22691.1	24173.7	19862.8	18560.3	20147.9	18180	Carbonic anhydrase 12 OS=Homo sapiens OX=9606 GN=CA12 PE=1 SV=1
O43572	AKA10_HUMAN	7882.16	7319.2	5425.84	7454.81	8038.4	6888.27	6666.25	6848.31	6224.02	A-kinase anchor protein 10, mitochondrial OS=Homo sapiens OX=9606 GN=AKAP10 PE=1 SV=2
O43583	DENR_HUMAN	23392.2	21711	17422.3	23314.1	25391.2	22731.6	20983.1	21361.7	19270.6	Density-regulated protein OS=Homo sapiens OX=9606 GN=DENR PE=1 SV=2
O43592	XPOT_HUMAN	75977.7	73586.5	65915.6	78008.6	86938.4	74297.4	71129.8	69358.1	68608	Exportin-T OS=Homo sapiens OX=9606 GN=XPOT PE=1 SV=2
O43598	DNPH1_HUMAN	18966.8	18102.5	15194.1	19676.4	21717.2	18596.7	16288.6	16605	15463	5-hydroxymethyl-dUMP N-hydrolase OS=Homo sapiens OX=9606 GN=DNPH1 PE=1 SV=1
O43615	TIM44_HUMAN	54681.6	52608.7	32918.4	50679.4	53434.2	44280.7	42878.5	45823.5	41490	Mitochondrial import inner membrane translocase subunit TIM44 OS=Homo sapiens OX=9606 GN=TIMM44 PE=1 SV=2
O43617	TPPC3_HUMAN	20703	19907.3	17227.9	20568.2	22417.6	19434.2	17382.2	17838.9	16303.9	Trafficking protein particle complex subunit 3 OS=Homo sapiens OX=9606 GN=TRAPPC3 PE=1 SV=1
O43633	CHM2A_HUMAN	26324.6	26622.8	14051.7	26181.3	29211	24726.6	20894.4	21412.2	19876.4	Charged multivesicular body protein 2a OS=Homo sapiens OX=9606 GN=CHMP2A PE=1 SV=1
O43639	NCK2_HUMAN	3793.43	3660.88	2795.09	3615.71	3948.72	3529.67	3247.58	3314.46	2954.03	Cytoplasmic protein NCK2 OS=Homo sapiens OX=9606 GN=NCK2 PE=1 SV=2
O43657	TSN6_HUMAN	11395.9	11166.3	9246.22	10799.7	11679.4	9385.16	8215.39	8612.8	7594.18	Tetraspanin-6 OS=Homo sapiens OX=9606 GN=TSPAN6 PE=1 SV=1
O43660	PLRG1_HUMAN	33445.4	32343.1	17285.6	30015	33105.5	28451.1	26581.6	28591.9	26193.7	Pleiotropic regulator 1 OS=Homo sapiens OX=9606 GN=PLRG1 PE=1 SV=1
O43663	PRC1_HUMAN	33696.7	34097.7	19744.9	25167.3	28255.1	23541.2	23338.4	25490.8	22095.9	Protein regulator of cytokinesis 1 OS=Homo sapiens OX=9606 GN=PRC1 PE=1 SV=2
O43665	RGS10_HUMAN	12157.4	11168.9	7060.56	11262.7	11952.8	10498.2	11249.6	11059.9	9837.26	Regulator of G-protein signaling 10 OS=Homo sapiens OX=9606 GN=RGS10 PE=1 SV=3
O43670	ZN207_HUMAN	26008.2	25061.9	13441.3	24518.9	25631.9	21521.8	20834.5	21517.1	19314.4	BUB3-interacting and GLEBS motif-containing protein ZNF207 OS=Homo sapiens OX=9606 GN=ZNF207 PE=1 SV=1
O43674	NDUB5_HUMAN	15828	15316	12186.8	14698.6	15601.3	12970.2	11085.1	12202.7	10560.1	NADH dehydrogenase [ubiquinone] 1 beta subcomplex subunit 5, mitochondrial OS=Homo sapiens OX=9606 GN=NDUFB5 PE=1 SV=1
O43676	NDUB3_HUMAN	8722.11	8252.6	6788.85	8115.28	8514.61	6985.24	6609.28	7072.26	6058.37	NADH dehydrogenase [ubiquinone] 1 beta subcomplex subunit 3 OS=Homo sapiens OX=9606 GN=NDUFB3 PE=1 SV=3
O43677	NDUC1_HUMAN	1378.93	1468.23	1399.98	1637.32	1741.21	1510.5	1033.34	1278.16	1157.07	NADH dehydrogenase [ubiquinone] 1 subunit C1, mitochondrial OS=Homo sapiens OX=9606 GN=NDUFC1 PE=1 SV=1
O43678	NDUA2_HUMAN	20723.7	19572.2	13772.2	18330.6	19278	15603.2	10704.8	11956.2	10883.1	NADH dehydrogenase [ubiquinone] 1 alpha subcomplex subunit 2 OS=Homo sapiens OX=9606 GN=NDUFA2 PE=1 SV=3
O43681	GET3_HUMAN	43231.4	41089.5	37018.1	41422.6	44448.1	38547.9	36031.6	36426.3	33603.8	ATPase GET3 OS=Homo sapiens OX=9606 GN=GET3 PE=1 SV=2
O43683	BUB1_HUMAN	2451.32	2348.92	2068.81	2185.5	2401.41	2012.57	1996.13	2081.46	2141.38	Mitotic checkpoint serine/threonine-protein kinase BUB1 OS=Homo sapiens OX=9606 GN=BUB1 PE=1 SV=1
O43684	BUB3_HUMAN	35148.6	34831.5	24403.4	34029.7	36726.4	30540.3	29756.2	31365.1	27977	Mitotic checkpoint protein BUB3 OS=Homo sapiens OX=9606 GN=BUB3 PE=1 SV=1
O43688	PLPP2_HUMAN	5000.02	4772.04	3678.93	4920.86	5178.09	4106.62	3727.94	4072.42	3511.1	Phospholipid phosphatase 2 OS=Homo sapiens OX=9606 GN=PLPP2 PE=1 SV=1
O43707	ACTN4_HUMAN	351615	329500	297731	296452	348477	296339	278911	262287	269771	Alpha-actinin-4 OS=Homo sapiens OX=9606 GN=ACTN4 PE=1 SV=2
O43708	MAAI_HUMAN	25158.1	23419.1	21442.5	24288.6	26978.4	23411.6	20773.2	21010.5	19795.6	Maleylacetoacetate isomerase OS=Homo sapiens OX=9606 GN=GSTZ1 PE=1 SV=3
O43709	BUD23_HUMAN	5962.24	5858.21	3425.33	5468.98	6106.9	5056.75	5822.42	5817.1	5350.2	Probable 18S rRNA (guanine-N(7))-methyltransferase OS=Homo sapiens OX=9606 GN=BUD23 PE=1 SV=2
O43715	TRIA1_HUMAN	7306.78	6962.72	6257.05	7976.99	8743.42	7064.4	5743.32	6462.25	5639.86	TP53-regulated inhibitor of apoptosis 1 OS=Homo sapiens OX=9606 GN=TRIAP1 PE=1 SV=1
O43716	GATC_HUMAN	2674.95	2731.86	2185	3858.23	4087.42	2237.46	2509.36	2446.07	2132.98	Glutamyl-tRNA(Gln) amidotransferase subunit C, mitochondrial OS=Homo sapiens OX=9606 GN=GATC PE=1 SV=1
O43719	HTSF1_HUMAN	93338.2	89618.6	76854.3	89129	96729.4	83225.7	77211.2	80918.6	74821.4	17S U2 SnRNP complex component HTATSF1 OS=Homo sapiens OX=9606 GN=HTATSF1 PE=1 SV=1
O43731	ERD23_HUMAN	2852.78	2872.97	2358.28	2740.84	2879.7	2394.83	2396.32	2356.05	2459.8	ER lumen protein-retaining receptor 3 OS=Homo sapiens OX=9606 GN=KDELR3 PE=1 SV=1
O43734	CIKS_HUMAN	2983.83	2835.85	2096.7	2814.65	3150.48	2554.32	2137.25	2295.3	2158.46	E3 ubiquitin ligase TRAF3IP2 OS=Homo sapiens OX=9606 GN=TRAF3IP2 PE=1 SV=3
O43739	CYH3_HUMAN	6563.78	6053.42	5032.9	6343.99	6757.17	5900.2	5594.91	5616.26	5202.51	Cytohesin-3 OS=Homo sapiens OX=9606 GN=CYTH3 PE=1 SV=2
O43741	AAKB2_HUMAN	10350	9750.08	8827.24	10509.6	11480.9	9774.71	8667.34	8764.5	8319.96	5'-AMP-activated protein kinase subunit beta-2 OS=Homo sapiens OX=9606 GN=PRKAB2 PE=1 SV=1
O43747	AP1G1_HUMAN	85255.3	81796.4	68274.6	81835.7	89346.3	76957.8	71597.1	72323.8	68138.3	AP-1 complex subunit gamma-1 OS=Homo sapiens OX=9606 GN=AP1G1 PE=1 SV=5
O43752	STX6_HUMAN	17688.8	16454.3	14241	17695.5	18822.4	15608.1	13385.9	14452.9	14184.4	Syntaxin-6 OS=Homo sapiens OX=9606 GN=STX6 PE=1 SV=1
O43759	SNG1_HUMAN	1859.92	1769.58	1559.11	1681.95	1919.59	1569.91	1315.93	1499.82	1332.9	Synaptogyrin-1 OS=Homo sapiens OX=9606 GN=SYNGR1 PE=1 SV=2
O43760	SNG2_HUMAN	9408.47	8906.02	7768.73	8808.62	9381.14	7941.72	7443.35	7900.05	6599.68	Synaptogyrin-2 OS=Homo sapiens OX=9606 GN=SYNGR2 PE=1 SV=1
O43765	SGTA_HUMAN	41272.1	39029.5	34852	39250.5	43536.4	36526.7	34756.9	35397.8	31497.5	Small glutamine-rich tetratricopeptide repeat-containing protein alpha OS=Homo sapiens OX=9606 GN=SGTA PE=1 SV=1
O43768	ENSA_HUMAN	47716.3	44717.5	38312.1	45430.1	50779.7	44281.5	38107.3	39757.2	35877.7	Alpha-endosulfine OS=Homo sapiens OX=9606 GN=ENSA PE=1 SV=1
O43772	MCAT_HUMAN	9285.55	8683.18	6893.64	8694.02	9381.76	7881.85	7082.8	7464.28	6719.66	Mitochondrial carnitine/acylcarnitine carrier protein OS=Homo sapiens OX=9606 GN=SLC25A20 PE=1 SV=1
O43776	SYNC_HUMAN	75422.6	72133.7	56139.9	75517	83410.9	71455.8	69479.9	69463.9	65537	Asparagine--tRNA ligase, cytoplasmic OS=Homo sapiens OX=9606 GN=NARS1 PE=1 SV=1
O43791	SPOP_HUMAN	523.822	525.365	355.387	528.947	549.093	428.942	435.795	455.28	402.791	Speckle-type POZ protein OS=Homo sapiens OX=9606 GN=SPOP PE=1 SV=1
O43795	MYO1B_HUMAN	121662	105175	78410.2	99710.2	102802	92289.5	110094	108376	98117	Unconventional myosin-Ib OS=Homo sapiens OX=9606 GN=MYO1B PE=1 SV=3
O43805	SSNA1_HUMAN	13439.8	12979	11776.2	12676.9	14112.2	11960.5	11210.2	11256.5	10678	Microtubule nucleation factor SSNA1 OS=Homo sapiens OX=9606 GN=SSNA1 PE=1 SV=2
O43808	PM34_HUMAN	1056.17	1040.37	825.679	1076.7	1111.42	915.605	861.573	838.229	852.646	Peroxisomal membrane protein PMP34 OS=Homo sapiens OX=9606 GN=SLC25A17 PE=1 SV=1
O43809	CPSF5_HUMAN	48249.9	45524.6	27283.7	43751.7	47258.7	39324.9	37031.7	39288.8	36085	Cleavage and polyadenylation specificity factor subunit 5 OS=Homo sapiens OX=9606 GN=NUDT21 PE=1 SV=1
O43813	LANC1_HUMAN	15789.4	15053.7	13558.3	16516.1	18060.4	15845.9	12944.2	13106.2	13038.8	Glutathione S-transferase LANCL1 OS=Homo sapiens OX=9606 GN=LANCL1 PE=1 SV=1
O43815	STRN_HUMAN	19288.5	18191.5	14443.8	18844	20435	17087.8	15839.6	16824.2	14715.5	Striatin OS=Homo sapiens OX=9606 GN=STRN PE=1 SV=4
O43818	U3IP2_HUMAN	14129.3	14308.6	9822.98	12992.3	14380.7	11891	12363.4	12842.9	10899.7	U3 small nucleolar RNA-interacting protein 2 OS=Homo sapiens OX=9606 GN=RRP9 PE=1 SV=1
O43819	SCO2_HUMAN	9297.94	9326.55	5917.69	9000.18	8510.97	6341.13	7175.79	7798.26	6558.81	Protein SCO2 homolog, mitochondrial OS=Homo sapiens OX=9606 GN=SCO2 PE=1 SV=3
O43823	AKAP8_HUMAN	39672.7	36629.2	21508.3	34845.6	37211	32002.5	28768.9	30441.1	29199.5	A-kinase anchor protein 8 OS=Homo sapiens OX=9606 GN=AKAP8 PE=1 SV=1
O43824	GTPB6_HUMAN	9247.6	9127.64	6485.21	8775.93	9468.53	7875.86	6895.81	7332	7916.03	Putative GTP-binding protein 6 OS=Homo sapiens OX=9606 GN=GTPBP6 PE=1 SV=4
O43826	G6PT1_HUMAN	5396.78	5073.79	3981.23	4900.12	5129.06	4512.5	4017.5	4276.47	3841.52	Glucose-6-phosphate exchanger SLC37A4 OS=Homo sapiens OX=9606 GN=SLC37A4 PE=1 SV=1
O43829	ZBT14_HUMAN	2415	2341.28	1602.28	2234.55	2411.23	2046.93	1840.21	1961.74	1775.19	Zinc finger and BTB domain-containing protein 14 OS=Homo sapiens OX=9606 GN=ZBTB14 PE=1 SV=2
O43837	IDH3B_HUMAN	28875	27728.9	21887.2	26716.3	28419.7	23681	21786.1	23180.4	20829.9	Isocitrate dehydrogenase [NAD] subunit beta, mitochondrial OS=Homo sapiens OX=9606 GN=IDH3B PE=1 SV=2
O43847	NRDC_HUMAN	48861.2	47509.9	42510	49713.4	57848.2	46029.3	41246	40889.2	39970.4	Nardilysin OS=Homo sapiens OX=9606 GN=NRDC PE=1 SV=3
O43852	CALU_HUMAN	101816	95960.9	84558.8	92293.7	98288.1	82681.1	78129.2	83625.6	73468.6	Calumenin OS=Homo sapiens OX=9606 GN=CALU PE=1 SV=2
O43861	ATP9B_HUMAN	3719.66	3664.02	2939.75	3311.35	3658.95	3094.89	2767.47	2788.92	2485.96	Probable phospholipid-transporting ATPase IIB OS=Homo sapiens OX=9606 GN=ATP9B PE=2 SV=4
O43865	SAHH2_HUMAN	23335.4	21439.3	18139.1	21359.3	24964.5	20243.7	19903.9	20173.4	18701	S-adenosylhomocysteine hydrolase-like protein 1 OS=Homo sapiens OX=9606 GN=AHCYL1 PE=1 SV=2
O43896	KIF1C_HUMAN	13924.3	13158.5	8815.18	12384.9	13215.2	11139.3	10771.8	10531.9	9624.79	Kinesin-like protein KIF1C OS=Homo sapiens OX=9606 GN=KIF1C PE=1 SV=3
O43909	EXTL3_HUMAN	3216.06	3384.05	2678.4	2908.94	3473.2	2761.94	2402.85	2537.73	2452.94	Exostosin-like 3 OS=Homo sapiens OX=9606 GN=EXTL3 PE=1 SV=1
O43913	ORC5_HUMAN	16870.1	16220.3	12411.1	15743.9	17294.7	14405.8	13455.1	14361.8	12947.4	Origin recognition complex subunit 5 OS=Homo sapiens OX=9606 GN=ORC5 PE=1 SV=1
O43920	NDUS5_HUMAN	11916.4	11429.8	8160.27	11448.6	12148.5	10136.5	7315.67	8004.26	7020.3	NADH dehydrogenase [ubiquinone] iron-sulfur protein 5 OS=Homo sapiens OX=9606 GN=NDUFS5 PE=1 SV=3
O43924	PDE6D_HUMAN	1537.69	1438.33	1214.55	1207.15	1399.09	1106.09	1270.77	1298.07	1247.47	Retinal rod rhodopsin-sensitive cGMP 3',5'-cyclic phosphodiesterase subunit delta OS=Homo sapiens OX=9606 GN=PDE6D PE=1 SV=1
O43929	ORC4_HUMAN	14335.1	14058.2	10993.4	13710.3	15306.6	12744.3	11753.2	12139.3	12048.7	Origin recognition complex subunit 4 OS=Homo sapiens OX=9606 GN=ORC4 PE=1 SV=2
O43933	PEX1_HUMAN	10113.9	9975.17	7842.62	10198.4	11117.7	9475.26	7863.47	8377.73	7977.67	Peroxisomal ATPase PEX1 OS=Homo sapiens OX=9606 GN=PEX1 PE=1 SV=1
O43934	MFS11_HUMAN	2235.61	2103.46	1666.31	2062	2265.09	1926.86	1724.59	1876.84	1630.43	UNC93-like protein MFSD11 OS=Homo sapiens OX=9606 GN=MFSD11 PE=1 SV=2
O60216	RAD21_HUMAN	53612	52973	41812.8	49051.7	52778.3	43393.7	40080	43256.4	39537.6	Double-strand-break repair protein rad21 homolog OS=Homo sapiens OX=9606 GN=RAD21 PE=1 SV=2
O60220	TIM8A_HUMAN	14040.4	13840.1	12665.3	13622.7	14465.5	12207	11180.5	12445.3	11131.2	Mitochondrial import inner membrane translocase subunit Tim8 A OS=Homo sapiens OX=9606 GN=TIMM8A PE=1 SV=1
O60231	DHX16_HUMAN	41560.9	40014.6	24421.6	38700.6	42688.3	35256	33966.6	34650.5	32948	Pre-mRNA-splicing factor ATP-dependent RNA helicase DHX16 OS=Homo sapiens OX=9606 GN=DHX16 PE=1 SV=2
O60232	ZNRD2_HUMAN	17303.8	16171.1	14143.3	15751.7	17304.4	14911.4	14597	15002.3	13559.9	Protein ZNRD2 OS=Homo sapiens OX=9606 GN=ZNRD2 PE=1 SV=1
O60237	MYPT2_HUMAN	4880.17	4525.83	2410.74	4634.52	4790.31	4026.45	3796.73	4116.7	3685.33	Protein phosphatase 1 regulatory subunit 12B OS=Homo sapiens OX=9606 GN=PPP1R12B PE=1 SV=2
O60239	3BP5_HUMAN	9027.31	8753.36	6515.53	8805.36	9692.02	8292.86	7131.47	7442.49	7763.68	SH3 domain-binding protein 5 OS=Homo sapiens OX=9606 GN=SH3BP5 PE=1 SV=2
O60244	MED14_HUMAN	22778.9	21704.8	17210.5	21158.7	22897.2	19035.3	17757.7	18741.7	17471.6	Mediator of RNA polymerase II transcription subunit 14 OS=Homo sapiens OX=9606 GN=MED14 PE=1 SV=2
O60256	KPRB_HUMAN	25107.2	23503.4	19653.3	24362.2	26789.9	23215.7	21143.3	21388.9	20695.9	Phosphoribosyl pyrophosphate synthase-associated protein 2 OS=Homo sapiens OX=9606 GN=PRPSAP2 PE=1 SV=1
O60264	SMCA5_HUMAN	117785	114760	69370.3	114703	123548	99153.3	88533.9	100772	83517.4	SWI/SNF-related matrix-associated actin-dependent regulator of chromatin subfamily A member 5 OS=Homo sapiens OX=9606 GN=SMARCA5 PE=1 SV=1
O60266	ADCY3_HUMAN	3765.3	3560.99	3069.02	3475.84	3692.41	2948.54	2750.87	2866.65	2607.34	Adenylate cyclase type 3 OS=Homo sapiens OX=9606 GN=ADCY3 PE=1 SV=3
O60268	K0513_HUMAN	2824.9	2301.56	1861.8	2758.25	3042.96	2478.62	3207.7	2909.73	2693.28	Uncharacterized protein KIAA0513 OS=Homo sapiens OX=9606 GN=KIAA0513 PE=1 SV=1
O60271	JIP4_HUMAN	78519.3	71569.6	60350.8	73917.5	80673.5	71259.6	71653.3	69840	64530.4	C-Jun-amino-terminal kinase-interacting protein 4 OS=Homo sapiens OX=9606 GN=SPAG9 PE=1 SV=4
O60281	ZN292_HUMAN	3275.76	3056.53	2172.41	2999.01	2985.36	2619.74	2336.94	2535.41	2275.09	Zinc finger protein 292 OS=Homo sapiens OX=9606 GN=ZNF292 PE=1 SV=3
O60282	KIF5C_HUMAN	9631.68	8722.44	5303.86	8966.24	9432.38	8166.92	8183.27	8419.43	7908.45	Kinesin heavy chain isoform 5C OS=Homo sapiens OX=9606 GN=KIF5C PE=1 SV=1
O60287	NPA1P_HUMAN	25802	26038	18645.7	23480.7	25509.5	20395.4	20304.7	20823.2	21886.6	Nucleolar pre-ribosomal-associated protein 1 OS=Homo sapiens OX=9606 GN=URB1 PE=1 SV=4
O60291	MGRN1_HUMAN	3782.36	3321.92	3134.7	3511.99	3710.28	3265.31	2975.31	3172.71	2585.5	E3 ubiquitin-protein ligase MGRN1 OS=Homo sapiens OX=9606 GN=MGRN1 PE=1 SV=2
O60292	SI1L3_HUMAN	10571.1	10033.8	5927.48	9955.17	11573.4	9152.28	8892.13	9364.44	8533.67	Signal-induced proliferation-associated 1-like protein 3 OS=Homo sapiens OX=9606 GN=SIPA1L3 PE=1 SV=3
O60293	ZC3H1_HUMAN	6297.26	6075.78	4194.09	6134.8	6738.07	5344.14	4758.2	5057.86	4922.17	Zinc finger C3H1 domain-containing protein OS=Homo sapiens OX=9606 GN=ZFC3H1 PE=1 SV=3
O60294	TYW4_HUMAN	4762.67	4675.37	3619.18	4477.55	4812.66	3927.45	4018.4	4003.12	3728.23	tRNA wybutosine-synthesizing protein 4 OS=Homo sapiens OX=9606 GN=LCMT2 PE=1 SV=3
O60299	LZTS3_HUMAN	1624.18	1422.35	822.394	1465.42	1561.47	1400.58	1249.15	1395.19	1212.57	Leucine zipper putative tumor suppressor 3 OS=Homo sapiens OX=9606 GN=LZTS3 PE=2 SV=1
O60303	KATIP_HUMAN	757.769	723.396	514.661	762.558	844.546	702.989	624.905	655.576	559.849	Katanin-interacting protein OS=Homo sapiens OX=9606 GN=KATNIP PE=1 SV=4
O60306	AQR_HUMAN	73715.1	70612.3	57701.8	68197.2	74435.5	60375	58081.5	61189.7	56050	RNA helicase aquarius OS=Homo sapiens OX=9606 GN=AQR PE=1 SV=4
O60307	MAST3_HUMAN	917.066	879.85	668.695	916.115	983.346	839.507	785.911	823.901	853.931	Microtubule-associated serine/threonine-protein kinase 3 OS=Homo sapiens OX=9606 GN=MAST3 PE=1 SV=2
O60313	OPA1_HUMAN	108233	105177	86774.6	101085	109763	88972.7	79317.9	86369.2	77131.5	Dynamin-like GTPase OPA1, mitochondrial OS=Homo sapiens OX=9606 GN=OPA1 PE=1 SV=3
O60315	ZEB2_HUMAN	3557.36	3434.44	1931.24	3109.45	3208.29	2919.81	2488.09	2763.92	2428.34	Zinc finger E-box-binding homeobox 2 OS=Homo sapiens OX=9606 GN=ZEB2 PE=1 SV=1
O60318	GANP_HUMAN	16638.4	17779.8	13442.5	14125.9	16222.3	14152	14374.2	15229.8	13954.3	Germinal-center associated nuclear protein OS=Homo sapiens OX=9606 GN=MCM3AP PE=1 SV=2
O60331	PI51C_HUMAN	2659.97	2796.57	2358.95	2301.3	2914.44	2359.88	1958.65	1955.84	1945.21	Phosphatidylinositol 4-phosphate 5-kinase type-1 gamma OS=Homo sapiens OX=9606 GN=PIP5K1C PE=1 SV=2
O60333	KIF1B_HUMAN	22291.6	21305.5	16503.7	21246.9	23381	19965.2	18917.1	19138.1	17275.6	Kinesin-like protein KIF1B OS=Homo sapiens OX=9606 GN=KIF1B PE=1 SV=5
O60337	MARH6_HUMAN	1367.15	1240.14	998.296	1160.47	1310.29	1057.4	985.238	1032.12	915.803	E3 ubiquitin-protein ligase MARCHF6 OS=Homo sapiens OX=9606 GN=MARCHF6 PE=1 SV=2
O60341	KDM1A_HUMAN	82042.7	80804.7	61489.1	77927.9	83127.2	69569	65623.3	69076.1	62658	Lysine-specific histone demethylase 1A OS=Homo sapiens OX=9606 GN=KDM1A PE=1 SV=2
O60343	TBCD4_HUMAN	13337	12899.9	9854.47	13444.5	14645.6	12652.6	10774.6	10915.7	10527.2	TBC1 domain family member 4 OS=Homo sapiens OX=9606 GN=TBC1D4 PE=1 SV=2
O60347	TBC12_HUMAN	611.927	587.455	460.481	574.409	682.414	563.872	530.365	532.427	505.603	TBC1 domain family member 12 OS=Homo sapiens OX=9606 GN=TBC1D12 PE=1 SV=3
O60353	FZD6_HUMAN	9246.78	8727.33	7154.82	8918.68	9457.51	7798.27	7160.72	7645.03	7012.08	Frizzled-6 OS=Homo sapiens OX=9606 GN=FZD6 PE=1 SV=2
O60361	NDK8_HUMAN	3091.29	2747.32	2785.1	2570.65	3002.5	2663.41	2953.09	2334.4	2050.85	Putative nucleoside diphosphate kinase OS=Homo sapiens OX=9606 GN=NME2P1 PE=5 SV=1
O60427	FADS1_HUMAN	3551.34	3404.18	2551.79	3260.38	3445.35	2771.44	2711.38	2989.36	2664.23	Acyl-CoA (8-3)-desaturase OS=Homo sapiens OX=9606 GN=FADS1 PE=1 SV=3
O60437	PEPL_HUMAN	133595	105318	75031.5	103321	108995	96646.2	116762	115127	100484	Periplakin OS=Homo sapiens OX=9606 GN=PPL PE=1 SV=4
O60447	EVI5_HUMAN	980.797	1123.36	1001.47	839.721	1031.7	800.821	590.273	600.917	580.854	Ecotropic viral integration site 5 protein homolog OS=Homo sapiens OX=9606 GN=EVI5 PE=1 SV=3
O60476	MA1A2_HUMAN	14844.7	14246.1	10721.2	13768.8	14728.1	11952.6	10614.4	11533.1	10575.2	Mannosyl-oligosaccharide 1,2-alpha-mannosidase IB OS=Homo sapiens OX=9606 GN=MAN1A2 PE=1 SV=1
O60487	MPZL2_HUMAN	6814.95	6102.97	4920.31	6027.6	6618.94	5590.43	6082.54	6078.86	5326.68	Myelin protein zero-like protein 2 OS=Homo sapiens OX=9606 GN=MPZL2 PE=1 SV=1
O60488	ACSL4_HUMAN	2146.53	1950.3	1634.56	2310.1	2448.44	2143.22	1755.48	1614.25	2807.1	Long-chain-fatty-acid--CoA ligase 4 OS=Homo sapiens OX=9606 GN=ACSL4 PE=1 SV=2
O60493	SNX3_HUMAN	28142.4	27336.6	19762.7	27088.9	29575.1	25069.1	21336.5	21765.8	20498	Sorting nexin-3 OS=Homo sapiens OX=9606 GN=SNX3 PE=1 SV=3
O60499	STX10_HUMAN	7646.69	7451.94	5581.04	7294.83	8329.77	9032.41	5755.94	6269.24	7027.01	Syntaxin-10 OS=Homo sapiens OX=9606 GN=STX10 PE=1 SV=1
O60502	OGA_HUMAN	52195.6	50296.2	43762.9	53636.2	57694.9	48781.5	45660.1	44811.3	44253.5	Protein O-GlcNAcase OS=Homo sapiens OX=9606 GN=OGA PE=1 SV=2
O60503	ADCY9_HUMAN	11894	12163.1	9335.01	10449	11625.5	9546.26	6999.47	7912.93	7676.75	Adenylate cyclase type 9 OS=Homo sapiens OX=9606 GN=ADCY9 PE=1 SV=4
O60504	VINEX_HUMAN	6431.15	5757.41	4625.51	5937.18	6593	5742.44	5393.69	5309.06	4911.39	Vinexin OS=Homo sapiens OX=9606 GN=SORBS3 PE=1 SV=2
O60506	HNRPQ_HUMAN	175427	163265	91614.2	156683	168532	141219	135514	143544	127768	Heterogeneous nuclear ribonucleoprotein Q OS=Homo sapiens OX=9606 GN=SYNCRIP PE=1 SV=2
O60508	PRP17_HUMAN	28043.6	28027.9	21272.5	26180.8	28478.5	24230.4	23315	24565.6	21536.8	Pre-mRNA-processing factor 17 OS=Homo sapiens OX=9606 GN=CDC40 PE=1 SV=1
O60512	B4GT3_HUMAN	2224	2158.05	1694.29	2030.43	2155.52	1751.26	1813.74	1822.31	1612.31	Beta-1,4-galactosyltransferase 3 OS=Homo sapiens OX=9606 GN=B4GALT3 PE=1 SV=2
O60513	B4GT4_HUMAN	5027.46	4593.32	3726.82	4274.67	4402.88	3532.05	3680.77	3542.7	3041.45	Beta-1,4-galactosyltransferase 4 OS=Homo sapiens OX=9606 GN=B4GALT4 PE=1 SV=1
O60518	RNBP6_HUMAN	27786.2	27176.3	24111.2	26895.8	29647.4	24468.2	22818.4	23338.4	22383.2	Ran-binding protein 6 OS=Homo sapiens OX=9606 GN=RANBP6 PE=1 SV=2
O60524	NEMF_HUMAN	45491	42633.1	24477.2	47943.4	52684.3	43625.2	38471	40509.5	35142.8	Ribosome quality control complex subunit NEMF OS=Homo sapiens OX=9606 GN=NEMF PE=1 SV=4
O60547	GMDS_HUMAN	23023.4	22549.9	19625.7	22314.9	24627.6	21679.6	19143.5	19254.9	18388.7	GDP-mannose 4,6 dehydratase OS=Homo sapiens OX=9606 GN=GMDS PE=1 SV=1
O60551	NMT2_HUMAN	26375.6	24695.7	18415.1	24998.6	28073.5	24820.2	23758	23212.5	22470.2	Glycylpeptide N-tetradecanoyltransferase 2 OS=Homo sapiens OX=9606 GN=NMT2 PE=1 SV=1
O60563	CCNT1_HUMAN	28648.4	27070	17633.5	26297.5	29314.2	25021.6	23003.7	24005.6	21683.9	Cyclin-T1 OS=Homo sapiens OX=9606 GN=CCNT1 PE=1 SV=1
O60566	BUB1B_HUMAN	13275.2	13084.5	10153.7	11384.6	12310	9847.8	10401.3	10919.3	10415.5	Mitotic checkpoint serine/threonine-protein kinase BUB1 beta OS=Homo sapiens OX=9606 GN=BUB1B PE=1 SV=3
O60568	PLOD3_HUMAN	61581.4	57907.4	48263.9	55966.9	60370.1	49938.7	53530.7	56097.9	49613.9	Multifunctional procollagen lysine hydroxylase and glycosyltransferase LH3 OS=Homo sapiens OX=9606 GN=PLOD3 PE=1 SV=1
O60573	IF4E2_HUMAN	22459.3	21302.1	12183	20180.5	22687.9	19018.7	18116.6	18641.8	17473	Eukaryotic translation initiation factor 4E type 2 OS=Homo sapiens OX=9606 GN=EIF4E2 PE=1 SV=1
O60583	CCNT2_HUMAN	3675.79	3476.9	2545.57	3512.1	3908.85	3299.97	3094.58	3226.46	2955.56	Cyclin-T2 OS=Homo sapiens OX=9606 GN=CCNT2 PE=1 SV=2
O60610	DIAP1_HUMAN	168983	164948	124120	166959	181808	157941	146613	148289	139255	Protein diaphanous homolog 1 OS=Homo sapiens OX=9606 GN=DIAPH1 PE=1 SV=2
O60613	SEP15_HUMAN	11666	11171.1	9480.52	9905.93	10525.7	8760.85	8999.93	9791.69	8183.2	Selenoprotein F OS=Homo sapiens OX=9606 GN=SELENOF PE=1 SV=4
O60641	AP180_HUMAN	7134.34	6707.12	5314.06	6764.5	6810.85	6401.08	5945.42	6335.47	5757.36	Clathrin coat assembly protein AP180 OS=Homo sapiens OX=9606 GN=SNAP91 PE=1 SV=2
O60645	EXOC3_HUMAN	14616.7	13815.9	10248.6	13892.9	14672.8	12900.9	12130.6	12346.2	11577.1	Exocyst complex component 3 OS=Homo sapiens OX=9606 GN=EXOC3 PE=1 SV=3
O60658	PDE8A_HUMAN	3057.78	2864.49	2252.16	2891.08	3198.82	2773.09	2409.43	2513.27	2518.27	High affinity cAMP-specific and IBMX-insensitive 3',5'-cyclic phosphodiesterase 8A OS=Homo sapiens OX=9606 GN=PDE8A PE=1 SV=2
O60663	LMX1B_HUMAN	1839.73	1881.31	1223.16	1609.04	1784.85	1431.46	1353.13	1374.58	1217.71	LIM homeobox transcription factor 1-beta OS=Homo sapiens OX=9606 GN=LMX1B PE=1 SV=3
O60664	PLIN3_HUMAN	74319.4	70950.1	57391.1	77226.7	84147.6	72956.3	61186.4	61360.7	60306.3	Perilipin-3 OS=Homo sapiens OX=9606 GN=PLIN3 PE=1 SV=3
O60669	MOT2_HUMAN	7545.41	7460.19	5614.42	6751.48	7107.62	6102.9	5679	6243.13	5830.76	Monocarboxylate transporter 2 OS=Homo sapiens OX=9606 GN=SLC16A7 PE=1 SV=2
O60671	RAD1_HUMAN	3028.73	3054.14	2625.61	3110.56	3119.93	2620.1	2673.31	2754.02	2456.78	Cell cycle checkpoint protein RAD1 OS=Homo sapiens OX=9606 GN=RAD1 PE=1 SV=1
O60673	REV3L_HUMAN	680.604	671.186	501.767	705.303	746.138	542.503	516.109	534.936	544.7	DNA polymerase zeta catalytic subunit OS=Homo sapiens OX=9606 GN=REV3L PE=1 SV=2
O60678	ANM3_HUMAN	19127.5	18280.9	15575.8	17999	19849.1	16256.4	15454.7	15807.3	14916.9	Protein arginine N-methyltransferase 3 OS=Homo sapiens OX=9606 GN=PRMT3 PE=1 SV=4
O60684	IMA7_HUMAN	16788.7	15827.8	11734.2	16138.1	17110.7	14761.9	13340.6	13749.9	13095.6	Importin subunit alpha-7 OS=Homo sapiens OX=9606 GN=KPNA6 PE=1 SV=1
O60701	UGDH_HUMAN	199838	190710	159207	204193	221052	193180	173678	174103	159216	UDP-glucose 6-dehydrogenase OS=Homo sapiens OX=9606 GN=UGDH PE=1 SV=1
O60706	ABCC9_HUMAN	6287.9	6897.12	6377.46	5403.11	6459.97	5533.61	2750.71	2893.92	2773.26	ATP-binding cassette sub-family C member 9 OS=Homo sapiens OX=9606 GN=ABCC9 PE=1 SV=2
O60716	CTND1_HUMAN	79388.4	73413.5	49407.8	71771.8	76963.6	63590.5	62214.8	65113.5	59600.5	Catenin delta-1 OS=Homo sapiens OX=9606 GN=CTNND1 PE=1 SV=1
O60725	ICMT_HUMAN	3463.76	3401.52	2484.52	2979.84	3374.26	2794.66	2751.97	2750.71	2747.43	Protein-S-isoprenylcysteine O-methyltransferase OS=Homo sapiens OX=9606 GN=ICMT PE=1 SV=1
O60739	EIF1B_HUMAN	1338.12	1226.47	1143.22	1341.28	1451.66	1279.44	1000.92	1063.72	1451.93	Eukaryotic translation initiation factor 1b OS=Homo sapiens OX=9606 GN=EIF1B PE=1 SV=2
O60749	SNX2_HUMAN	43479	42109.7	34567.8	43219.1	48062	40814.8	36605.6	37500.4	34599.8	Sorting nexin-2 OS=Homo sapiens OX=9606 GN=SNX2 PE=1 SV=2
O60762	DPM1_HUMAN	33452.1	32801.4	22729.6	29369.2	30819.8	26795.3	24086.5	25802.3	31563.6	Dolichol-phosphate mannosyltransferase subunit 1 OS=Homo sapiens OX=9606 GN=DPM1 PE=1 SV=1
O60763	USO1_HUMAN	67703.6	64128.5	56674.7	67676.5	74382.6	63924.5	59727.9	60921.5	57613.9	General vesicular transport factor p115 OS=Homo sapiens OX=9606 GN=USO1 PE=1 SV=2
O60779	S19A2_HUMAN	1246.89	1215.31	998.88	1153.4	1451.04	1081.48	1015.58	1094.07	908.663	Thiamine transporter 1 OS=Homo sapiens OX=9606 GN=SLC19A2 PE=1 SV=2
O60783	RT14_HUMAN	1938.25	1547.08	1748.77	1506.51	1608.27	1314.34	1154.97	1175.23	909.078	Small ribosomal subunit protein uS14m OS=Homo sapiens OX=9606 GN=MRPS14 PE=1 SV=1
O60784	TOM1_HUMAN	6850.55	6213.08	5251.18	6564.9	7503.96	6394.18	5778.43	5760.86	6112.49	Target of Myb1 membrane trafficking protein OS=Homo sapiens OX=9606 GN=TOM1 PE=1 SV=2
O60825	F262_HUMAN	15065	13991.9	11370.2	15168.4	16777.7	14416.7	13694.8	13622.1	12768.4	6-phosphofructo-2-kinase/fructose-2,6-bisphosphatase 2 OS=Homo sapiens OX=9606 GN=PFKFB2 PE=1 SV=2
O60826	CCD22_HUMAN	34731.6	33277.3	26674.3	32796.7	36543.1	31114.2	29180.5	29552.4	28072.4	Coiled-coil domain-containing protein 22 OS=Homo sapiens OX=9606 GN=CCDC22 PE=1 SV=1
O60828	PQBP1_HUMAN	18698.4	17972.4	9993.26	16843.6	18812.6	15570.1	16030.8	16554.3	15061.7	Polyglutamine-binding protein 1 OS=Homo sapiens OX=9606 GN=PQBP1 PE=1 SV=1
O60830	TI17B_HUMAN	7412.12	7366	5880.02	7167.47	7484.5	6193.67	6102.55	6071.33	5524.46	Mitochondrial import inner membrane translocase subunit Tim17-B OS=Homo sapiens OX=9606 GN=TIMM17B PE=1 SV=1
O60831	PRAF2_HUMAN	4893.42	4773.23	3409.47	4582.41	5014.81	3993.74	3693.75	3925.61	3707.11	PRA1 family protein 2 OS=Homo sapiens OX=9606 GN=PRAF2 PE=1 SV=1
O60832	DKC1_HUMAN	65016.3	61529.7	34274.8	79630	85726.2	67898.3	55838.7	67283	44709.2	H/ACA ribonucleoprotein complex subunit DKC1 OS=Homo sapiens OX=9606 GN=DKC1 PE=1 SV=3
O60841	IF2P_HUMAN	86410.1	75890.8	50094.2	125490	137295	116393	94970.7	110277	57504.5	Eukaryotic translation initiation factor 5B OS=Homo sapiens OX=9606 GN=EIF5B PE=1 SV=4
O60869	EDF1_HUMAN	44470.9	44221.7	22949.9	37892.5	44232.4	38767	42073.1	41403.6	37747.4	Endothelial differentiation-related factor 1 OS=Homo sapiens OX=9606 GN=EDF1 PE=1 SV=1
O60870	KIN17_HUMAN	23931.2	22765.7	14733.5	22414	25761.4	21203.3	20345.5	20909.6	18976.3	DNA/RNA-binding protein KIN17 OS=Homo sapiens OX=9606 GN=KIN PE=1 SV=2
O60879	DIAP2_HUMAN	15727.8	15547.1	10794	15724.5	17042	13995.9	10224.3	10751.3	10874.5	Protein diaphanous homolog 2 OS=Homo sapiens OX=9606 GN=DIAPH2 PE=1 SV=1
O60884	DNJA2_HUMAN	70423.7	67270.7	49378.3	64353.4	70741.8	59532.8	56796	57365.2	54213.6	DnaJ homolog subfamily A member 2 OS=Homo sapiens OX=9606 GN=DNAJA2 PE=1 SV=1
O60885	BRD4_HUMAN	47258.3	45417.8	24007.5	45625.8	52208.2	44104.2	38903.9	40765.2	38196	Bromodomain-containing protein 4 OS=Homo sapiens OX=9606 GN=BRD4 PE=1 SV=2
O60888	CUTA_HUMAN	24796.3	21945.5	19033.1	23455.8	24759.6	21680.6	19172	19179.2	20698.6	Protein CutA OS=Homo sapiens OX=9606 GN=CUTA PE=1 SV=2
O60890	OPHN1_HUMAN	2886.25	2813.49	2174.03	2948.17	3313.68	2676.85	2197.2	2320.13	2247.9	Oligophrenin-1 OS=Homo sapiens OX=9606 GN=OPHN1 PE=1 SV=1
O60906	NSMA_HUMAN	2584.84	2429.43	1807.73	2476.81	2730.32	2122.57	1991.48	2222.16	2023.95	Sphingomyelin phosphodiesterase 2 OS=Homo sapiens OX=9606 GN=SMPD2 PE=1 SV=2
O60907	TBL1X_HUMAN	18117.4	17433.3	14378.2	17437.6	18926	16150.6	14153.2	15050.6	13606.2	F-box-like/WD repeat-containing protein TBL1X OS=Homo sapiens OX=9606 GN=TBL1X PE=1 SV=3
O60921	HUS1_HUMAN	4620.28	4473.83	3778.04	4299.32	4838.58	4128.89	4058.78	4067.26	4235.58	Checkpoint protein HUS1 OS=Homo sapiens OX=9606 GN=HUS1 PE=1 SV=1
O60925	PFD1_HUMAN	15862.7	14936.6	13253.3	15236	16567	14484.2	12789.2	13186.5	12035.6	Prefoldin subunit 1 OS=Homo sapiens OX=9606 GN=PFDN1 PE=1 SV=2
O60927	PP1RB_HUMAN	3026.13	2926.09	2404.63	2791.76	2961.06	2544.19	2409.73	2465.1	2357.59	E3 ubiquitin-protein ligase PPP1R11 OS=Homo sapiens OX=9606 GN=PPP1R11 PE=1 SV=1
O60934	NBN_HUMAN	24145.7	23329	15161.4	23392.1	26077.6	21113.3	19435.7	20758	20183.2	Nibrin OS=Homo sapiens OX=9606 GN=NBN PE=1 SV=1
O60936	NOL3_HUMAN	10934.2	10214.7	8623.34	10316.2	11781	9463.6	8776.53	8868.37	7936.84	Nucleolar protein 3 OS=Homo sapiens OX=9606 GN=NOL3 PE=1 SV=2
O60941	DTNB_HUMAN	1658.28	1521.76	1276.99	1413.13	1487.25	1248.85	1050.16	1028.56	1011.32	Dystrobrevin beta OS=Homo sapiens OX=9606 GN=DTNB PE=1 SV=1
O60942	MCE1_HUMAN	15738.8	15015.7	11561	15016.8	16126.3	13625.8	13238.2	13186.9	12749.8	mRNA-capping enzyme OS=Homo sapiens OX=9606 GN=RNGTT PE=1 SV=1
O75027	ABCB7_HUMAN	9840.58	9743.25	7927.23	9311.53	10049.4	8596.98	7452.1	7993.37	7741.59	Iron-sulfur clusters transporter ABCB7, mitochondrial OS=Homo sapiens OX=9606 GN=ABCB7 PE=1 SV=2
O75044	SRGP2_HUMAN	27784	26292.5	17101.2	25968.9	28598.6	24312.6	22532.2	22905.2	21670.1	SLIT-ROBO Rho GTPase-activating protein 2 OS=Homo sapiens OX=9606 GN=SRGAP2 PE=1 SV=3
O75052	CAPON_HUMAN	13677.1	14370.6	10658	13280.5	14766	12206	10244.2	11110.5	10687.7	Carboxyl-terminal PDZ ligand of neuronal nitric oxide synthase protein OS=Homo sapiens OX=9606 GN=NOS1AP PE=1 SV=3
O75054	IGSF3_HUMAN	24041.1	21915	18635	20911.9	21822.1	18589.4	18173.8	19131.1	16755.6	Immunoglobulin superfamily member 3 OS=Homo sapiens OX=9606 GN=IGSF3 PE=2 SV=3
O75063	XYLK_HUMAN	8893.53	8428	7001.4	8087.53	8818.43	7170.78	6716.94	7023.55	6507.63	Glycosaminoglycan xylosylkinase OS=Homo sapiens OX=9606 GN=FAM20B PE=1 SV=1
O75064	DEN4B_HUMAN	2367.91	2309.1	1528.56	2218.86	2649.76	2101.48	1988.63	2099.94	2018.38	DENN domain-containing protein 4B OS=Homo sapiens OX=9606 GN=DENND4B PE=1 SV=4
O75071	EFC14_HUMAN	1739.59	1518.35	1025.85	1564.57	1626.15	1375.93	1197.63	1363.48	1163.46	EF-hand calcium-binding domain-containing protein 14 OS=Homo sapiens OX=9606 GN=EFCAB14 PE=1 SV=1
O75072	FKTN_HUMAN	1621.09	1612.99	1224.66	1507.95	1652.54	1291.03	1283.87	1327.1	1242.23	Ribitol-5-phosphate transferase FKTN OS=Homo sapiens OX=9606 GN=FKTN PE=1 SV=2
O75081	MTG16_HUMAN	1480.61	1434.35	1183.49	1332.89	1471.5	1191.04	1038.87	1145.52	1072.45	Protein CBFA2T3 OS=Homo sapiens OX=9606 GN=CBFA2T3 PE=1 SV=2
O75083	WDR1_HUMAN	105149	98026.9	89281.6	100122	109989	96735.6	97214.9	96573.1	88475.3	WD repeat-containing protein 1 OS=Homo sapiens OX=9606 GN=WDR1 PE=1 SV=4
O75096	LRP4_HUMAN	393.181	375.208	309.389	364.547	397.548	308.83	285.539	320.171	254.496	Low-density lipoprotein receptor-related protein 4 OS=Homo sapiens OX=9606 GN=LRP4 PE=1 SV=4
O75110	ATP9A_HUMAN	25069.9	22912.6	17978.3	23125.2	24102.5	20451.5	18774	19841.7	17609.9	Probable phospholipid-transporting ATPase IIA OS=Homo sapiens OX=9606 GN=ATP9A PE=1 SV=3
O75112	LDB3_HUMAN	4845.52	4520.33	1817.5	4495.12	4028.2	3317.61	5170.41	5072.37	3916.34	LIM domain-binding protein 3 OS=Homo sapiens OX=9606 GN=LDB3 PE=1 SV=2
O75113	N4BP1_HUMAN	10752.6	10343.2	8000.1	10326.7	11165	8971.5	8466.68	8460.23	7780.07	NEDD4-binding protein 1 OS=Homo sapiens OX=9606 GN=N4BP1 PE=1 SV=4
O75116	ROCK2_HUMAN	66839	60281.7	45907.5	61582.8	66993.1	56717.6	53026.7	53217.1	53869.3	Rho-associated protein kinase 2 OS=Homo sapiens OX=9606 GN=ROCK2 PE=1 SV=4
O75121	MFA3L_HUMAN	7646.57	7574.61	6638	6681.75	7457.6	6634.21	5492.17	5234.05	5043.13	Microfibrillar-associated protein 3-like OS=Homo sapiens OX=9606 GN=MFAP3L PE=1 SV=3
O75122	CLAP2_HUMAN	27879.4	26753.9	18809.8	26740	28592.6	24652.8	22029	22934.1	22229	CLIP-associating protein 2 OS=Homo sapiens OX=9606 GN=CLASP2 PE=1 SV=3
O75127	PTCD1_HUMAN	18110.8	17823.5	13420.2	16659.4	18351.1	14836.6	14980	16219.5	16075.1	Pentatricopeptide repeat-containing protein 1, mitochondrial OS=Homo sapiens OX=9606 GN=PTCD1 PE=1 SV=2
O75128	COBL_HUMAN	11954.4	11343.5	7467.43	11357.7	12561.3	10426.9	9112.61	9817.46	9078.17	Protein cordon-bleu OS=Homo sapiens OX=9606 GN=COBL PE=1 SV=2
O75131	CPNE3_HUMAN	112794	104607	96996	111090	118652	106135	94745.1	95576.1	89246.6	Copine-3 OS=Homo sapiens OX=9606 GN=CPNE3 PE=1 SV=1
O75140	DEPD5_HUMAN	2003.04	1903.47	1546.34	1944.5	2256.73	1760.21	1649.2	1717.06	1737.79	GATOR1 complex protein DEPDC5 OS=Homo sapiens OX=9606 GN=DEPDC5 PE=1 SV=2
O75143	ATG13_HUMAN	2731.89	2383.57	1927.03	2682.08	2833.6	2341.66	2287.76	2359.75	2167.46	Autophagy-related protein 13 OS=Homo sapiens OX=9606 GN=ATG13 PE=1 SV=1
O75144	ICOSL_HUMAN	675.936	664.256	534.157	637.812	687.336	579.297	644.75	629.611	575.382	ICOS ligand OS=Homo sapiens OX=9606 GN=ICOSLG PE=1 SV=2
O75145	LIPA3_HUMAN	11100.8	10445.1	7835.86	11152.5	12120.6	9701.53	9489.21	9637.79	8972.84	Liprin-alpha-3 OS=Homo sapiens OX=9606 GN=PPFIA3 PE=1 SV=3
O75146	HIP1R_HUMAN	71448.9	62556.2	48234.5	63917.1	68807.2	59457.9	62844.7	63744	56544.7	Huntingtin-interacting protein 1-related protein OS=Homo sapiens OX=9606 GN=HIP1R PE=1 SV=2
O75147	OBSL1_HUMAN	11391.8	11268	8578.31	11623	12923.7	10299	7851.72	8290.5	8026.73	Obscurin-like protein 1 OS=Homo sapiens OX=9606 GN=OBSL1 PE=1 SV=4
O75150	BRE1B_HUMAN	68701.5	65565.6	48922.3	62891	68472.1	56938.7	54706.2	57479.6	51295.7	E3 ubiquitin-protein ligase BRE1B OS=Homo sapiens OX=9606 GN=RNF40 PE=1 SV=5
O75151	PHF2_HUMAN	7555.32	6807.41	4035.44	11190.5	10870.5	7767.42	6112.69	7570.48	4914.78	Lysine-specific demethylase PHF2 OS=Homo sapiens OX=9606 GN=PHF2 PE=1 SV=4
O75152	ZC11A_HUMAN	66717	64440.1	34373.1	58556.4	64612.4	52984.5	49774.6	54002.4	47705.8	Zinc finger CCCH domain-containing protein 11A OS=Homo sapiens OX=9606 GN=ZC3H11A PE=1 SV=3
O75153	CLU_HUMAN	84734.3	81194.7	68572.8	81309.9	88005.1	72808.6	71612.1	71555.5	66110.7	Clustered mitochondria protein homolog OS=Homo sapiens OX=9606 GN=CLUH PE=1 SV=2
O75154	RFIP3_HUMAN	2083.61	1971.72	1579.05	1989.09	2195.17	2098.4	2013.32	1967.5	1873.52	Rab11 family-interacting protein 3 OS=Homo sapiens OX=9606 GN=RAB11FIP3 PE=1 SV=1
O75155	CAND2_HUMAN	18519.3	17766.6	15635.6	18778.4	18918.7	16948.5	15070.1	15475	15507.8	Cullin-associated NEDD8-dissociated protein 2 OS=Homo sapiens OX=9606 GN=CAND2 PE=1 SV=3
O75157	T22D2_HUMAN	6799.66	6922.74	5060.46	6594.01	7742.94	5396.46	5744.04	5718.39	5214.27	TSC22 domain family protein 2 OS=Homo sapiens OX=9606 GN=TSC22D2 PE=1 SV=3
O75164	KDM4A_HUMAN	2838.46	2578.74	1968.37	2769.93	3168.33	2457.28	2113.55	2171.11	2056.23	Lysine-specific demethylase 4A OS=Homo sapiens OX=9606 GN=KDM4A PE=1 SV=2
O75165	DJC13_HUMAN	63418.6	60472.4	48754.2	66199.7	70919.8	58253	52224.1	54162.5	50193.4	DnaJ homolog subfamily C member 13 OS=Homo sapiens OX=9606 GN=DNAJC13 PE=1 SV=5
O75167	PHAR2_HUMAN	14750.8	14207.9	7043.13	13484	15336.9	12405	12328.3	13180.8	12182.4	Phosphatase and actin regulator 2 OS=Homo sapiens OX=9606 GN=PHACTR2 PE=1 SV=2
O75170	PP6R2_HUMAN	5881.5	5466.98	4739.95	5684.2	6621.44	5169.03	4682.21	4725.32	4503.96	Serine/threonine-protein phosphatase 6 regulatory subunit 2 OS=Homo sapiens OX=9606 GN=PPP6R2 PE=1 SV=2
O75175	CNOT3_HUMAN	28900.2	27234.2	19250.2	27545.6	29820.6	24984.1	23157.6	24116.7	21809.9	CCR4-NOT transcription complex subunit 3 OS=Homo sapiens OX=9606 GN=CNOT3 PE=1 SV=1
O75177	CREST_HUMAN	1652.39	1528.41	1240.91	1654.45	1816.18	1511.58	1625.85	1563.24	1398.82	Calcium-responsive transactivator OS=Homo sapiens OX=9606 GN=SS18L1 PE=1 SV=2
O75179	ANR17_HUMAN	36380.4	34623.4	23840.6	34153.7	37367.8	30836.4	28854.2	29550.5	27854.9	Ankyrin repeat domain-containing protein 17 OS=Homo sapiens OX=9606 GN=ANKRD17 PE=1 SV=3
O75182	SIN3B_HUMAN	15289.7	15916.1	13510	13968.2	15521.3	12326	10197.6	10663.1	9704.05	Paired amphipathic helix protein Sin3b OS=Homo sapiens OX=9606 GN=SIN3B PE=1 SV=2
O75185	AT2C2_HUMAN	1211.36	1128.64	1011.72	1188.08	1270.36	1080.83	1110.95	1136.5	1044.78	Calcium-transporting ATPase type 2C member 2 OS=Homo sapiens OX=9606 GN=ATP2C2 PE=1 SV=3
O75190	DNJB6_HUMAN	13112.7	12876.8	9594.94	11763.5	12964.9	10566.4	11057.7	11208.4	10356.5	DnaJ homolog subfamily B member 6 OS=Homo sapiens OX=9606 GN=DNAJB6 PE=1 SV=2
O75191	XYLB_HUMAN	2832.66	2700.85	2160.2	2957.12	3170.54	2478.86	2387.86	2558.43	2350.84	Xylulose kinase OS=Homo sapiens OX=9606 GN=XYLB PE=1 SV=3
O75197	LRP5_HUMAN	1896.81	1770.01	1375.08	1811.94	1985.69	1525.66	1241.91	1376.28	1352.85	Low-density lipoprotein receptor-related protein 5 OS=Homo sapiens OX=9606 GN=LRP5 PE=1 SV=2
O75208	COQ9_HUMAN	12661.8	11984.3	10272.7	11865.8	12516.5	10615.3	8975.06	9765.11	9231.66	Ubiquinone biosynthesis protein COQ9, mitochondrial OS=Homo sapiens OX=9606 GN=COQ9 PE=1 SV=1
O75223	GGCT_HUMAN	40314.5	38822.2	35816.1	38420.6	42282.1	36381	32239.3	32818.8	32077.2	Gamma-glutamylcyclotransferase OS=Homo sapiens OX=9606 GN=GGCT PE=1 SV=1
O75251	NDUS7_HUMAN	6937.32	6692.94	4637.71	6450.28	6772.33	5607.25	3607.44	4117.81	3777.28	NADH dehydrogenase [ubiquinone] iron-sulfur protein 7, mitochondrial OS=Homo sapiens OX=9606 GN=NDUFS7 PE=1 SV=3
O75298	RTN2_HUMAN	925.63	848.054	728.185	935.082	1039.98	925.584	705.247	740.604	735.643	Reticulon-2 OS=Homo sapiens OX=9606 GN=RTN2 PE=1 SV=1
O75306	NDUS2_HUMAN	33977.5	32569.1	24152.1	30933.9	33138.8	27458.5	20681.9	22051.9	20590.8	NADH dehydrogenase [ubiquinone] iron-sulfur protein 2, mitochondrial OS=Homo sapiens OX=9606 GN=NDUFS2 PE=1 SV=2
O75312	ZPR1_HUMAN	23466.7	22374.9	19855.4	22341.3	24545.7	20560.7	19966.2	20106.9	18839.8	Zinc finger protein ZPR1 OS=Homo sapiens OX=9606 GN=ZPR1 PE=1 SV=1
O75317	UBP12_HUMAN	1349.86	1252.19	885.348	1218.5	1453.53	1207.21	1125.09	1169.33	1057.49	Ubiquitin carboxyl-terminal hydrolase 12 OS=Homo sapiens OX=9606 GN=USP12 PE=1 SV=2
O75319	DUS11_HUMAN	4625.34	4653.07	2485.1	3990.71	4400.75	3692.21	3532.26	3727.17	3447.33	RNA/RNP complex-1-interacting phosphatase OS=Homo sapiens OX=9606 GN=DUSP11 PE=1 SV=3
O75323	NIPS2_HUMAN	22693	21436.8	16364.9	20953.9	22508.5	18962.4	15988.2	17763.1	15707.3	Protein NipSnap homolog 2 OS=Homo sapiens OX=9606 GN=NIPSNAP2 PE=1 SV=1
O75330	HMMR_HUMAN	6359.38	6447.65	4094.91	5619.18	6512.3	5529.49	5065.14	5412.18	5127.37	Hyaluronan mediated motility receptor OS=Homo sapiens OX=9606 GN=HMMR PE=1 SV=2
O75334	LIPA2_HUMAN	9392.71	8939.78	6429.08	8662.15	9565.67	7989.01	7810.86	7821.06	7672.6	Liprin-alpha-2 OS=Homo sapiens OX=9606 GN=PPFIA2 PE=1 SV=2
O75340	PDCD6_HUMAN	35951.5	33659.6	24939.6	34453.7	38433.4	32813.2	31236.9	30728.1	28793.5	Programmed cell death protein 6 OS=Homo sapiens OX=9606 GN=PDCD6 PE=1 SV=1
O75347	TBCA_HUMAN	43017.9	40419.6	37773.1	40907.8	45044	39935.7	33475.3	33728.2	32341.8	Tubulin-specific chaperone A OS=Homo sapiens OX=9606 GN=TBCA PE=1 SV=3
O75348	VATG1_HUMAN	13335.8	12457	8655.7	12279.3	14311.9	12164.5	11137.4	10890.1	10998.2	V-type proton ATPase subunit G 1 OS=Homo sapiens OX=9606 GN=ATP6V1G1 PE=1 SV=3
O75351	VPS4B_HUMAN	27787.2	26513.8	22813.8	26401.4	29148.3	24953.7	23356.2	23223.5	21367.9	Vacuolar protein sorting-associated protein 4B OS=Homo sapiens OX=9606 GN=VPS4B PE=1 SV=2
O75352	MPU1_HUMAN	6059.64	5686.6	4877.52	5360.58	5474.96	4417.28	4609.94	4745.84	4564.09	Mannose-P-dolichol utilization defect 1 protein OS=Homo sapiens OX=9606 GN=MPDU1 PE=1 SV=2
O75354	ENTP6_HUMAN	3169.3	3088.8	2115.69	3038.25	3287.03	2709.72	2500.74	2716.1	2444.62	Ectonucleoside triphosphate diphosphohydrolase 6 OS=Homo sapiens OX=9606 GN=ENTPD6 PE=1 SV=3
O75356	ENTP5_HUMAN	3373.95	3273.16	2391.99	3246.74	3362.51	2636.51	2600.95	2780.45	2363.62	Nucleoside diphosphate phosphatase ENTPD5 OS=Homo sapiens OX=9606 GN=ENTPD5 PE=1 SV=1
O75362	ZN217_HUMAN	104285	91418.6	48291.7	87963.5	92852.2	78858.6	79917.3	82063.8	72897.3	Zinc finger protein 217 OS=Homo sapiens OX=9606 GN=ZNF217 PE=1 SV=1
O75363	BCAS1_HUMAN	57178.8	45765.9	32261.8	48847.5	52049.9	43367.1	46046.3	47815.4	42080.2	Breast carcinoma-amplified sequence 1 OS=Homo sapiens OX=9606 GN=BCAS1 PE=1 SV=2
O75367	H2AY_HUMAN	48535.4	44986.7	29162.8	57047.4	53899.7	46259.5	38809.6	42815.2	35875.8	Core histone macro-H2A.1 OS=Homo sapiens OX=9606 GN=MACROH2A1 PE=1 SV=5
O75368	SH3L1_HUMAN	21202.7	19576.9	17302.7	22454.3	23899.4	21065.8	15974.3	16360.9	17354.9	Adapter SH3BGRL OS=Homo sapiens OX=9606 GN=SH3BGRL PE=1 SV=1
O75369	FLNB_HUMAN	490723	436409	364776	460859	503599	451397	441005	437802	407819	Filamin-B OS=Homo sapiens OX=9606 GN=FLNB PE=1 SV=2
O75376	NCOR1_HUMAN	25942.2	25125.8	14473.7	24815.4	27366.8	22487.3	19765.7	21295.2	19302.5	Nuclear receptor corepressor 1 OS=Homo sapiens OX=9606 GN=NCOR1 PE=1 SV=2
O75379	VAMP4_HUMAN	1524.01	1329.85	956.303	1511.08	1567.61	1214.51	1032.09	1126.72	1016.76	Vesicle-associated membrane protein 4 OS=Homo sapiens OX=9606 GN=VAMP4 PE=1 SV=2
O75380	NDUS6_HUMAN	13109.1	12401.4	8739.45	12052.3	12814.1	10999.3	9226.01	9976.55	9333.49	NADH dehydrogenase [ubiquinone] iron-sulfur protein 6, mitochondrial OS=Homo sapiens OX=9606 GN=NDUFS6 PE=1 SV=1
O75381	PEX14_HUMAN	16948.8	15809.6	13072.2	15392.6	16721.8	13563.7	12517.8	13393.4	12271.7	Peroxisomal membrane protein PEX14 OS=Homo sapiens OX=9606 GN=PEX14 PE=1 SV=1
O75382	TRIM3_HUMAN	2481.39	2335.11	2083.66	2315.54	2302.1	1991.2	1990.86	1898.52	1666.77	Tripartite motif-containing protein 3 OS=Homo sapiens OX=9606 GN=TRIM3 PE=1 SV=2
O75385	ULK1_HUMAN	2631.73	2750.7	1592.47	2805.23	2800.92	2762.65	2264.83	2485.34	3581.08	Serine/threonine-protein kinase ULK1 OS=Homo sapiens OX=9606 GN=ULK1 PE=1 SV=2
O75386	TULP3_HUMAN	1843.25	1617.55	1271.44	1636.7	1785.79	1435.58	1288.34	1388.34	1290.53	Tubby-related protein 3 OS=Homo sapiens OX=9606 GN=TULP3 PE=1 SV=2
O75390	CISY_HUMAN	100630	96469.1	82583.2	90117	97756.9	79955	74298.1	80194.4	77149.4	Citrate synthase, mitochondrial OS=Homo sapiens OX=9606 GN=CS PE=1 SV=2
O75391	SPAG7_HUMAN	18680.5	18096.9	14412.8	17582.2	19362.8	15677.3	15881.8	16150.6	14307.7	Sperm-associated antigen 7 OS=Homo sapiens OX=9606 GN=SPAG7 PE=1 SV=2
O75394	RM33_HUMAN	2157.05	2079.46	1455.32	2098.82	2164.29	1819.12	1553.3	1619.53	1475.35	Large ribosomal subunit protein bL33m OS=Homo sapiens OX=9606 GN=MRPL33 PE=1 SV=1
O75396	SC22B_HUMAN	34917.6	33092.3	23133.7	32101.4	34030.2	28524.6	24982.1	27348.9	24304.3	Vesicle-trafficking protein SEC22b OS=Homo sapiens OX=9606 GN=SEC22B PE=1 SV=5
O75398	DEAF1_HUMAN	1903.03	1812.98	1109.18	1639.33	1608.89	1243.55	1342.06	1449.99	1205.96	Deformed epidermal autoregulatory factor 1 homolog OS=Homo sapiens OX=9606 GN=DEAF1 PE=1 SV=1
O75400	PR40A_HUMAN	82953	78381.9	49388.7	91353.7	94207	77156.6	68083.5	79400.7	60236.6	Pre-mRNA-processing factor 40 homolog A OS=Homo sapiens OX=9606 GN=PRPF40A PE=1 SV=2
O75410	TACC1_HUMAN	9226.47	7813.82	5421.4	8021.58	8653.26	7153.41	7430.06	7792.44	6831.99	Transforming acidic coiled-coil-containing protein 1 OS=Homo sapiens OX=9606 GN=TACC1 PE=1 SV=2
O75414	NDK6_HUMAN	2769	2596.02	2033.89	2511.95	2741.53	2242.86	1810.68	2062.23	1838.56	Nucleoside diphosphate kinase 6 OS=Homo sapiens OX=9606 GN=NME6 PE=1 SV=3
O75419	CDC45_HUMAN	3591.42	3529.04	2928.19	3215.42	3571.06	2908.12	2824.69	2856.33	2803.89	Cell division control protein 45 homolog OS=Homo sapiens OX=9606 GN=CDC45 PE=1 SV=1
O75420	GGYF1_HUMAN	14727.1	14316.8	10310.9	14008.4	16231.2	14086.3	12226.4	12502.5	11714.3	GRB10-interacting GYF protein 1 OS=Homo sapiens OX=9606 GN=GIGYF1 PE=1 SV=2
O75427	LRCH4_HUMAN	9351.87	8705.89	6464.64	8540.01	9291.61	7987.31	7178.93	7494.55	7122.17	Leucine-rich repeat and calponin homology domain-containing protein 4 OS=Homo sapiens OX=9606 GN=LRCH4 PE=1 SV=2
O75431	MTX2_HUMAN	12018.5	11290.1	9201.09	10622.5	11927.8	9506.1	8557.82	9246.73	9353.15	Metaxin-2 OS=Homo sapiens OX=9606 GN=MTX2 PE=1 SV=1
O75436	VP26A_HUMAN	37402.4	36132.4	31142.8	37338.9	41211.7	35036	33886.7	33147.4	30998.1	Vacuolar protein sorting-associated protein 26A OS=Homo sapiens OX=9606 GN=VPS26A PE=1 SV=2
O75437	ZN254_HUMAN	984.722	978.308	692.913	976.256	1064.87	924.692	819.932	892.969	828.307	Zinc finger protein 254 OS=Homo sapiens OX=9606 GN=ZNF254 PE=2 SV=3
O75438	NDUB1_HUMAN	5120.73	4905.79	3533.29	4646.09	4837.1	3874.29	3208.86	3548.77	3304.51	NADH dehydrogenase [ubiquinone] 1 beta subcomplex subunit 1 OS=Homo sapiens OX=9606 GN=NDUFB1 PE=1 SV=1
O75439	MPPB_HUMAN	44566.8	42117.8	33961.6	43049	45387.7	37252.5	31085	34037.3	30568.9	Mitochondrial-processing peptidase subunit beta OS=Homo sapiens OX=9606 GN=PMPCB PE=1 SV=2
O75446	SAP30_HUMAN	10195.5	10120.8	6440.59	9661.73	10055	8592.54	7463.33	8377.31	7828.88	Histone deacetylase complex subunit SAP30 OS=Homo sapiens OX=9606 GN=SAP30 PE=1 SV=1
O75448	MED24_HUMAN	18630.5	17875.1	14762.6	17449	18489.7	15600.1	14768.5	15359.8	15318.8	Mediator of RNA polymerase II transcription subunit 24 OS=Homo sapiens OX=9606 GN=MED24 PE=1 SV=1
O75449	KTNA1_HUMAN	6234.75	6025.67	4217.71	5966.32	7151.99	5484.26	5281.98	5340.47	5204.15	Katanin p60 ATPase-containing subunit A1 OS=Homo sapiens OX=9606 GN=KATNA1 PE=1 SV=1
O75460	ERN1_HUMAN	995.611	939.241	728.74	972.374	1034.94	844.709	846.542	858.718	778.805	Serine/threonine-protein kinase/endoribonuclease IRE1 OS=Homo sapiens OX=9606 GN=ERN1 PE=1 SV=2
O75461	E2F6_HUMAN	2034.54	1934.49	1385.34	1749.83	1946.22	1493.52	1594.1	1577.36	1460.35	Transcription factor E2F6 OS=Homo sapiens OX=9606 GN=E2F6 PE=1 SV=1
O75462	CRLF1_HUMAN	916.176	891.557	709.334	837.101	882.643	804.214	694.012	735.925	705.598	Cytokine receptor-like factor 1 OS=Homo sapiens OX=9606 GN=CRLF1 PE=1 SV=1
O75475	PSIP1_HUMAN	60966.8	57151.9	21111.1	58969.1	64893.9	52641.7	43392.4	49450.7	42742.8	PC4 and SFRS1-interacting protein OS=Homo sapiens OX=9606 GN=PSIP1 PE=1 SV=1
O75477	ERLN1_HUMAN	37195.4	35739	29100.5	33579.9	35964.8	29759.1	27327.5	29958.7	26056.3	Erlin-1 OS=Homo sapiens OX=9606 GN=ERLIN1 PE=1 SV=2
O75486	SUPT3_HUMAN	1590.41	1552.42	1119.37	1510.16	1643.98	1321.71	1248.44	1333.86	1103.44	Transcription initiation protein SPT3 homolog OS=Homo sapiens OX=9606 GN=SUPT3H PE=1 SV=3
O75487	GPC4_HUMAN	5003.16	4627.53	3709.66	4658.77	4458.12	3426.22	3648.54	3862.29	3285.35	Glypican-4 OS=Homo sapiens OX=9606 GN=GPC4 PE=1 SV=4
O75489	NDUS3_HUMAN	26424.2	25689.1	19052.8	24524.8	26224.6	21610.8	15787.1	17731.5	16421.2	NADH dehydrogenase [ubiquinone] iron-sulfur protein 3, mitochondrial OS=Homo sapiens OX=9606 GN=NDUFS3 PE=1 SV=1
O75494	SRS10_HUMAN	23737.2	22804.9	12184.6	21523.9	23160	19072.3	18199.4	19726.7	17650.3	Serine/arginine-rich splicing factor 10 OS=Homo sapiens OX=9606 GN=SRSF10 PE=1 SV=1
O75496	GEMI_HUMAN	4152.63	4046.7	3049.1	3476.7	3875.39	3017.55	3348.39	3294.97	2963.35	Geminin OS=Homo sapiens OX=9606 GN=GMNN PE=1 SV=1
O75503	CLN5_HUMAN	4456.55	4334.84	3468.37	4727.75	5044.96	4034.58	3556.64	3920.28	3630.56	Bis(monoacylglycero)phosphate synthase CLN5 OS=Homo sapiens OX=9606 GN=CLN5 PE=1 SV=2
O75506	HSBP1_HUMAN	26736.5	24783.7	21705.3	24396.8	26045.1	23032.4	22648.5	22946.3	19459.3	Heat shock factor-binding protein 1 OS=Homo sapiens OX=9606 GN=HSBP1 PE=1 SV=1
O75509	TNR21_HUMAN	1299.17	1145.79	907.244	1229.96	1341.95	1156.78	1029.08	1039.12	1036.04	Tumor necrosis factor receptor superfamily member 21 OS=Homo sapiens OX=9606 GN=TNFRSF21 PE=1 SV=1
O75521	ECI2_HUMAN	14366.9	14212.2	10289.3	14261.6	15416	12749.5	10690.6	11516.1	10763.3	Enoyl-CoA delta isomerase 2 OS=Homo sapiens OX=9606 GN=ECI2 PE=1 SV=4
O75526	RMXL2_HUMAN	20321.9	19938.4	5323.65	16271.4	17608	14354	13547.5	14255.5	13227.1	RNA-binding motif protein, X-linked-like-2 OS=Homo sapiens OX=9606 GN=RBMXL2 PE=1 SV=3
O75528	TADA3_HUMAN	11629.6	10922.9	6146.22	10310.9	11214.8	9365.15	8611.93	9118.53	8189.83	Transcriptional adapter 3 OS=Homo sapiens OX=9606 GN=TADA3 PE=1 SV=1
O75529	TAF5L_HUMAN	4699.17	4500.49	3394.91	4573.43	4834.61	4012.85	3815.35	3932.8	3696.77	TAF5-like RNA polymerase II p300/CBP-associated factor-associated factor 65 kDa subunit 5L OS=Homo sapiens OX=9606 GN=TAF5L PE=1 SV=1
O75530	EED_HUMAN	15416.6	15473	10980.2	13933.1	14971.7	12371.4	11353.3	12134.6	11276.1	Polycomb protein EED OS=Homo sapiens OX=9606 GN=EED PE=1 SV=2
O75531	BAF_HUMAN	31991.1	31544.3	26672.5	30475.9	31756.7	26923.8	26481	24999.7	23375.2	Barrier-to-autointegration factor OS=Homo sapiens OX=9606 GN=BANF1 PE=1 SV=1
O75533	SF3B1_HUMAN	217093	209283	146366	200059	219480	178729	170311	180616	165163	Splicing factor 3B subunit 1 OS=Homo sapiens OX=9606 GN=SF3B1 PE=1 SV=3
O75534	CSDE1_HUMAN	199469	189660	157210	190295	209450	178504	139227	139115	129218	Cold shock domain-containing protein E1 OS=Homo sapiens OX=9606 GN=CSDE1 PE=1 SV=2
O75554	WBP4_HUMAN	6292.27	6190.84	3999.29	5955.89	6725.77	5703.02	5325.93	5550.11	5204.83	WW domain-binding protein 4 OS=Homo sapiens OX=9606 GN=WBP4 PE=1 SV=1
O75569	PRKRA_HUMAN	23114.2	21898.5	14572.1	21426.6	23431.9	20376.4	18048.6	18793	17167.1	Interferon-inducible double-stranded RNA-dependent protein kinase activator A OS=Homo sapiens OX=9606 GN=PRKRA PE=1 SV=1
O75575	RPC9_HUMAN	2249.45	2170.77	1900.11	2122.1	2195.93	1843.13	1869.28	1899.54	1789.18	DNA-directed RNA polymerase III subunit RPC9 OS=Homo sapiens OX=9606 GN=CRCP PE=1 SV=1
O75582	KS6A5_HUMAN	7768.95	7685.28	6234.43	7934.42	8444.59	7187.47	6808.96	6979.9	6557.49	Ribosomal protein S6 kinase alpha-5 OS=Homo sapiens OX=9606 GN=RPS6KA5 PE=1 SV=1
O75586	MED6_HUMAN	10215	9804.72	6571.64	9486.38	10057	8342.7	7983	8358.82	7544.22	Mediator of RNA polymerase II transcription subunit 6 OS=Homo sapiens OX=9606 GN=MED6 PE=1 SV=2
O75592	MYCB2_HUMAN	16639.9	15419.4	11719.5	16412.6	17766	15004.2	12765.7	13112.7	13034.9	E3 ubiquitin-protein ligase MYCBP2 OS=Homo sapiens OX=9606 GN=MYCBP2 PE=1 SV=4
O75600	KBL_HUMAN	1033.85	980.514	869.053	949.064	1066.88	839.963	750.549	779.81	729.92	2-amino-3-ketobutyrate coenzyme A ligase, mitochondrial OS=Homo sapiens OX=9606 GN=GCAT PE=1 SV=1
O75607	NPM3_HUMAN	14077.9	13740	8437.53	13141.1	14436	11935.5	11676.8	12431.7	11808.5	Nucleoplasmin-3 OS=Homo sapiens OX=9606 GN=NPM3 PE=1 SV=3
O75608	LYPA1_HUMAN	25710.3	24792.8	22087.6	25673.2	27127.1	23224.8	20704.2	21184.9	26057.5	Acyl-protein thioesterase 1 OS=Homo sapiens OX=9606 GN=LYPLA1 PE=1 SV=1
O75616	ERAL1_HUMAN	12893.8	12700.9	9817.82	12043	12905.6	10790.2	8938.76	9822.54	9212.91	GTPase Era, mitochondrial OS=Homo sapiens OX=9606 GN=ERAL1 PE=1 SV=2
O75629	CREG1_HUMAN	6410.84	6351.52	5505.83	6135.51	6734.38	5477.25	4709.67	5153.24	4687.72	Protein CREG1 OS=Homo sapiens OX=9606 GN=CREG1 PE=1 SV=1
O75643	U520_HUMAN	318745	307519	233120	289748	313579	261313	261241	273994	249238	U5 small nuclear ribonucleoprotein 200 kDa helicase OS=Homo sapiens OX=9606 GN=SNRNP200 PE=1 SV=2
O75648	MTU1_HUMAN	5249.71	5235.87	4095.14	4834.54	5107.73	4174.72	3962.37	4077.65	3777.52	Mitochondrial tRNA-specific 2-thiouridylase 1 OS=Homo sapiens OX=9606 GN=TRMU PE=1 SV=2
O75663	TIPRL_HUMAN	25664.3	24376.9	21775.9	25174.5	27933.8	23848.9	21745.8	21968.6	20933.5	TIP41-like protein OS=Homo sapiens OX=9606 GN=TIPRL PE=1 SV=2
O75665	OFD1_HUMAN	3485.75	3263.76	2691.95	3367.74	3690.42	3103.9	2837.45	2951.79	2849.08	Centriole and centriolar satellite protein OFD1 OS=Homo sapiens OX=9606 GN=OFD1 PE=1 SV=1
O75674	TM1L1_HUMAN	12152	11864.3	9353.66	12069.1	12850.6	10565.1	9704.19	9872.89	9101.99	TOM1-like protein 1 OS=Homo sapiens OX=9606 GN=TOM1L1 PE=1 SV=2
O75676	KS6A4_HUMAN	17767.4	16860.1	11473.4	16560.5	18266.4	15657.6	15654.2	15715.7	14425.5	Ribosomal protein S6 kinase alpha-4 OS=Homo sapiens OX=9606 GN=RPS6KA4 PE=1 SV=1
O75683	SURF6_HUMAN	4756.85	5196.21	3060.37	5507.51	5328.43	4199.82	3938.71	4639.23	3716.43	Surfeit locus protein 6 OS=Homo sapiens OX=9606 GN=SURF6 PE=1 SV=3
O75688	PPM1B_HUMAN	30358.3	28990.7	25501.2	29981.1	32590	28186.8	26121.9	26534.3	24624.4	Protein phosphatase 1B OS=Homo sapiens OX=9606 GN=PPM1B PE=1 SV=1
O75689	ADAP1_HUMAN	4485.53	4332.05	3606.57	4298.18	4559.02	3931.23	3910.24	3827.6	3478.53	Arf-GAP with dual PH domain-containing protein 1 OS=Homo sapiens OX=9606 GN=ADAP1 PE=1 SV=2
O75691	UTP20_HUMAN	64864.6	65039.9	48923.3	55510.3	58710.4	49944.7	51399.8	53665.1	50996.6	Small subunit processome component 20 homolog OS=Homo sapiens OX=9606 GN=UTP20 PE=1 SV=3
O75694	NU155_HUMAN	56534.7	55243.6	44618.5	51743.8	56258.6	46460.5	44945.6	47382.1	46115.6	Nuclear pore complex protein Nup155 OS=Homo sapiens OX=9606 GN=NUP155 PE=1 SV=1
O75695	XRP2_HUMAN	8706.67	8325.6	6784.53	8358.16	8857.29	7287.15	6818.54	7168.12	6492.64	Protein XRP2 OS=Homo sapiens OX=9606 GN=RP2 PE=1 SV=4
O75716	STK16_HUMAN	1454.97	1351.42	1131.87	1336.39	1437.39	1182.99	1183.89	1146.93	1008.85	Serine/threonine-protein kinase 16 OS=Homo sapiens OX=9606 GN=STK16 PE=1 SV=4
O75717	WDHD1_HUMAN	74492.2	72699.5	40933.8	64850.4	71347.3	57863.5	55343.3	58388	52802.7	WD repeat and HMG-box DNA-binding protein 1 OS=Homo sapiens OX=9606 GN=WDHD1 PE=1 SV=1
O75718	CRTAP_HUMAN	16522.9	15854.5	13098.5	16116.8	17371.8	13942.4	11573.4	12199.1	12362.5	Cartilage-associated protein OS=Homo sapiens OX=9606 GN=CRTAP PE=1 SV=1
O75746	S2512_HUMAN	33507.2	32365.1	26030.3	30711.4	33272.7	27664.1	24685.4	26606.5	24955.8	Electrogenic aspartate/glutamate antiporter SLC25A12, mitochondrial OS=Homo sapiens OX=9606 GN=SLC25A12 PE=1 SV=2
O75752	B3GL1_HUMAN	6864.55	7001.46	5893.98	6718.66	7488	6078.56	5743.99	6005.9	5632.53	UDP-GalNAc:beta-1,3-N-acetylgalactosaminyltransferase 1 OS=Homo sapiens OX=9606 GN=B3GALNT1 PE=1 SV=1
O75764	TCEA3_HUMAN	2375.19	2268.94	1675.82	2277.72	2592.73	2207.52	1921.13	1964.55	1847.3	Transcription elongation factor A protein 3 OS=Homo sapiens OX=9606 GN=TCEA3 PE=1 SV=2
O75771	RA51D_HUMAN	660.452	634.072	553.359	650.573	717.706	584.803	580.178	592.866	600.881	DNA repair protein RAD51 homolog 4 OS=Homo sapiens OX=9606 GN=RAD51D PE=1 SV=1
O75781	PALM_HUMAN	9284.65	8212.75	6571.88	8329.25	8453.08	7259.04	6270.1	6809.9	5923.02	Paralemmin-1 OS=Homo sapiens OX=9606 GN=PALM PE=1 SV=2
O75787	RENR_HUMAN	10547	10034.3	8375	9589.23	10418.8	8567.87	8283.67	8858.58	7966.69	Renin receptor OS=Homo sapiens OX=9606 GN=ATP6AP2 PE=1 SV=2
O75792	RNH2A_HUMAN	9706.85	9615.24	7728	8704.18	9713.67	8034.14	8332.39	8465.16	7750.64	Ribonuclease H2 subunit A OS=Homo sapiens OX=9606 GN=RNASEH2A PE=1 SV=2
O75794	CD123_HUMAN	11733.9	11662.6	10174.7	10010.4	11237.7	9360.36	9136.61	9185.26	8839.35	Translation initiation factor eIF2 assembly protein OS=Homo sapiens OX=9606 GN=CDC123 PE=1 SV=1
O75808	CAN15_HUMAN	5235.04	4990.12	3371.71	4799.28	5294.62	4397.44	3814.96	3918.99	4134.76	Calpain-15 OS=Homo sapiens OX=9606 GN=CAPN15 PE=1 SV=1
O75815	BCAR3_HUMAN	1107.76	991.043	750.615	1039.44	1183.14	1033.89	1004.59	1055.02	993.985	Breast cancer anti-estrogen resistance protein 3 OS=Homo sapiens OX=9606 GN=BCAR3 PE=1 SV=1
O75817	POP7_HUMAN	7020.45	6893.09	5087.28	7059.59	6752.53	5784.87	5794.85	5783.13	5052.36	Ribonuclease P protein subunit p20 OS=Homo sapiens OX=9606 GN=POP7 PE=1 SV=2
O75818	RPP40_HUMAN	14811.1	14398.4	11860	14102.1	15323.5	13050.8	12854.6	13526.8	13152.5	Ribonuclease P protein subunit p40 OS=Homo sapiens OX=9606 GN=RPP40 PE=1 SV=3
O75821	EIF3G_HUMAN	59449.6	56385.2	43522	55874.8	61170.8	52988.9	51662.2	54082.6	47038.5	Eukaryotic translation initiation factor 3 subunit G OS=Homo sapiens OX=9606 GN=EIF3G PE=1 SV=2
O75822	EIF3J_HUMAN	47740	45600.7	40002.5	44441.3	49478.6	43273.8	42613.6	42421.7	38933	Eukaryotic translation initiation factor 3 subunit J OS=Homo sapiens OX=9606 GN=EIF3J PE=1 SV=2
O75828	CBR3_HUMAN	17588.8	16646.7	13985.4	17727.8	18811.8	16079.7	16162.6	15315.9	14848.5	Carbonyl reductase [NADPH] 3 OS=Homo sapiens OX=9606 GN=CBR3 PE=1 SV=3
O75830	SPI2_HUMAN	2588.02	2347.05	2058.56	2745.28	2546.09	2326.17	2051.02	1869.98	3017.13	Serpin I2 OS=Homo sapiens OX=9606 GN=SERPINI2 PE=1 SV=1
O75832	PSD10_HUMAN	21833.3	20671.3	18931.6	23054	25033.1	21905.7	17556.7	18497.4	16301	26S proteasome non-ATPase regulatory subunit 10 OS=Homo sapiens OX=9606 GN=PSMD10 PE=1 SV=1
O75843	AP1G2_HUMAN	8818.69	8580.97	7628.54	9190.43	10239.3	9461.71	8085.38	8223.1	8510.71	AP-1 complex subunit gamma-like 2 OS=Homo sapiens OX=9606 GN=AP1G2 PE=1 SV=1
O75844	FACE1_HUMAN	36851.7	35501.7	29217.7	33699.9	35474.1	29762.5	28094	30516.2	27747.5	CAAX prenyl protease 1 homolog OS=Homo sapiens OX=9606 GN=ZMPSTE24 PE=1 SV=2
O75864	PPR37_HUMAN	11959	11488.8	9656.02	11622.5	12747.6	10756.3	9788.71	10136.7	10043.4	Protein phosphatase 1 regulatory subunit 37 OS=Homo sapiens OX=9606 GN=PPP1R37 PE=1 SV=4
O75865	TPC6A_HUMAN	3498.17	3369.42	3027.69	3384.87	3635.94	3301.99	2717.98	2843.91	2595.01	Trafficking protein particle complex subunit 6A OS=Homo sapiens OX=9606 GN=TRAPPC6A PE=1 SV=2
O75874	IDHC_HUMAN	95936.6	88548.4	75893.8	99851.3	107669	95402	83418.1	83133.7	79580.2	Isocitrate dehydrogenase [NADP] cytoplasmic OS=Homo sapiens OX=9606 GN=IDH1 PE=1 SV=2
O75879	GATB_HUMAN	12859	12490.8	9279.17	11807.2	12784.6	10087.3	9341.23	9948.89	8794.72	Glutamyl-tRNA(Gln) amidotransferase subunit B, mitochondrial OS=Homo sapiens OX=9606 GN=GATB PE=1 SV=1
O75880	SCO1_HUMAN	7968	7641.34	5739.4	7273.12	8045.97	6571.46	5936.56	6544.26	5852.48	Protein SCO1 homolog, mitochondrial OS=Homo sapiens OX=9606 GN=SCO1 PE=1 SV=1
O75882	ATRN_HUMAN	5892.91	5624.85	4358.22	6717.1	6555.58	5003.61	4859.07	4933.55	4473.96	Attractin OS=Homo sapiens OX=9606 GN=ATRN PE=1 SV=2
O75884	RBBP9_HUMAN	7307.07	6915.26	5891.01	7391.05	8065.2	7602.76	6523.8	6547.58	5763.36	Serine hydrolase RBBP9 OS=Homo sapiens OX=9606 GN=RBBP9 PE=1 SV=2
O75886	STAM2_HUMAN	15850.2	15558.5	12855.1	15382.3	16926.2	14494.5	13441.9	14020.6	13039.3	Signal transducing adapter molecule 2 OS=Homo sapiens OX=9606 GN=STAM2 PE=1 SV=1
O75896	TUSC2_HUMAN	2522.83	2421.86	1857.62	2579	2722.51	2183.14	2167.19	2237.21	1941.34	Tumor suppressor candidate 2 OS=Homo sapiens OX=9606 GN=TUSC2 PE=1 SV=3
O75907	DGAT1_HUMAN	3095.25	2967.65	1967.3	2902.93	2877.22	2549.39	2268.2	2457.3	2534.59	Diacylglycerol O-acyltransferase 1 OS=Homo sapiens OX=9606 GN=DGAT1 PE=1 SV=2
O75909	CCNK_HUMAN	20639.5	19490.3	14943.2	18243.8	22975.9	16195.8	16359	16542.3	15877.5	Cyclin-K OS=Homo sapiens OX=9606 GN=CCNK PE=1 SV=2
O75911	DHRS3_HUMAN	756.38	709.251	592.411	780.575	807.843	716.653	630.978	660.54	608.138	Short-chain dehydrogenase/reductase 3 OS=Homo sapiens OX=9606 GN=DHRS3 PE=1 SV=2
O75912	DGKI_HUMAN	2198.71	2194.42	1720.16	1855.23	2205.96	1943.21	2156.39	1964.87	1787.91	Diacylglycerol kinase iota OS=Homo sapiens OX=9606 GN=DGKI PE=1 SV=1
O75914	PAK3_HUMAN	21233.9	20290.8	14212.7	20328.2	21981.4	18831.5	17291.8	17862.2	16949.3	Serine/threonine-protein kinase PAK 3 OS=Homo sapiens OX=9606 GN=PAK3 PE=1 SV=2
O75915	PRAF3_HUMAN	22556.3	22186	17137.9	21645.6	22585.2	19295.2	16165	17639	16370.9	PRA1 family protein 3 OS=Homo sapiens OX=9606 GN=ARL6IP5 PE=1 SV=1
O75923	DYSF_HUMAN	14821.1	13910.7	10558.7	13307.9	14057.2	12201.1	12162.3	13070.9	11172.9	Dysferlin OS=Homo sapiens OX=9606 GN=DYSF PE=1 SV=1
O75925	PIAS1_HUMAN	3830.95	3822.47	2754.48	3591.85	4011.46	3272.35	3036.14	3128.96	2885.41	E3 SUMO-protein ligase PIAS1 OS=Homo sapiens OX=9606 GN=PIAS1 PE=1 SV=2
O75934	SPF27_HUMAN	46533	44140.9	29973.3	43405.5	46044.5	40083.7	38707.2	41558.5	35756	Pre-mRNA-splicing factor SPF27 OS=Homo sapiens OX=9606 GN=BCAS2 PE=1 SV=1
O75935	DCTN3_HUMAN	16893	16178.9	13715.6	15749.9	17414.2	14950.4	13839.8	13972.3	12352.9	Dynactin subunit 3 OS=Homo sapiens OX=9606 GN=DCTN3 PE=1 SV=1
O75937	DNJC8_HUMAN	34155.5	32625.8	21376	32673.9	35448	30898.9	28387.9	28948.8	27307.3	DnaJ homolog subfamily C member 8 OS=Homo sapiens OX=9606 GN=DNAJC8 PE=1 SV=2
O75940	SPF30_HUMAN	30057.5	28513.1	13738.1	27066.7	29720.7	25028.7	23785.3	25426.2	22065.2	Survival of motor neuron-related-splicing factor 30 OS=Homo sapiens OX=9606 GN=SMNDC1 PE=1 SV=1
O75943	RAD17_HUMAN	4174.77	4094.89	3146.99	3992.5	4304.29	3483.76	3146.13	3191.77	3056.8	Cell cycle checkpoint protein RAD17 OS=Homo sapiens OX=9606 GN=RAD17 PE=1 SV=2
O75947	ATP5H_HUMAN	70690.2	67241.8	52625.7	66056.8	68605	57545.7	50376.1	56499.2	50619.4	ATP synthase subunit d, mitochondrial OS=Homo sapiens OX=9606 GN=ATP5PD PE=1 SV=3
O75954	TSN9_HUMAN	614.681	551.341	484.697	619.037	609.971	535.103	541.506	548.853	439.375	Tetraspanin-9 OS=Homo sapiens OX=9606 GN=TSPAN9 PE=1 SV=1
O75955	FLOT1_HUMAN	33464.1	32083.8	24431.1	30966.1	33031	27981.2	24293.9	25988.9	25378.7	Flotillin-1 OS=Homo sapiens OX=9606 GN=FLOT1 PE=1 SV=3
O75956	CDKA2_HUMAN	7382.88	7808.91	4418.23	8792.03	12846.9	9458.1	7416.23	8619.81	5516.34	Cyclin-dependent kinase 2-associated protein 2 OS=Homo sapiens OX=9606 GN=CDK2AP2 PE=1 SV=1
O75962	TRIO_HUMAN	19804	18411.4	13649.8	18981.3	20925.2	18109.4	17840.8	17634.9	17348.2	Triple functional domain protein OS=Homo sapiens OX=9606 GN=TRIO PE=1 SV=2
O75964	ATP5L_HUMAN	15651.4	15765.1	11636.1	14602.2	15743.8	12586.1	12010.9	13403	12097.1	ATP synthase subunit g, mitochondrial OS=Homo sapiens OX=9606 GN=ATP5MG PE=1 SV=3
O75970	MPDZ_HUMAN	2722.51	2597.98	2174.23	2564.62	2814.53	2289.81	2075.88	2194.59	2075.9	Multiple PDZ domain protein OS=Homo sapiens OX=9606 GN=MPDZ PE=1 SV=2
O75976	CBPD_HUMAN	23182.5	22527.1	18682.3	21276.4	23381.1	18787.2	16383.7	18103.8	16025.6	Carboxypeptidase D OS=Homo sapiens OX=9606 GN=CPD PE=1 SV=2
O76003	GLRX3_HUMAN	40495.2	38264.9	34769.9	38978.1	42327.6	36513.3	31805.6	32458.6	30817.3	Glutaredoxin-3 OS=Homo sapiens OX=9606 GN=GLRX3 PE=1 SV=2
O76021	RL1D1_HUMAN	52518.8	52494.4	25734.2	72374.4	68718.1	49080.2	41169	44318	29868.7	Ribosomal L1 domain-containing protein 1 OS=Homo sapiens OX=9606 GN=RSL1D1 PE=1 SV=3
O76024	WFS1_HUMAN	25414.4	24514.3	17509.2	23353	23919	19305.2	19318.9	20719.9	17913.8	Wolframin OS=Homo sapiens OX=9606 GN=WFS1 PE=1 SV=2
O76027	ANXA9_HUMAN	18566.5	15272.9	12093.5	16242.2	17159.3	15169.4	16591.1	16537.9	15530.7	Annexin A9 OS=Homo sapiens OX=9606 GN=ANXA9 PE=1 SV=3
O76031	CLPX_HUMAN	58735.2	56556.5	37844.6	52195.7	56436.7	45485.1	41071.8	45418.6	39620.5	ATP-dependent Clp protease ATP-binding subunit clpX-like, mitochondrial OS=Homo sapiens OX=9606 GN=CLPX PE=1 SV=2
O76039	CDKL5_HUMAN	1847.3	1752.71	1334.95	1644.32	2863.77	1702.87	1523.84	1636.67	1458.94	Cyclin-dependent kinase-like 5 OS=Homo sapiens OX=9606 GN=CDKL5 PE=1 SV=2
O76041	NEBL_HUMAN	10293.3	9218.85	5311.83	9438.77	10261.6	9239.42	9090.57	9433.52	7807.63	Nebulette OS=Homo sapiens OX=9606 GN=NEBL PE=1 SV=1
O76054	S14L2_HUMAN	5585.1	5561.92	4701.58	5634.42	6265.27	5076.48	4650.34	4816.78	4693.08	SEC14-like protein 2 OS=Homo sapiens OX=9606 GN=SEC14L2 PE=1 SV=1
O76061	STC2_HUMAN	3026.7	3186.73	2382.93	3129.18	3479.2	2804.89	2566.52	2722.81	2210.1	Stanniocalcin-2 OS=Homo sapiens OX=9606 GN=STC2 PE=1 SV=1
O76062	ERG24_HUMAN	9648.48	9082.62	6841.85	9021.8	9673.31	8127.01	6991.75	7474.95	7633.62	Delta(14)-sterol reductase TM7SF2 OS=Homo sapiens OX=9606 GN=TM7SF2 PE=1 SV=3
O76071	CIAO1_HUMAN	21009.5	19734.3	17801.6	20680.3	22914.4	19818.8	17077.8	16992.6	15661.9	Probable cytosolic iron-sulfur protein assembly protein CIAO1 OS=Homo sapiens OX=9606 GN=CIAO1 PE=1 SV=1
O76074	PDE5A_HUMAN	3198.91	2954.14	2366.27	3126.2	3520.27	2979.61	2631.47	2502.98	2435.02	cGMP-specific 3',5'-cyclic phosphodiesterase OS=Homo sapiens OX=9606 GN=PDE5A PE=1 SV=2
O76075	DFFB_HUMAN	2707.28	2625.23	1994.38	3040.05	3195.63	2577.39	2395.81	2295.25	2833.64	DNA fragmentation factor subunit beta OS=Homo sapiens OX=9606 GN=DFFB PE=1 SV=1
O76076	CCN5_HUMAN	538.245	512.903	341.145	466.419	533.397	464.037	442.258	468.888	435.464	CCN family member 5 OS=Homo sapiens OX=9606 GN=CCN5 PE=1 SV=1
O76080	ZFAN5_HUMAN	2279.13	2209.33	1734.91	2351.88	2576.36	2075.98	2030.65	1975.44	1808.67	AN1-type zinc finger protein 5 OS=Homo sapiens OX=9606 GN=ZFAND5 PE=1 SV=1
O76082	S22A5_HUMAN	3307.5	3283.35	2778.35	3343.1	3783.46	2967.21	2562	2701.77	2487.17	Organic cation/carnitine transporter 2 OS=Homo sapiens OX=9606 GN=SLC22A5 PE=1 SV=1
O76094	SRP72_HUMAN	52816.9	48074.8	20894.7	69502.6	77047.4	62038.9	48779	57078	38940	Signal recognition particle subunit SRP72 OS=Homo sapiens OX=9606 GN=SRP72 PE=1 SV=3
O76095	JTB_HUMAN	4710.51	4462.03	3704.61	4060.43	4389.81	3637.43	3518.47	3919.18	3176.94	Protein JTB OS=Homo sapiens OX=9606 GN=JTB PE=1 SV=1
O77932	DXO_HUMAN	2670.12	2587.41	2163.56	2595.06	2878.42	2366.29	2189.23	2211.72	2212.81	Decapping and exoribonuclease protein OS=Homo sapiens OX=9606 GN=DXO PE=1 SV=2
O94760	DDAH1_HUMAN	17003	16412.4	14791.6	17278.1	18854.5	16452.8	13779.3	14194.4	13724.6	N(G),N(G)-dimethylarginine dimethylaminohydrolase 1 OS=Homo sapiens OX=9606 GN=DDAH1 PE=1 SV=3
O94761	RECQ4_HUMAN	3879.8	3729.82	2587.52	3549.25	3836.48	3117.88	3132.94	3227.26	3917.49	ATP-dependent DNA helicase Q4 OS=Homo sapiens OX=9606 GN=RECQL4 PE=1 SV=2
O94762	RECQ5_HUMAN	14415.1	13723.9	9444.98	13811.3	14881.7	11978.1	10794.3	11598.2	10496.7	ATP-dependent DNA helicase Q5 OS=Homo sapiens OX=9606 GN=RECQL5 PE=1 SV=2
O94763	RMP_HUMAN	13346	12601.5	9614.1	12749.6	13948.6	11677.7	10698.7	11018.9	10280	Unconventional prefoldin RPB5 interactor 1 OS=Homo sapiens OX=9606 GN=URI1 PE=1 SV=3
O94766	B3GA3_HUMAN	8014.4	7416.89	5838.62	7392.13	8113.84	6390.19	5771.23	6014.43	5443.52	Galactosylgalactosylxylosylprotein 3-beta-glucuronosyltransferase 3 OS=Homo sapiens OX=9606 GN=B3GAT3 PE=1 SV=2
O94768	ST17B_HUMAN	1116.06	1098.88	948.795	940.348	1025.47	890.912	970.463	960.146	896.138	Serine/threonine-protein kinase 17B OS=Homo sapiens OX=9606 GN=STK17B PE=1 SV=1
O94776	MTA2_HUMAN	39828.6	38476.6	25151.2	41818	42683.1	32767.9	31928.6	34832.5	29310.7	Metastasis-associated protein MTA2 OS=Homo sapiens OX=9606 GN=MTA2 PE=1 SV=1
O94782	UBP1_HUMAN	2823.86	2705.02	2014.16	2734.18	2906.96	2422.38	2265.89	2449.95	2145.49	Ubiquitin carboxyl-terminal hydrolase 1 OS=Homo sapiens OX=9606 GN=USP1 PE=1 SV=1
O94788	AL1A2_HUMAN	1675.06	1502.63	1256.7	1583.15	1715.24	1378.15	1129.05	1170.34	1098.29	Retinal dehydrogenase 2 OS=Homo sapiens OX=9606 GN=ALDH1A2 PE=1 SV=3
O94804	STK10_HUMAN	32946.4	30499.5	20939.4	31791.7	34497.8	28799.6	28645.3	27739.8	25650.1	Serine/threonine-protein kinase 10 OS=Homo sapiens OX=9606 GN=STK10 PE=1 SV=1
O94808	GFPT2_HUMAN	8636.21	9641.9	8863.46	7541.33	8956.23	7780.19	5298.79	5500.14	4824.58	Glutamine--fructose-6-phosphate aminotransferase [isomerizing] 2 OS=Homo sapiens OX=9606 GN=GFPT2 PE=1 SV=3
O94817	ATG12_HUMAN	5223.27	4633.32	3899.65	4805.88	5214.12	4449.92	4161.95	4090.17	3853.61	Ubiquitin-like protein ATG12 OS=Homo sapiens OX=9606 GN=ATG12 PE=1 SV=1
O94822	LTN1_HUMAN	19800.9	19184.7	14563.6	20571.7	22018.2	18740.5	17362.3	17438.7	18658.4	E3 ubiquitin-protein ligase listerin OS=Homo sapiens OX=9606 GN=LTN1 PE=1 SV=6
O94826	TOM70_HUMAN	124591	118690	90771.2	111282	118918	100670	95609.2	101688	90255.9	Mitochondrial import receptor subunit TOM70 OS=Homo sapiens OX=9606 GN=TOMM70 PE=1 SV=1
O94829	IPO13_HUMAN	6930.78	6373.53	5438.84	6644.21	7379.97	6145.73	6013.38	6017.08	5689.55	Importin-13 OS=Homo sapiens OX=9606 GN=IPO13 PE=1 SV=3
O94830	DDHD2_HUMAN	2555.21	2423.13	1976.23	2444.97	2800.7	2241.79	2017.59	2079.53	1878.26	Phospholipase DDHD2 OS=Homo sapiens OX=9606 GN=DDHD2 PE=1 SV=2
O94832	MYO1D_HUMAN	25600.2	23778.7	17012.2	25093.4	27398	21926.1	20147.5	21068.5	18085.4	Unconventional myosin-Id OS=Homo sapiens OX=9606 GN=MYO1D PE=1 SV=2
O94842	TOX4_HUMAN	26716	25797.1	15345.1	24156.1	26147.7	21686.6	19681.4	21300.4	18961	TOX high mobility group box family member 4 OS=Homo sapiens OX=9606 GN=TOX4 PE=1 SV=1
O94851	MICA2_HUMAN	5475.29	4578.35	3323.97	4416.32	5121.37	4425.77	4474.1	4333.03	4491.16	[F-actin]-monooxygenase MICAL2 OS=Homo sapiens OX=9606 GN=MICAL2 PE=1 SV=2
O94854	K0754_HUMAN	3746.59	4051.27	2777.11	3350.74	3916.94	3190.03	2416.84	2604.54	2685.39	Microtubule-actin cross-linking factor 1, isoforms 6/7 OS=Homo sapiens OX=9606 GN=MACF1 PE=2 SV=5
O94855	SC24D_HUMAN	26765.2	25829.8	21499	27440.8	30590.3	25363.9	22445.8	22966.2	22152	Protein transport protein Sec24D OS=Homo sapiens OX=9606 GN=SEC24D PE=1 SV=2
O94864	ST65G_HUMAN	5294.19	5124.72	4362.59	4847.09	5423.16	4361.29	4012.26	4062.62	4438.54	STAGA complex 65 subunit gamma OS=Homo sapiens OX=9606 GN=SUPT7L PE=1 SV=1
O94868	FCSD2_HUMAN	1689.85	1576.1	1166.22	1627.31	1869.38	1524.69	1439.02	1420.98	1396.26	F-BAR and double SH3 domains protein 2 OS=Homo sapiens OX=9606 GN=FCHSD2 PE=1 SV=3
O94874	UFL1_HUMAN	68787.5	66216.8	50762.2	63577.5	68232.5	57280.9	53263.8	57200.6	51753.7	E3 UFM1-protein ligase 1 OS=Homo sapiens OX=9606 GN=UFL1 PE=1 SV=2
O94876	TMCC1_HUMAN	9955.6	9389.42	6012.63	9575.24	10218.4	8629.56	7867.55	8539.45	7620.81	Transmembrane and coiled-coil domains protein 1 OS=Homo sapiens OX=9606 GN=TMCC1 PE=1 SV=3
O94880	PHF14_HUMAN	16246.8	15475.9	7566.62	16478.7	17370.2	13342	11199.3	13421.3	10812.7	PHD finger protein 14 OS=Homo sapiens OX=9606 GN=PHF14 PE=1 SV=3
O94885	SASH1_HUMAN	2229.06	2049.08	1294.56	2257.59	2463.44	2334.86	1790.87	1909.38	1983.12	SAM and SH3 domain-containing protein 1 OS=Homo sapiens OX=9606 GN=SASH1 PE=1 SV=3
O94886	CSCL1_HUMAN	3514.96	3314.39	2761.62	3280.33	3749.73	3026.69	2693.23	2849.77	2795.67	CSC1-like protein 1 OS=Homo sapiens OX=9606 GN=TMEM63A PE=1 SV=3
O94887	FARP2_HUMAN	16154.4	15804.2	12393.8	15690.1	16657.3	13882.6	13065	13983.7	12059.1	FERM, ARHGEF and pleckstrin domain-containing protein 2 OS=Homo sapiens OX=9606 GN=FARP2 PE=1 SV=3
O94888	UBXN7_HUMAN	26038.8	25164.4	21087.2	25735.5	28421.3	24121.3	20621.5	21565.5	20333.2	UBX domain-containing protein 7 OS=Homo sapiens OX=9606 GN=UBXN7 PE=1 SV=2
O94901	SUN1_HUMAN	20735.8	19913	14158.8	19495.8	20842.5	17018.5	15613.6	16727.6	15141	SUN domain-containing protein 1 OS=Homo sapiens OX=9606 GN=SUN1 PE=1 SV=4
O94903	PLPHP_HUMAN	21305.7	20683.6	17800.6	20812.3	23781	19483.7	16757.6	17096.4	16657.9	Pyridoxal phosphate homeostasis protein OS=Homo sapiens OX=9606 GN=PLPBP PE=1 SV=1
O94905	ERLN2_HUMAN	55167.9	53456.6	43651.3	52271.9	56218.3	46477.4	40864.3	44769.4	42627.1	Erlin-2 OS=Homo sapiens OX=9606 GN=ERLIN2 PE=1 SV=1
O94906	PRP6_HUMAN	115545	111653	66265.6	98442	106274	89792.1	94189	99432.1	90445.9	Pre-mRNA-processing factor 6 OS=Homo sapiens OX=9606 GN=PRPF6 PE=1 SV=1
O94907	DKK1_HUMAN	5676.03	5404.6	2695.39	4715.57	5178.33	4354.52	3963.39	4473.33	4140.21	Dickkopf-related protein 1 OS=Homo sapiens OX=9606 GN=DKK1 PE=1 SV=1
O94910	AGRL1_HUMAN	953.458	976.066	429.491	799.389	882.277	684.499	517.728	511.748	553.849	Adhesion G protein-coupled receptor L1 OS=Homo sapiens OX=9606 GN=ADGRL1 PE=1 SV=1
O94913	PCF11_HUMAN	33908	33812.8	16088	31480.4	34995.4	28735.2	27718.8	29288.3	26787	Pre-mRNA cleavage complex 2 protein Pcf11 OS=Homo sapiens OX=9606 GN=PCF11 PE=1 SV=3
O94915	FRYL_HUMAN	22415.1	21920.2	18227.9	21999.6	23794.3	19870.3	17774.6	18390.6	18041.3	Protein furry homolog-like OS=Homo sapiens OX=9606 GN=FRYL PE=1 SV=2
O94916	NFAT5_HUMAN	2941.18	2760.34	2228.08	2874.46	3029.12	2882.02	2505.85	2494.66	2530.79	Nuclear factor of activated T-cells 5 OS=Homo sapiens OX=9606 GN=NFAT5 PE=1 SV=1
O94919	ENDD1_HUMAN	17084.9	16771.7	13334.6	15812.3	17255.8	14166.9	13315	14037.8	13068.6	Endonuclease domain-containing 1 protein OS=Homo sapiens OX=9606 GN=ENDOD1 PE=1 SV=2
O94923	GLCE_HUMAN	7986.67	8257.68	6653.77	7391.42	8201.82	6730.83	5266.06	5705.48	5275	D-glucuronyl C5-epimerase OS=Homo sapiens OX=9606 GN=GLCE PE=1 SV=3
O94925	GLSK_HUMAN	43162.4	41569.2	33634.2	38594.2	41298.8	34438.8	34260.9	36928.3	33563.4	Glutaminase kidney isoform, mitochondrial OS=Homo sapiens OX=9606 GN=GLS PE=1 SV=1
O94927	HAUS5_HUMAN	8376.16	8293.97	6856.9	7959.78	8687.71	7173.88	6856.09	7030.84	6917.46	HAUS augmin-like complex subunit 5 OS=Homo sapiens OX=9606 GN=HAUS5 PE=1 SV=2
O94952	FBX21_HUMAN	6923.64	6527.01	5570.03	6381.69	7163.34	6177.16	5734.38	5688.99	5740.71	F-box only protein 21 OS=Homo sapiens OX=9606 GN=FBXO21 PE=1 SV=2
O94953	KDM4B_HUMAN	4156.19	3933.07	2603.42	4553.24	4504.11	3394.91	3313.59	3272.22	2819.1	Lysine-specific demethylase 4B OS=Homo sapiens OX=9606 GN=KDM4B PE=1 SV=4
O94955	RHBT3_HUMAN	5704.91	5494.61	4513.2	5692.61	6375.27	5200.82	4122.58	4465.68	4281.06	Rho-related BTB domain-containing protein 3 OS=Homo sapiens OX=9606 GN=RHOBTB3 PE=1 SV=2
O94964	MTCL2_HUMAN	4755.13	4418.75	2829.36	4850.34	5290.41	3868.51	3787.64	3912.88	3462.75	Microtubule cross-linking factor 2 OS=Homo sapiens OX=9606 GN=MTCL2 PE=1 SV=3
O94966	UBP19_HUMAN	18113.1	16436.6	12876.7	17873.9	19574	16185.5	14270.6	14634.2	13749.1	Ubiquitin carboxyl-terminal hydrolase 19 OS=Homo sapiens OX=9606 GN=USP19 PE=1 SV=2
O94967	WDR47_HUMAN	4285.08	3671.68	3422.05	3989.47	3976.76	3397.81	3221.78	3074.86	3029.18	WD repeat-containing protein 47 OS=Homo sapiens OX=9606 GN=WDR47 PE=1 SV=1
O94972	TRI37_HUMAN	17226.5	16331.5	12804.2	15930.9	17498.5	14701.2	12911.6	13054.6	11984.6	E3 ubiquitin-protein ligase TRIM37 OS=Homo sapiens OX=9606 GN=TRIM37 PE=1 SV=2
O94973	AP2A2_HUMAN	38189.6	36000.2	28318.8	36807.6	38736	32087.9	31260.6	32397.7	30493.2	AP-2 complex subunit alpha-2 OS=Homo sapiens OX=9606 GN=AP2A2 PE=1 SV=2
O94979	SC31A_HUMAN	74157.8	70465.7	51399.5	72504.2	79655.7	70090.2	63964.7	64126.4	59923.1	Protein transport protein Sec31A OS=Homo sapiens OX=9606 GN=SEC31A PE=1 SV=3
O94992	HEXI1_HUMAN	19519.3	18366.5	11453.2	20032.2	22544	18603.1	15657.4	17816.1	14228.7	Protein HEXIM1 OS=Homo sapiens OX=9606 GN=HEXIM1 PE=1 SV=1
O95049	ZO3_HUMAN	14858.1	14188.4	9424.67	14305.5	15424.7	12596.9	11079.6	11806.3	10846.3	Tight junction protein ZO-3 OS=Homo sapiens OX=9606 GN=TJP3 PE=1 SV=3
O95059	RPP14_HUMAN	5013.84	4749.25	3853.61	4766.95	5227.96	4477.82	4274.37	4339.84	4379.25	Ribonuclease P protein subunit p14 OS=Homo sapiens OX=9606 GN=RPP14 PE=1 SV=3
O95067	CCNB2_HUMAN	4077.61	3980.59	2610.19	3440.08	3962.18	3249.61	3018.29	3345.27	3220.02	G2/mitotic-specific cyclin-B2 OS=Homo sapiens OX=9606 GN=CCNB2 PE=1 SV=1
O95070	YIF1A_HUMAN	5127.49	4784.19	3697.1	4928.61	5469	4378.67	4235.9	4390.8	4198.7	Protein YIF1A OS=Homo sapiens OX=9606 GN=YIF1A PE=1 SV=2
O95071	UBR5_HUMAN	77479.2	75368.9	62597	81271.6	90278	73219	65520.5	68586	63082.5	E3 ubiquitin-protein ligase UBR5 OS=Homo sapiens OX=9606 GN=UBR5 PE=1 SV=2
O95081	AGFG2_HUMAN	5722.96	5533.08	3561.39	5807.59	6111.85	5067.77	5196.11	5072.25	4688.26	Arf-GAP domain and FG repeat-containing protein 2 OS=Homo sapiens OX=9606 GN=AGFG2 PE=1 SV=2
O95104	SCAF4_HUMAN	26643.3	25687.2	13689.1	24827.2	27419.9	22190.8	21624.6	23526.4	20174.9	SR-related and CTD-associated factor 4 OS=Homo sapiens OX=9606 GN=SCAF4 PE=1 SV=3
O95139	NDUB6_HUMAN	18652.1	18260.3	13314.9	17989	18912.4	15152.6	13655.9	14442.9	13143.2	NADH dehydrogenase [ubiquinone] 1 beta subcomplex subunit 6 OS=Homo sapiens OX=9606 GN=NDUFB6 PE=1 SV=3
O95140	MFN2_HUMAN	18198.2	17616.3	13663.2	17858.8	18778.2	15367.7	14040.8	15286	13240.7	Mitofusin-2 OS=Homo sapiens OX=9606 GN=MFN2 PE=1 SV=3
O95149	SPN1_HUMAN	1034.15	967.329	827.288	1028.68	1126.87	916.128	829.881	838.929	792.175	Snurportin-1 OS=Homo sapiens OX=9606 GN=SNUPN PE=1 SV=1
O95155	UBE4B_HUMAN	33054.6	32096.8	26572.8	33298	36445.4	30266.4	27483.2	27817.7	27019.7	Ubiquitin conjugation factor E4 B OS=Homo sapiens OX=9606 GN=UBE4B PE=1 SV=1
O95159	ZFPL1_HUMAN	11562.7	10805.5	8225.22	10688	11117.3	9309.53	8448.87	8687.26	9743.03	Zinc finger protein-like 1 OS=Homo sapiens OX=9606 GN=ZFPL1 PE=1 SV=2
O95163	ELP1_HUMAN	64489.3	62388.5	51765.7	62089.5	69063.7	56404.3	52027.7	53005.6	49799.5	Elongator complex protein 1 OS=Homo sapiens OX=9606 GN=ELP1 PE=1 SV=3
O95164	UBL3_HUMAN	5070.75	4589.6	3934.85	4589.52	4939.6	3972.38	4265.19	4217.95	3740.02	Ubiquitin-like protein 3 OS=Homo sapiens OX=9606 GN=UBL3 PE=1 SV=1
O95166	GBRAP_HUMAN	4640.65	4430.98	4112.45	4613.94	5163.86	4504.65	3751.92	3987.76	3676.74	Gamma-aminobutyric acid receptor-associated protein OS=Homo sapiens OX=9606 GN=GABARAP PE=1 SV=1
O95167	NDUA3_HUMAN	11910.9	11757	9181.36	10458.3	11524.6	9216.84	7567.98	8111.36	7383.16	NADH dehydrogenase [ubiquinone] 1 alpha subcomplex subunit 3 OS=Homo sapiens OX=9606 GN=NDUFA3 PE=1 SV=1
O95168	NDUB4_HUMAN	9717.67	9340.33	6806.86	9168.78	9679.64	7834.38	6284.08	6813.38	6280.17	NADH dehydrogenase [ubiquinone] 1 beta subcomplex subunit 4 OS=Homo sapiens OX=9606 GN=NDUFB4 PE=1 SV=3
O95169	NDUB8_HUMAN	9931.86	9548.46	7541.44	9300.75	10007	8192.46	6791.71	7398.15	7359.29	NADH dehydrogenase [ubiquinone] 1 beta subcomplex subunit 8, mitochondrial OS=Homo sapiens OX=9606 GN=NDUFB8 PE=1 SV=1
O95178	NDUB2_HUMAN	2071.96	1948.64	1571.76	1951.4	2092.74	1728.27	1574.24	1731.99	1520.48	NADH dehydrogenase [ubiquinone] 1 beta subcomplex subunit 2, mitochondrial OS=Homo sapiens OX=9606 GN=NDUFB2 PE=1 SV=1
O95182	NDUA7_HUMAN	16802.4	16186	7643.5	16086.7	16596.8	14114.9	9109.45	10060.2	9104.38	NADH dehydrogenase [ubiquinone] 1 alpha subcomplex subunit 7 OS=Homo sapiens OX=9606 GN=NDUFA7 PE=1 SV=3
O95183	VAMP5_HUMAN	1156.03	945.695	733.126	1045.66	1121.19	1015.56	1065.49	1064.33	1001.91	Vesicle-associated membrane protein 5 OS=Homo sapiens OX=9606 GN=VAMP5 PE=1 SV=1
O95197	RTN3_HUMAN	17945.3	17646.6	14367.8	16546.1	18544.2	15047	13205.8	14002.6	12990.2	Reticulon-3 OS=Homo sapiens OX=9606 GN=RTN3 PE=1 SV=2
O95202	LETM1_HUMAN	96628.5	93544.2	76751.1	85997.1	91603.8	77443.1	72109.9	76850.5	69354.3	Mitochondrial proton/calcium exchanger protein OS=Homo sapiens OX=9606 GN=LETM1 PE=1 SV=1
O95208	EPN2_HUMAN	8308.61	7892.39	5399.02	7611.2	8498.75	7011.07	6788.63	7001.82	6276	Epsin-2 OS=Homo sapiens OX=9606 GN=EPN2 PE=1 SV=3
O95210	STBD1_HUMAN	17985	16594.7	13939	16424.4	17018.5	14330.2	14322	14963.9	12935.5	Starch-binding domain-containing protein 1 OS=Homo sapiens OX=9606 GN=STBD1 PE=1 SV=1
O95214	LERL1_HUMAN	1332.22	1233.44	1222.95	1121.89	1262.58	1043.77	1041.03	1124.56	1037.28	Leptin receptor overlapping transcript-like 1 OS=Homo sapiens OX=9606 GN=LEPROTL1 PE=1 SV=2
O95218	ZRAB2_HUMAN	34327.6	32790.3	27630.7	34178.2	36636.8	31189.8	29303.1	30297.5	27094.5	Zinc finger Ran-binding domain-containing protein 2 OS=Homo sapiens OX=9606 GN=ZRANB2 PE=1 SV=2
O95219	SNX4_HUMAN	21698.1	21037.4	17288.1	20694	22559.8	18937.8	17805.5	18740.5	17048.8	Sorting nexin-4 OS=Homo sapiens OX=9606 GN=SNX4 PE=1 SV=1
O95229	ZWINT_HUMAN	4147.85	4239.6	3408.92	3403.13	3787.14	2912.22	3093.13	3241.16	2674.82	ZW10 interactor OS=Homo sapiens OX=9606 GN=ZWINT PE=1 SV=2
O95232	LC7L3_HUMAN	55031.1	52624	24373	52792	57222.5	49142.5	46384	48682.9	44377.4	Luc7-like protein 3 OS=Homo sapiens OX=9606 GN=LUC7L3 PE=1 SV=2
O95235	KI20A_HUMAN	14338.3	14544.4	9772.34	11897.1	13569	11481.8	10704.2	11953.3	11134.8	Kinesin-like protein KIF20A OS=Homo sapiens OX=9606 GN=KIF20A PE=1 SV=1
O95238	SPDEF_HUMAN	2375.18	2249.08	1470.41	2122.92	2400.77	1887.28	1877.99	1931.33	1849.68	SAM pointed domain-containing Ets transcription factor OS=Homo sapiens OX=9606 GN=SPDEF PE=1 SV=1
O95239	KIF4A_HUMAN	36942.1	36379	21917.8	31955	35694.4	28872.8	29324.3	30557.2	27721	Chromosome-associated kinesin KIF4A OS=Homo sapiens OX=9606 GN=KIF4A PE=1 SV=3
O95243	MBD4_HUMAN	7427.6	7323.33	5092.01	6429.52	7148.73	5795.11	6223.82	6415.12	6078.33	Methyl-CpG-binding domain protein 4 OS=Homo sapiens OX=9606 GN=MBD4 PE=1 SV=1
O95248	MTMR5_HUMAN	9289.96	8950.12	6951.7	9159.07	10120.8	8185.46	7274.83	7612.6	6941.06	Myotubularin-related protein 5 OS=Homo sapiens OX=9606 GN=SBF1 PE=1 SV=4
O95249	GOSR1_HUMAN	7747.97	7580.36	4581.27	7434.26	8549.4	6818.17	6901.49	6921.51	6494.87	Golgi SNAP receptor complex member 1 OS=Homo sapiens OX=9606 GN=GOSR1 PE=1 SV=1
O95251	KAT7_HUMAN	19850.1	19251.1	12798.2	17262.3	18695.5	15274.9	15550.4	16587.1	15173.4	Histone acetyltransferase KAT7 OS=Homo sapiens OX=9606 GN=KAT7 PE=1 SV=1
O95260	ATE1_HUMAN	5825.59	5535.97	5145.47	5580.3	6197.3	5248.78	5031.69	5085.33	4672.2	Arginyl-tRNA--protein transferase 1 OS=Homo sapiens OX=9606 GN=ATE1 PE=1 SV=2
O95271	TNKS1_HUMAN	3923.66	3613.66	3032.95	3567.36	3896.36	3266.29	2843.96	2987.49	2620.21	Poly [ADP-ribose] polymerase tankyrase-1 OS=Homo sapiens OX=9606 GN=TNKS PE=1 SV=2
O95273	CCDB1_HUMAN	2593.71	2404.52	2010.66	2400.72	2745.84	2108.75	2152.24	2038.28	1757.93	Cyclin-D1-binding protein 1 OS=Homo sapiens OX=9606 GN=CCNDBP1 PE=1 SV=2
O95274	LYPD3_HUMAN	15563.4	13396.2	11059	12749	13439.6	11472.8	14769.5	15238.7	12362.4	Ly6/PLAUR domain-containing protein 3 OS=Homo sapiens OX=9606 GN=LYPD3 PE=1 SV=2
O95292	VAPB_HUMAN	87690.7	83284.5	71024.5	77602.4	81091.7	68513.3	64389.6	68866.9	61217.4	Vesicle-associated membrane protein-associated protein B/C OS=Homo sapiens OX=9606 GN=VAPB PE=1 SV=3
O95294	RASL1_HUMAN	7664.18	7144.5	5516.83	7871.93	8215.2	6827.09	6322.15	6380.3	5887.74	RasGAP-activating-like protein 1 OS=Homo sapiens OX=9606 GN=RASAL1 PE=1 SV=3
O95295	SNAPN_HUMAN	12446	11279.2	8626	11685.1	12025.9	10246.7	9208.97	9689.59	8891.24	SNARE-associated protein Snapin OS=Homo sapiens OX=9606 GN=SNAPIN PE=1 SV=1
O95297	MPZL1_HUMAN	7521.3	7050.68	6184.19	6590.87	6824.9	5672.72	5301.76	5832.28	4897.51	Myelin protein zero-like protein 1 OS=Homo sapiens OX=9606 GN=MPZL1 PE=1 SV=1
O95298	NDUC2_HUMAN	10574.8	10247.1	7578.62	9519.71	10355.1	8438.75	7284.91	7561.78	7217.42	NADH dehydrogenase [ubiquinone] 1 subunit C2 OS=Homo sapiens OX=9606 GN=NDUFC2 PE=1 SV=1
O95299	NDUAA_HUMAN	43653.8	42832.2	30775.8	39272	41722.7	35218.9	29558.9	31025	29834	NADH dehydrogenase [ubiquinone] 1 alpha subcomplex subunit 10, mitochondrial OS=Homo sapiens OX=9606 GN=NDUFA10 PE=1 SV=1
O95302	FKBP9_HUMAN	33237.2	31410.3	26788.6	31110.6	33274.4	27155.4	24917.5	26742.4	24158.4	Peptidyl-prolyl cis-trans isomerase FKBP9 OS=Homo sapiens OX=9606 GN=FKBP9 PE=1 SV=2
O95319	CELF2_HUMAN	17724.7	16861.7	14004.7	16187.2	17032.6	14833.3	13279.5	14013.8	12090.5	CUGBP Elav-like family member 2 OS=Homo sapiens OX=9606 GN=CELF2 PE=1 SV=1
O95336	6PGL_HUMAN	25545.6	24192.6	21388.5	24834.6	27303.3	22925.6	21620.9	21233.4	22701.2	6-phosphogluconolactonase OS=Homo sapiens OX=9606 GN=PGLS PE=1 SV=2
O95340	PAPS2_HUMAN	65098.8	64860.8	52684.1	63591.2	70763.1	60873	62790.4	62428.5	59164	Bifunctional 3'-phosphoadenosine 5'-phosphosulfate synthase 2 OS=Homo sapiens OX=9606 GN=PAPSS2 PE=1 SV=2
O95347	SMC2_HUMAN	118440	117593	96208.5	107985	117949	98774.4	95314.7	99140.5	91164.4	Structural maintenance of chromosomes protein 2 OS=Homo sapiens OX=9606 GN=SMC2 PE=1 SV=2
O95352	ATG7_HUMAN	38016.3	36360.3	32116.1	37655.4	41240.9	35628.9	32621.8	32510.2	31462.8	Ubiquitin-like modifier-activating enzyme ATG7 OS=Homo sapiens OX=9606 GN=ATG7 PE=1 SV=1
O95359	TACC2_HUMAN	13373.3	11896.1	9087.05	12669.6	13739.2	11663.1	11259.4	11150.6	10015	Transforming acidic coiled-coil-containing protein 2 OS=Homo sapiens OX=9606 GN=TACC2 PE=1 SV=3
O95361	TRI16_HUMAN	48919.8	43841.1	37784.5	45521.4	50666.7	44602.4	57488.2	52275.1	47316.7	Tripartite motif-containing protein 16 OS=Homo sapiens OX=9606 GN=TRIM16 PE=1 SV=3
O95363	SYFM_HUMAN	3840.53	3766.09	2785.8	3650.43	3940.48	3199.08	2904.4	3049.39	2994.61	Phenylalanine--tRNA ligase, mitochondrial OS=Homo sapiens OX=9606 GN=FARS2 PE=1 SV=1
O95365	ZBT7A_HUMAN	16578.4	15567.8	8855.27	14821.5	15974.9	12819.2	12062.7	12986.9	11717.1	Zinc finger and BTB domain-containing protein 7A OS=Homo sapiens OX=9606 GN=ZBTB7A PE=1 SV=1
O95372	LYPA2_HUMAN	17282.2	15933.6	13566.6	17591.5	19119.9	16448.4	14299.6	14358.8	14465.7	Acyl-protein thioesterase 2 OS=Homo sapiens OX=9606 GN=LYPLA2 PE=1 SV=1
O95373	IPO7_HUMAN	81786.8	77809.8	70271.8	75830	84937.4	72972	71863.6	70743.2	68737.6	Importin-7 OS=Homo sapiens OX=9606 GN=IPO7 PE=1 SV=1
O95376	ARI2_HUMAN	9286.76	9105.1	8093.73	9509.66	10404.4	9172.3	8210.66	8331.02	8175.49	E3 ubiquitin-protein ligase ARIH2 OS=Homo sapiens OX=9606 GN=ARIH2 PE=1 SV=1
O95379	TFIP8_HUMAN	1661.82	1428.17	1206.95	1586.4	1654.19	1625.84	1376.35	1237.35	1937.02	Tumor necrosis factor alpha-induced protein 8 OS=Homo sapiens OX=9606 GN=TNFAIP8 PE=1 SV=1
O95382	M3K6_HUMAN	3400.65	3300.48	2862.18	3123.68	3519.7	3056.83	2656.02	2729.27	2674.53	Mitogen-activated protein kinase kinase kinase 6 OS=Homo sapiens OX=9606 GN=MAP3K6 PE=1 SV=3
O95391	SLU7_HUMAN	17450.9	16265.2	9256.59	16347.4	16857.7	14582.5	13640.7	14345	13099.8	Pre-mRNA-splicing factor SLU7 OS=Homo sapiens OX=9606 GN=SLU7 PE=1 SV=2
O95394	AGM1_HUMAN	33235.8	31280.9	26354.5	33012.1	36580.2	31409	27851	27498.6	25674.3	Phosphoacetylglucosamine mutase OS=Homo sapiens OX=9606 GN=PGM3 PE=1 SV=1
O95396	MOCS3_HUMAN	23154.3	21594.7	18675.9	23291.6	25380.4	21912.1	19593.5	19750.3	18476.3	Adenylyltransferase and sulfurtransferase MOCS3 OS=Homo sapiens OX=9606 GN=MOCS3 PE=1 SV=1
O95400	CD2B2_HUMAN	24677.7	22722.3	18837.2	23230.2	24618.5	20231.9	20550	21248	19128.8	CD2 antigen cytoplasmic tail-binding protein 2 OS=Homo sapiens OX=9606 GN=CD2BP2 PE=1 SV=1
O95402	MED26_HUMAN	1799.93	1740.18	1085.54	1749.16	1957.31	1491.18	1417.6	1470.6	1383.17	Mediator of RNA polymerase II transcription subunit 26 OS=Homo sapiens OX=9606 GN=MED26 PE=1 SV=2
O95415	BRI3_HUMAN	366.243	313.595	231.038	312.997	346.641	302.008	281.688	296.331	266.078	Membrane protein BRI3 OS=Homo sapiens OX=9606 GN=BRI3 PE=1 SV=1
O95425	SVIL_HUMAN	75969.4	72541.9	41854.8	70329.9	76697	63313	60362.7	63676.4	57536.4	Supervillin OS=Homo sapiens OX=9606 GN=SVIL PE=1 SV=2
O95429	BAG4_HUMAN	8256.31	7166.91	6147.99	7368.41	7677.03	6594.93	5951.58	6145.84	5603.43	BAG family molecular chaperone regulator 4 OS=Homo sapiens OX=9606 GN=BAG4 PE=1 SV=1
O95433	AHSA1_HUMAN	105761	103105	89389.3	100635	110013	93792.7	87861.4	87287.2	80946.3	Activator of 90 kDa heat shock protein ATPase homolog 1 OS=Homo sapiens OX=9606 GN=AHSA1 PE=1 SV=1
O95453	PARN_HUMAN	52236.8	49512.5	39375	49149.7	52702.3	44406.2	42122.6	44542.8	39138.9	Poly(A)-specific ribonuclease PARN OS=Homo sapiens OX=9606 GN=PARN PE=1 SV=1
O95455	TGDS_HUMAN	1281.8	1256.76	942.065	1299.55	1506.06	1162.71	1126.92	1120.33	1169.67	dTDP-D-glucose 4,6-dehydratase OS=Homo sapiens OX=9606 GN=TGDS PE=1 SV=1
O95456	PSMG1_HUMAN	25503.6	23624.3	19870.8	23689.1	26681.5	22320	20700.7	20323.2	19703	Proteasome assembly chaperone 1 OS=Homo sapiens OX=9606 GN=PSMG1 PE=1 SV=1
O95461	LARG1_HUMAN	621.746	663.367	522.693	685.197	786.047	605.325	504.702	551.213	555.086	Xylosyl- and glucuronyltransferase LARGE1 OS=Homo sapiens OX=9606 GN=LARGE1 PE=1 SV=1
O95466	FMNL1_HUMAN	2285.17	2275.12	1411.52	2174.81	1920.31	1447.19	1948.72	1970.67	2802.14	Formin-like protein 1 OS=Homo sapiens OX=9606 GN=FMNL1 PE=1 SV=3
O95470	SGPL1_HUMAN	25401.6	25120.1	17006.2	27546.6	26673.3	23280.7	21271.3	21915.3	18247.3	Sphingosine-1-phosphate lyase 1 OS=Homo sapiens OX=9606 GN=SGPL1 PE=1 SV=3
O95471	CLD7_HUMAN	5663.88	5252.02	4442.74	5104.63	5309.13	4396.08	5043.5	4925.76	4635.41	Claudin-7 OS=Homo sapiens OX=9606 GN=CLDN7 PE=1 SV=4
O95478	NSA2_HUMAN	4995.56	5231.61	3354.13	5696.43	5633.07	4495.66	4171.34	4414.63	3618.65	Ribosome biogenesis protein NSA2 homolog OS=Homo sapiens OX=9606 GN=NSA2 PE=1 SV=1
O95479	G6PE_HUMAN	15618.7	14467.2	11922.7	15124.2	15787.2	13469.4	11624.7	12321.7	11353.9	GDH/6PGL endoplasmic bifunctional protein OS=Homo sapiens OX=9606 GN=H6PD PE=1 SV=2
O95486	SC24A_HUMAN	22397.7	21200.9	17314.7	21469	23562.4	20189.1	19295.4	19207.8	18498.1	Protein transport protein Sec24A OS=Homo sapiens OX=9606 GN=SEC24A PE=1 SV=2
O95487	SC24B_HUMAN	26114.4	24614.8	19659.6	25145.6	27752.7	23081	22085.4	22448.5	21580.4	Protein transport protein Sec24B OS=Homo sapiens OX=9606 GN=SEC24B PE=1 SV=2
O95528	GTR10_HUMAN	1007.82	893.066	714.85	1138.88	1250.74	948.97	702.602	759.536	717.716	Solute carrier family 2, facilitated glucose transporter member 10 OS=Homo sapiens OX=9606 GN=SLC2A10 PE=1 SV=2
O95551	TYDP2_HUMAN	5407.44	5256.61	4470.6	4973.21	5596.65	4544.69	5017.25	4962.65	4523.29	Tyrosyl-DNA phosphodiesterase 2 OS=Homo sapiens OX=9606 GN=TDP2 PE=1 SV=1
O95562	SFT2B_HUMAN	2749.54	2453.58	2086.73	2568.42	2670.62	2247.79	2086.62	2296.12	1897.26	Vesicle transport protein SFT2B OS=Homo sapiens OX=9606 GN=SFT2D2 PE=1 SV=1
O95563	MPC2_HUMAN	5154.51	5276.02	3919.76	4657.63	5089.31	4346.55	4036.85	4298.19	4142.59	Mitochondrial pyruvate carrier 2 OS=Homo sapiens OX=9606 GN=MPC2 PE=1 SV=1
O95568	MET18_HUMAN	4006.61	3788.77	3337.81	3746.66	4420.4	3803.82	3490.17	3458.05	3362.51	Histidine protein methyltransferase 1 homolog OS=Homo sapiens OX=9606 GN=METTL18 PE=1 SV=1
O95571	ETHE1_HUMAN	7396.15	6987.33	6000.67	7076.51	7609.58	6434.99	5668.64	6016.6	6372.37	Persulfide dioxygenase ETHE1, mitochondrial OS=Homo sapiens OX=9606 GN=ETHE1 PE=1 SV=2
O95573	ACSL3_HUMAN	57549.8	49870.8	37764.1	51016.4	52756.7	46284.1	41936.5	44358.5	40087.4	Fatty acid CoA ligase Acsl3 OS=Homo sapiens OX=9606 GN=ACSL3 PE=1 SV=3
O95602	RPA1_HUMAN	69851.4	66909.1	55562.2	66416.6	69052	55684.2	53058.7	56421.3	51127.8	DNA-directed RNA polymerase I subunit RPA1 OS=Homo sapiens OX=9606 GN=POLR1A PE=1 SV=2
O95613	PCNT_HUMAN	36910.6	35810.1	25484.1	34002.6	35018.2	27499	30675.4	32082.2	28211.9	Pericentrin OS=Homo sapiens OX=9606 GN=PCNT PE=1 SV=4
O95619	YETS4_HUMAN	16150.5	15428.7	11613.3	14507.6	15583.6	12865.7	12477.5	13500	12268.8	YEATS domain-containing protein 4 OS=Homo sapiens OX=9606 GN=YEATS4 PE=1 SV=1
O95622	ADCY5_HUMAN	830.303	766.555	594.005	813.346	901.341	706.413	621.954	594.989	689.679	Adenylate cyclase type 5 OS=Homo sapiens OX=9606 GN=ADCY5 PE=1 SV=3
O95625	ZBT11_HUMAN	3383.53	3320.06	2468.2	3075.9	3471.08	2749.97	2714.29	2684.15	2276.68	Zinc finger and BTB domain-containing protein 11 OS=Homo sapiens OX=9606 GN=ZBTB11 PE=1 SV=2
O95628	CNOT4_HUMAN	15124.5	14595	11976.9	15012.1	16174.9	13384.6	12746.1	12896.9	11709.6	CCR4-NOT transcription complex subunit 4 OS=Homo sapiens OX=9606 GN=CNOT4 PE=1 SV=3
O95630	STABP_HUMAN	21051.6	19863.9	16457.1	19835.7	22407.5	19407.7	17593.8	17537.9	16842	STAM-binding protein OS=Homo sapiens OX=9606 GN=STAMBP PE=1 SV=1
O95639	CPSF4_HUMAN	13433.6	12771.8	7082.84	12557.5	13696	11204.3	10831.3	11117.5	10434.2	Cleavage and polyadenylation specificity factor subunit 4 OS=Homo sapiens OX=9606 GN=CPSF4 PE=1 SV=1
O95671	ASML_HUMAN	34907.1	33026.8	29135.3	35369.9	39185.5	34415.5	30043.5	29687	28051	Probable bifunctional dTTP/UTP pyrophosphatase/methyltransferase protein OS=Homo sapiens OX=9606 GN=ASMTL PE=1 SV=3
O95674	CDS2_HUMAN	2410.84	2362.59	1819.56	2432.46	2559.34	1946.39	1794.48	1854.96	1961.29	Phosphatidate cytidylyltransferase 2 OS=Homo sapiens OX=9606 GN=CDS2 PE=1 SV=1
O95684	CEP43_HUMAN	9490.35	9010.95	7791.74	8713.13	9615.72	7910.55	8013.82	7755.32	7111.16	Centrosomal protein 43 OS=Homo sapiens OX=9606 GN=CEP43 PE=1 SV=1
O95685	PPR3D_HUMAN	12899.2	12649.7	10480.7	12449.2	13994.7	12260.5	9808.65	10153.9	9312.37	Protein phosphatase 1 regulatory subunit 3D OS=Homo sapiens OX=9606 GN=PPP1R3D PE=1 SV=1
O95696	BRD1_HUMAN	5981.37	5640.21	4253.41	5550.31	6148.85	4979.41	4549.73	4800.92	4210.83	Bromodomain-containing protein 1 OS=Homo sapiens OX=9606 GN=BRD1 PE=1 SV=1
O95707	RPP29_HUMAN	6294.63	6131.05	4278.07	6138.83	6918.68	5552.08	5214.36	5270.89	4982	Ribonuclease P protein subunit p29 OS=Homo sapiens OX=9606 GN=POP4 PE=1 SV=2
O95714	HERC2_HUMAN	39466.1	38144.5	30154.5	39017.4	42027.2	34080.5	31234.9	32916.4	30416.4	E3 ubiquitin-protein ligase HERC2 OS=Homo sapiens OX=9606 GN=HERC2 PE=1 SV=2
O95716	RAB3D_HUMAN	28987.8	27412.7	21442.5	27144.9	28856.5	23991.4	21550.2	23288.1	20271.6	Ras-related protein Rab-3D OS=Homo sapiens OX=9606 GN=RAB3D PE=1 SV=1
O95721	SNP29_HUMAN	25487.5	25099	19909.1	23661.1	26639	22414.7	19438.2	20090.4	18878.3	Synaptosomal-associated protein 29 OS=Homo sapiens OX=9606 GN=SNAP29 PE=1 SV=1
O95747	OXSR1_HUMAN	24025.1	22683.9	19599.8	24130.5	26563.6	22410.7	20372.7	20284.1	19300.1	Serine/threonine-protein kinase OSR1 OS=Homo sapiens OX=9606 GN=OXSR1 PE=1 SV=1
O95749	GGPPS_HUMAN	1545.51	1449.35	1277.94	1533.4	1756.28	1438.29	1271.08	1314.04	1441.81	Geranylgeranyl pyrophosphate synthase OS=Homo sapiens OX=9606 GN=GGPS1 PE=1 SV=1
O95757	HS74L_HUMAN	66652	65950.8	55538.2	66413.5	73589.6	62146.8	53613.6	55114.7	51248.4	Heat shock 70 kDa protein 4L OS=Homo sapiens OX=9606 GN=HSPA4L PE=1 SV=3
O95758	PTBP3_HUMAN	12873.1	12267.2	9248.77	12108.2	12736.1	10847.5	10036.2	10450.7	9640.29	Polypyrimidine tract-binding protein 3 OS=Homo sapiens OX=9606 GN=PTBP3 PE=1 SV=2
O95759	TBCD8_HUMAN	2264.36	2222.86	1738.74	2069.39	2315.05	1855.16	1782.4	1794.97	1803.81	TBC1 domain family member 8 OS=Homo sapiens OX=9606 GN=TBC1D8 PE=1 SV=3
O95772	STR3N_HUMAN	2958.75	2752.09	2368.47	2755.76	2975.46	2474.93	2063.28	2229.93	1943.15	STARD3 N-terminal-like protein OS=Homo sapiens OX=9606 GN=STARD3NL PE=1 SV=1
O95777	LSM8_HUMAN	12143.2	11463	10178.4	11504.9	12391.6	10167.2	9570.31	9885.07	9278.32	U6 snRNA-associated Sm-like protein LSm8 OS=Homo sapiens OX=9606 GN=LSM8 PE=1 SV=3
O95782	AP2A1_HUMAN	127234	119774	96041.8	116744	125793	106881	98452	103984	94382.1	AP-2 complex subunit alpha-1 OS=Homo sapiens OX=9606 GN=AP2A1 PE=1 SV=3
O95785	WIZ_HUMAN	27484.4	26547.2	14243.1	25862.3	28634.1	23373.8	21036.2	23028.5	20763	Protein Wiz OS=Homo sapiens OX=9606 GN=WIZ PE=1 SV=2
O95786	RIGI_HUMAN	4386.05	4169.35	3450.92	4335.35	4927.02	3992.75	4070.22	3961.85	3930	Antiviral innate immune response receptor RIG-I OS=Homo sapiens OX=9606 GN=RIGI PE=1 SV=2
O95793	STAU1_HUMAN	85733.4	79243	31707.9	76126.3	83081.5	69609.8	63309.5	64625.3	59548.3	Double-stranded RNA-binding protein Staufen homolog 1 OS=Homo sapiens OX=9606 GN=STAU1 PE=1 SV=2
O95801	TTC4_HUMAN	22522.1	21833.1	18017.9	21899.7	24072.7	20138.2	19626.8	19628	18508.7	Tetratricopeptide repeat protein 4 OS=Homo sapiens OX=9606 GN=TTC4 PE=1 SV=3
O95807	TM50A_HUMAN	3149.47	3172.39	3223.86	2653.97	3260.8	2537.4	2604.16	2809.11	2674.42	Transmembrane protein 50A OS=Homo sapiens OX=9606 GN=TMEM50A PE=1 SV=1
O95816	BAG2_HUMAN	9492.43	9636.71	8262.51	9308.5	10166.6	8348	7190.53	7500.81	6874.8	BAG family molecular chaperone regulator 2 OS=Homo sapiens OX=9606 GN=BAG2 PE=1 SV=1
O95817	BAG3_HUMAN	85083.1	78301.3	64043	71199.3	80061.1	67875.6	69279.3	69554.3	64503.2	BAG family molecular chaperone regulator 3 OS=Homo sapiens OX=9606 GN=BAG3 PE=1 SV=3
O95819	M4K4_HUMAN	9554.17	8859.39	6228.93	8911.63	9996.85	7881.23	7399.03	7582.84	7200.46	Mitogen-activated protein kinase kinase kinase kinase 4 OS=Homo sapiens OX=9606 GN=MAP4K4 PE=1 SV=2
O95822	DCMC_HUMAN	13740	12712.6	10884.6	12457.3	13396.6	10785.5	9616.32	10167	9490.1	Malonyl-CoA decarboxylase, mitochondrial OS=Homo sapiens OX=9606 GN=MLYCD PE=1 SV=3
O95825	QORL1_HUMAN	14727.5	14148.5	11771.6	15022.6	16269.5	13950.3	12187	12234.1	11230.5	Quinone oxidoreductase-like protein 1 OS=Homo sapiens OX=9606 GN=CRYZL1 PE=1 SV=2
O95831	AIFM1_HUMAN	116535	111780	93322.8	107817	113714	94326.1	81254.3	90076.1	79614.9	Apoptosis-inducing factor 1, mitochondrial OS=Homo sapiens OX=9606 GN=AIFM1 PE=1 SV=1
O95833	CLIC3_HUMAN	33859.9	27741.4	23397.3	27266.1	29296.5	25252.7	34315.6	32103.9	27681.4	Chloride intracellular channel protein 3 OS=Homo sapiens OX=9606 GN=CLIC3 PE=1 SV=2
O95834	EMAL2_HUMAN	21517.2	20679.2	18572.3	22720.7	25180.2	22003.2	18219.4	17699.5	17918.2	Echinoderm microtubule-associated protein-like 2 OS=Homo sapiens OX=9606 GN=EML2 PE=1 SV=1
O95835	LATS1_HUMAN	3661.93	3612.02	2393.96	3502.4	3710.16	3068.51	2961.41	2987.24	2770.47	Serine/threonine-protein kinase LATS1 OS=Homo sapiens OX=9606 GN=LATS1 PE=1 SV=1
O95848	NUD14_HUMAN	4322.36	4259.16	3458.4	3813.18	4294.91	3766.04	3332.42	3311.75	3318.36	Uridine diphosphate glucose pyrophosphatase NUDT14 OS=Homo sapiens OX=9606 GN=NUDT14 PE=1 SV=2
O95857	TSN13_HUMAN	2697.82	2786.38	2209.97	2294.07	2566.31	1948.87	1859.21	2109.56	1880.07	Tetraspanin-13 OS=Homo sapiens OX=9606 GN=TSPAN13 PE=2 SV=1
O95858	TSN15_HUMAN	8160.15	7716.77	6321.49	7490.69	8004.55	6759.06	6562.61	6930.68	6218.99	Tetraspanin-15 OS=Homo sapiens OX=9606 GN=TSPAN15 PE=1 SV=1
O95861	BPNT1_HUMAN	33995.5	33221.4	30072.7	36341.6	39902.5	35087.6	28424.2	28582	27366.1	3'(2'),5'-bisphosphate nucleotidase 1 OS=Homo sapiens OX=9606 GN=BPNT1 PE=1 SV=1
O95865	DDAH2_HUMAN	18972.3	17214.8	15226.6	19031.2	21192.1	18690.4	15947.9	16250.2	16546.2	Putative hydrolase DDAH2 OS=Homo sapiens OX=9606 GN=DDAH2 PE=1 SV=1
O95870	ABHGA_HUMAN	16428	16029.5	11773.6	15419	15784.5	13711.5	11829.1	12471.5	12145.7	Phosphatidylserine lipase ABHD16A OS=Homo sapiens OX=9606 GN=ABHD16A PE=1 SV=3
O95873	CF047_HUMAN	3859.66	3460.9	2323.53	3501.81	3756.02	3066.33	2934.91	2992.23	2655.18	Uncharacterized protein C6orf47 OS=Homo sapiens OX=9606 GN=C6orf47 PE=1 SV=2
O95881	TXD12_HUMAN	26785.9	25701.3	21665.4	24903.4	26123.3	21812.7	19446.1	21094.8	19117	Thioredoxin domain-containing protein 12 OS=Homo sapiens OX=9606 GN=TXNDC12 PE=1 SV=1
O95900	TRUB2_HUMAN	8021.01	7350.76	5847.88	7184.56	7645.96	6801.71	6686.86	6922.9	6364.24	Pseudouridylate synthase TRUB2, mitochondrial OS=Homo sapiens OX=9606 GN=TRUB2 PE=1 SV=1
O95905	ECD_HUMAN	11662.7	11272.8	9408.31	10741.3	11815.8	9505.11	9532.59	9591.99	9023.11	Protein ecdysoneless homolog OS=Homo sapiens OX=9606 GN=ECD PE=1 SV=1
O95926	SYF2_HUMAN	3761.06	3676.45	2663.14	3556.47	3789.54	3268.51	3185.3	3299.94	2947.34	Pre-mRNA-splicing factor SYF2 OS=Homo sapiens OX=9606 GN=SYF2 PE=1 SV=1
O95983	MBD3_HUMAN	16175.4	15848.6	9303.98	18124.6	18629.1	13941.2	12848.7	14611.4	11552.5	Methyl-CpG-binding domain protein 3 OS=Homo sapiens OX=9606 GN=MBD3 PE=1 SV=1
O95985	TOP3B_HUMAN	6034.33	5775.39	3453.49	5833.53	6349.94	5083.9	4545.19	4653.14	4521.8	DNA topoisomerase 3-beta-1 OS=Homo sapiens OX=9606 GN=TOP3B PE=1 SV=1
O95989	NUDT3_HUMAN	13969.9	12589.3	9962.39	14541.3	14404.9	13066.5	11399.7	11432.1	9793.17	Diphosphoinositol polyphosphate phosphohydrolase 1 OS=Homo sapiens OX=9606 GN=NUDT3 PE=1 SV=1
O95994	AGR2_HUMAN	86778.3	92196.1	79124.8	86658.1	92762.1	76254	62466.9	72483.8	65418.6	Anterior gradient protein 2 homolog OS=Homo sapiens OX=9606 GN=AGR2 PE=1 SV=1
O95999	BCL10_HUMAN	9355.23	8883.44	7650.12	9351.94	10259.3	9024.2	7062.52	7288.65	6780.54	B-cell lymphoma/leukemia 10 OS=Homo sapiens OX=9606 GN=BCL10 PE=1 SV=1
O96000	NDUBA_HUMAN	19548.4	18681.6	13384.3	18349.6	20261.8	16219	14004.8	15343.5	13089.5	NADH dehydrogenase [ubiquinone] 1 beta subcomplex subunit 10 OS=Homo sapiens OX=9606 GN=NDUFB10 PE=1 SV=3
O96005	CLPT1_HUMAN	54123	49137	42688	48372.8	50686.3	41635.5	37561.5	39771.5	34274	Putative lipid scramblase CLPTM1 OS=Homo sapiens OX=9606 GN=CLPTM1 PE=1 SV=1
O96007	MOC2B_HUMAN	6817.07	6888.91	5729.99	6746.71	7465.06	6342.83	5792.83	6017.55	5522.58	Molybdopterin synthase catalytic subunit OS=Homo sapiens OX=9606 GN=MOCS2 PE=1 SV=1
O96008	TOM40_HUMAN	64707.3	61705.9	51323.5	60074.7	64095.4	52967.9	51012.9	54612.6	51363.8	Mitochondrial import receptor subunit TOM40 homolog OS=Homo sapiens OX=9606 GN=TOMM40 PE=1 SV=1
O96011	PX11B_HUMAN	7252.33	6903.57	4614.76	7238.17	7768.31	6358.96	5226	5512.49	5401.25	Peroxisomal membrane protein 11B OS=Homo sapiens OX=9606 GN=PEX11B PE=1 SV=1
O96013	PAK4_HUMAN	18500.1	17604.7	9440.58	18317.7	19391.3	16984	14793.6	15230.1	14942	Serine/threonine-protein kinase PAK 4 OS=Homo sapiens OX=9606 GN=PAK4 PE=1 SV=1
O96017	CHK2_HUMAN	8902.19	8981.38	7426.53	9145.81	9896.29	9198.68	8006.12	8049.2	7177.07	Serine/threonine-protein kinase Chk2 OS=Homo sapiens OX=9606 GN=CHEK2 PE=1 SV=1
O96019	ACL6A_HUMAN	55110.3	53268.9	40830.1	51798.6	54928.9	44412.8	44222.7	46481.1	41436.5	Actin-like protein 6A OS=Homo sapiens OX=9606 GN=ACTL6A PE=1 SV=1
O96028	NSD2_HUMAN	12680.1	12443.7	7249.68	12138	12655.7	10009	9165.63	10109.6	8390.78	Histone-lysine N-methyltransferase NSD2 OS=Homo sapiens OX=9606 GN=NSD2 PE=1 SV=1
O96033	MOC2A_HUMAN	4675.71	4404.66	3957.29	4606.83	4850.4	4255.07	3877.15	3971.44	3650.53	Molybdopterin synthase sulfur carrier subunit OS=Homo sapiens OX=9606 GN=MOCS2 PE=1 SV=1
P00156	CYB_HUMAN	11040.5	10763.6	9018.56	10036.3	10601.8	9417.48	8255.2	8763.72	7936.66	Cytochrome b OS=Homo sapiens OX=9606 GN=MT-CYB PE=1 SV=2
P00167	CYB5_HUMAN	12063.6	11109.9	9819.48	10748.7	11312.5	9500.59	8633.32	9101.76	7739.46	Cytochrome b5 OS=Homo sapiens OX=9606 GN=CYB5A PE=1 SV=2
P00338	LDHA_HUMAN	182724	183458	160379	176195	194869	168427	147041	148063	140653	L-lactate dehydrogenase A chain OS=Homo sapiens OX=9606 GN=LDHA PE=1 SV=2
P00367	DHE3_HUMAN	35543.5	33686.9	27713.8	34132.2	36112.2	30446	25774.7	28000.4	25933	Glutamate dehydrogenase 1, mitochondrial OS=Homo sapiens OX=9606 GN=GLUD1 PE=1 SV=2
P00374	DYR_HUMAN	25646.7	24737.8	20664.5	23375.9	25744.8	21207.5	21692.5	21349.5	19804	Dihydrofolate reductase OS=Homo sapiens OX=9606 GN=DHFR PE=1 SV=2
P00387	NB5R3_HUMAN	36264.9	33866.7	27907.4	33900.5	34684.8	28802.8	26503.7	29225.4	25421.5	NADH-cytochrome b5 reductase 3 OS=Homo sapiens OX=9606 GN=CYB5R3 PE=1 SV=3
P00390	GSHR_HUMAN	48384.6	46458.1	40791.9	46896.7	52907.1	44329.2	41048.4	40828.3	38762	Glutathione reductase, mitochondrial OS=Homo sapiens OX=9606 GN=GSR PE=1 SV=2
P00395	COX1_HUMAN	11073.2	10538	8574.49	10312.5	11516.3	9094.89	8668.51	8991.5	8636.25	Cytochrome c oxidase subunit 1 OS=Homo sapiens OX=9606 GN=MT-CO1 PE=1 SV=1
P00403	COX2_HUMAN	33484.1	31606.5	26377.6	30373.6	32934.7	27021.9	23889.2	25867.5	24908.7	Cytochrome c oxidase subunit 2 OS=Homo sapiens OX=9606 GN=MT-CO2 PE=1 SV=1
P00414	COX3_HUMAN	1367.37	1236.44	810.624	1058.17	1502.35	1009.8	1019.88	1026	1378.33	Cytochrome c oxidase subunit 3 OS=Homo sapiens OX=9606 GN=MT-CO3 PE=1 SV=2
P00441	SODC_HUMAN	63064.3	59650.4	55403.7	62813.1	70009.8	58717.2	54596.4	52178.9	49573.8	Superoxide dismutase [Cu-Zn] OS=Homo sapiens OX=9606 GN=SOD1 PE=1 SV=2
P00451	FA8_HUMAN	4533.28	4015.34	3040.16	4483.36	4584.8	3891.68	3511.59	3726.55	2854.18	Coagulation factor VIII OS=Homo sapiens OX=9606 GN=F8 PE=1 SV=1
P00491	PNPH_HUMAN	57383.9	55743.9	51405	57281.9	63163.1	54100.8	46689.2	46588.1	50263.7	Purine nucleoside phosphorylase OS=Homo sapiens OX=9606 GN=PNP PE=1 SV=2
P00492	HPRT_HUMAN	50314.2	48822.3	45993	47368	52944	47013.3	43938.5	43262.2	41409.5	Hypoxanthine-guanine phosphoribosyltransferase OS=Homo sapiens OX=9606 GN=HPRT1 PE=1 SV=2
P00505	AATM_HUMAN	144092	136870	121797	123712	134686	118211	95090.1	108225	97555.6	Aspartate aminotransferase, mitochondrial OS=Homo sapiens OX=9606 GN=GOT2 PE=1 SV=3
P00519	ABL1_HUMAN	9132.55	8580.12	5021.17	8807.14	9727.98	8250.54	7607.83	7949.13	7419.24	Tyrosine-protein kinase ABL1 OS=Homo sapiens OX=9606 GN=ABL1 PE=1 SV=4
P00533	EGFR_HUMAN	5999.58	5457.28	4497.81	5328.2	5802.31	4857.05	4845.12	4872.24	4387.13	Epidermal growth factor receptor OS=Homo sapiens OX=9606 GN=EGFR PE=1 SV=2
P00558	PGK1_HUMAN	279279	271113	218197	276767	299397	262389	230926	228468	221333	Phosphoglycerate kinase 1 OS=Homo sapiens OX=9606 GN=PGK1 PE=1 SV=3
P00568	KAD1_HUMAN	27626.1	26644.8	21132.2	26715.1	30910.3	25333	23613.6	23499.7	22382	Adenylate kinase isoenzyme 1 OS=Homo sapiens OX=9606 GN=AK1 PE=1 SV=3
P00813	ADA_HUMAN	5408.92	5137.44	4678.56	5391.21	5948.58	5402.44	4355.7	4381.47	4303.54	Adenosine deaminase OS=Homo sapiens OX=9606 GN=ADA PE=1 SV=3
P00846	ATP6_HUMAN	8512.09	8232.65	5851.79	7870.69	8972.97	7102.18	6433.47	6616.92	6811.1	ATP synthase subunit a OS=Homo sapiens OX=9606 GN=MT-ATP6 PE=1 SV=1
P00918	CAH2_HUMAN	63782.8	67222.6	63257.7	67020.1	72578.2	59868.6	49421.3	48631.1	57856.6	Carbonic anhydrase 2 OS=Homo sapiens OX=9606 GN=CA2 PE=1 SV=2
P00966	ASSY_HUMAN	84467.6	79012.7	67711.9	89565.7	98130.7	88551.5	88783.3	86554.3	84885.9	Argininosuccinate synthase OS=Homo sapiens OX=9606 GN=ASS1 PE=1 SV=2
P01011	AACT_HUMAN	2191.54	1911.37	1670.78	2092.99	2430.64	2029.26	2293.56	2196.77	2202.52	Alpha-1-antichymotrypsin OS=Homo sapiens OX=9606 GN=SERPINA3 PE=1 SV=2
P01019	ANGT_HUMAN	368.029	367.477	275.541	399.395	488.183	345.782	293.112	274.42	1356.02	Angiotensinogen OS=Homo sapiens OX=9606 GN=AGT PE=1 SV=4
P01023	A2MG_HUMAN	6293.87	7234.07	5586.56	7815.62	8693.22	6571.4	4182.69	4596.97	4656.54	Alpha-2-macroglobulin OS=Homo sapiens OX=9606 GN=A2M PE=1 SV=3
P01024	CO3_HUMAN	1541.84	1635.49	1252.84	1607.87	1946.86	1964.89	1351.19	1266.52	1348.96	Complement C3 OS=Homo sapiens OX=9606 GN=C3 PE=1 SV=2
P01033	TIMP1_HUMAN	2679.34	2629.19	2240.28	2567.31	2903.22	2514.54	2076.66	2209.32	2151.21	Metalloproteinase inhibitor 1 OS=Homo sapiens OX=9606 GN=TIMP1 PE=1 SV=1
P01034	CYTC_HUMAN	5241.35	5357.3	3830.79	4755.48	5178.22	4197.54	3473.17	3621.27	4289.62	Cystatin-C OS=Homo sapiens OX=9606 GN=CST3 PE=1 SV=1
P01111	RASN_HUMAN	12293.6	11530.5	9948.71	11536.3	11610.3	10279.4	9475.77	10333.5	9270.49	GTPase NRas OS=Homo sapiens OX=9606 GN=NRAS PE=1 SV=1
P01112	RASH_HUMAN	33200.8	31445.3	25815.9	30925.4	33252.8	27771.2	26566.8	28091	24367.7	GTPase HRas OS=Homo sapiens OX=9606 GN=HRAS PE=1 SV=1
P01116	RASK_HUMAN	5641	5334.12	4122.74	5169.25	5800.81	4917.71	4138.77	4358.44	3900.01	GTPase KRas OS=Homo sapiens OX=9606 GN=KRAS PE=1 SV=1
P01130	LDLR_HUMAN	27963.1	24642.2	20584.9	26433.7	25754.4	25794.6	16331.7	17776	19968.9	Low-density lipoprotein receptor OS=Homo sapiens OX=9606 GN=LDLR PE=1 SV=1
P02144	MYG_HUMAN	10581.7	9814.8	8788.99	11223.6	12726.5	10871.7	8690.2	8594.18	8488.3	Myoglobin OS=Homo sapiens OX=9606 GN=MB PE=1 SV=2
P02545	LMNA_HUMAN	246173	225403	168359	212169	226413	187798	183376	197449	170558	Prelamin-A/C OS=Homo sapiens OX=9606 GN=LMNA PE=1 SV=1
P02585	TNNC2_HUMAN	3815.98	3591.91	3229	3542.65	3799.39	3239.5	3043.59	3110.37	2873.25	Troponin C, skeletal muscle OS=Homo sapiens OX=9606 GN=TNNC2 PE=1 SV=2
P02647	APOA1_HUMAN	6354.2	7108.37	5401.71	5349.22	6493.3	5966.79	5303.14	4600.98	5284.49	Apolipoprotein A-I OS=Homo sapiens OX=9606 GN=APOA1 PE=1 SV=1
P02649	APOE_HUMAN	4614.4	4510.37	3690.95	4411.77	4955.93	4676.63	3673.87	3467.83	3928.9	Apolipoprotein E OS=Homo sapiens OX=9606 GN=APOE PE=1 SV=1
P02686	MBP_HUMAN	1572.18	1444.33	1171.02	1512.12	1640.52	1455.03	1303.32	1334.11	1227.17	Myelin basic protein OS=Homo sapiens OX=9606 GN=MBP PE=1 SV=3
P02771	FETA_HUMAN	1370.47	1941.46	1089.85	1290.24	1776.5	1595.98	1421.99	1281.51	1508.54	Alpha-fetoprotein OS=Homo sapiens OX=9606 GN=AFP PE=1 SV=1
P02774	VTDB_HUMAN	1372.31	1836.1	1137.84	1281.32	1748.51	1606.31	1417.37	1239.01	1521.34	Vitamin D-binding protein OS=Homo sapiens OX=9606 GN=GC PE=1 SV=2
P02786	TFR1_HUMAN	157647	149972	127002	139606	153063	125429	167815	171431	140676	Transferrin receptor protein 1 OS=Homo sapiens OX=9606 GN=TFRC PE=1 SV=2
P02788	TRFL_HUMAN	2606.28	2803.48	2187.93	2391.66	2665.27	2403.84	1762.36	1955.59	2086.4	Lactotransferrin OS=Homo sapiens OX=9606 GN=LTF PE=1 SV=6
P02792	FRIL_HUMAN	7394.86	7582.78	6438.88	8255.4	9258.33	7939.3	6211.19	5690.74	6228.52	Ferritin light chain OS=Homo sapiens OX=9606 GN=FTL PE=1 SV=2
P02794	FRIH_HUMAN	24189.5	23989.6	21686.7	25056.2	28372.5	25665.2	16094.7	16286.7	17952	Ferritin heavy chain OS=Homo sapiens OX=9606 GN=FTH1 PE=1 SV=2
P03372	ESR1_HUMAN	1863.67	1748.48	1223.63	1798.65	1936.72	1543.38	1181.51	1381.7	1423.5	Estrogen receptor OS=Homo sapiens OX=9606 GN=ESR1 PE=1 SV=2
P03886	NU1M_HUMAN	3377.97	3302.46	2908.99	3195.63	3423.55	2786.2	2172.38	2279.47	2342.86	NADH-ubiquinone oxidoreductase chain 1 OS=Homo sapiens OX=9606 GN=MT-ND1 PE=1 SV=1
P03897	NU3M_HUMAN	2573.69	2280.15	1710.45	2246.6	2554.75	1936.66	1540.58	1748.13	1589.05	NADH-ubiquinone oxidoreductase chain 3 OS=Homo sapiens OX=9606 GN=MT-ND3 PE=1 SV=1
P03905	NU4M_HUMAN	2123.75	2115.39	1703.24	2086.36	2248.19	1840.44	1630.37	1690.66	1927.74	NADH-ubiquinone oxidoreductase chain 4 OS=Homo sapiens OX=9606 GN=MT-ND4 PE=1 SV=1
P03915	NU5M_HUMAN	6105.44	5826.09	4746.41	5965.54	6621.85	5979.48	5480.16	5686.68	6166.01	NADH-ubiquinone oxidoreductase chain 5 OS=Homo sapiens OX=9606 GN=MT-ND5 PE=1 SV=2
P03928	ATP8_HUMAN	2856.53	2475.27	1786.86	2670.42	3051.07	2588.64	2036.64	2274.35	2043.53	ATP synthase protein 8 OS=Homo sapiens OX=9606 GN=MT-ATP8 PE=1 SV=1
P04003	C4BPA_HUMAN	6853.36	7516.31	6861.38	5653.02	6905.3	5918.83	3459.26	3642.61	3581.07	C4b-binding protein alpha chain OS=Homo sapiens OX=9606 GN=C4BPA PE=1 SV=2
P04004	VTNC_HUMAN	2975.87	3295.59	2648.89	3239.55	3280.34	3516.75	2627.36	2069.56	2272.45	Vitronectin OS=Homo sapiens OX=9606 GN=VTN PE=1 SV=1
P04035	HMDH_HUMAN	8718.27	6908.21	5841.52	8179.96	8694.39	8115.23	6962.03	7177.2	7530.46	3-hydroxy-3-methylglutaryl-coenzyme A reductase OS=Homo sapiens OX=9606 GN=HMGCR PE=1 SV=1
P04040	CATA_HUMAN	52005.2	50448.9	43699.1	50303.3	54672.8	46420.2	37938.9	41083.8	39355.9	Catalase OS=Homo sapiens OX=9606 GN=CAT PE=1 SV=3
P04049	RAF1_HUMAN	19259.3	18240.3	14577.2	17502.5	19291.1	16460.2	14957.6	15449.2	14531	RAF proto-oncogene serine/threonine-protein kinase OS=Homo sapiens OX=9606 GN=RAF1 PE=1 SV=1
P04062	GBA1_HUMAN	25536.4	24351	20266.6	23620.5	24900.6	20615.7	18412.7	20243.1	17805.1	Lysosomal acid glucosylceramidase OS=Homo sapiens OX=9606 GN=GBA1 PE=1 SV=3
P04066	FUCO_HUMAN	11975.1	11293.5	9643.62	11473.2	12254.6	10427.8	9029.77	9776.54	9220.55	Tissue alpha-L-fucosidase OS=Homo sapiens OX=9606 GN=FUCA1 PE=1 SV=4
P04075	ALDOA_HUMAN	351471	323862	290862	338850	365292	314667	298863	295389	278580	Fructose-bisphosphate aldolase A OS=Homo sapiens OX=9606 GN=ALDOA PE=1 SV=2
P04080	CYTB_HUMAN	42659.4	38677.6	37758	40967.1	45196.5	40743.8	36604.9	35101.1	32402.9	Cystatin-B OS=Homo sapiens OX=9606 GN=CSTB PE=1 SV=2
P04083	ANXA1_HUMAN	1879.23	1439.02	1239.35	1657.6	1868.81	1545.67	1530.42	1553.84	1837.61	Annexin A1 OS=Homo sapiens OX=9606 GN=ANXA1 PE=1 SV=2
P04114	APOB_HUMAN	7070.85	6999.05	5448.97	6797.56	7651.02	6856.82	5863	5958.02	5735	Apolipoprotein B-100 OS=Homo sapiens OX=9606 GN=APOB PE=1 SV=3
P04150	GCR_HUMAN	12949	12377.1	9818.36	12589.4	14156	11967.7	10553.1	10965.4	10499.5	Glucocorticoid receptor OS=Homo sapiens OX=9606 GN=NR3C1 PE=1 SV=1
P04155	TFF1_HUMAN	17890.9	21952	22780.4	16681.6	19237	14611.2	12001.3	15176.4	18168	Trefoil factor 1 OS=Homo sapiens OX=9606 GN=TFF1 PE=1 SV=1
P04156	PRIO_HUMAN	5426.52	4616.74	3713.5	4586.27	4970.08	4322.31	4832.87	4915.65	4339.87	Major prion protein OS=Homo sapiens OX=9606 GN=PRNP PE=1 SV=1
P04179	SODM_HUMAN	32980.8	31620	26667	30119.3	31552.1	27478.8	24847.9	25299.7	23851.2	Superoxide dismutase [Mn], mitochondrial OS=Homo sapiens OX=9606 GN=SOD2 PE=1 SV=3
P04181	OAT_HUMAN	59505.9	56590.8	45355.3	51900.5	56143.2	47479.2	51603.4	54940.9	46551.8	Ornithine aminotransferase, mitochondrial OS=Homo sapiens OX=9606 GN=OAT PE=1 SV=1
P04183	KITH_HUMAN	28608.6	29453.7	24069.1	22779.6	24913	21680	23610.3	23426.5	23054.5	Thymidine kinase, cytosolic OS=Homo sapiens OX=9606 GN=TK1 PE=1 SV=2
P04275	VWF_HUMAN	5490.22	5178.61	4378.48	4835.62	5287.54	4444.53	4060.2	4307.3	3778.56	von Willebrand factor OS=Homo sapiens OX=9606 GN=VWF PE=1 SV=4
P04406	G3P_HUMAN	868941	837033	763437	845376	927656	820824	776808	775649	748609	Glyceraldehyde-3-phosphate dehydrogenase OS=Homo sapiens OX=9606 GN=GAPDH PE=1 SV=3
P04424	ARLY_HUMAN	25880.9	23891.8	20383.4	24808.8	27111.3	23521	21807.1	21683.8	20496.2	Argininosuccinate lyase OS=Homo sapiens OX=9606 GN=ASL PE=1 SV=4
P04439	HLAA_HUMAN	5641.1	5511.91	4719.56	4987.11	5558.44	4445.07	4705.63	4823.7	4533.1	HLA class I histocompatibility antigen, A alpha chain OS=Homo sapiens OX=9606 GN=HLA-A PE=1 SV=2
P04626	ERBB2_HUMAN	11486.6	10354.5	8397.58	10915.1	11648.8	9602.76	8985.06	9347.02	8443.39	Receptor tyrosine-protein kinase erbB-2 OS=Homo sapiens OX=9606 GN=ERBB2 PE=1 SV=1
P04632	CPNS1_HUMAN	44136.4	40088.5	36330.2	41796.8	44057.7	38870.1	36985.1	36112.5	34351.7	Calpain small subunit 1 OS=Homo sapiens OX=9606 GN=CAPNS1 PE=1 SV=1
P04637	P53_HUMAN	2565.88	2312.74	1557.2	2395.58	2625.99	2119.92	2081.67	2017.36	1966.89	Cellular tumor antigen p53 OS=Homo sapiens OX=9606 GN=TP53 PE=1 SV=4
P04732	MT1E_HUMAN	1151.34	2481.34	2286.11	1402.68	1470.95	1218.9	14792.7	12052.7	9531.32	Metallothionein-1E OS=Homo sapiens OX=9606 GN=MT1E PE=1 SV=1
P04733	MT1F_HUMAN	1556.5	1723.13	1394.19	1833.69	1880.64	1600.56	13676	11875.4	10040.6	Metallothionein-1F OS=Homo sapiens OX=9606 GN=MT1F PE=1 SV=1
P04792	HSPB1_HUMAN	227592	212300	156308	220635	230956	208863	201500	197406	194923	Heat shock protein beta-1 OS=Homo sapiens OX=9606 GN=HSPB1 PE=1 SV=2
P04798	CP1A1_HUMAN	9350.82	8455.57	6648.68	9230.62	9840.7	8184.69	9503.83	9827.69	8237.44	Cytochrome P450 1A1 OS=Homo sapiens OX=9606 GN=CYP1A1 PE=1 SV=1
P04818	TYSY_HUMAN	7753.1	7278.01	5386.62	7062.89	8362.72	5715.51	5812.62	5617.49	4892.05	Thymidylate synthase OS=Homo sapiens OX=9606 GN=TYMS PE=1 SV=3
P04843	RPN1_HUMAN	174484	168369	135156	160678	172319	142744	129654	138026	128019	Dolichyl-diphosphooligosaccharide--protein glycosyltransferase subunit 1 OS=Homo sapiens OX=9606 GN=RPN1 PE=1 SV=1
P04844	RPN2_HUMAN	95658.4	91248.8	76320.7	88887.7	94232.7	78767.4	73655.4	78241.4	68527.1	Dolichyl-diphosphooligosaccharide--protein glycosyltransferase subunit 2 OS=Homo sapiens OX=9606 GN=RPN2 PE=1 SV=3
P04899	GNAI2_HUMAN	47692.2	45199.8	37148.3	43241.8	46698.7	38907.4	35010.6	37281	34117.9	Guanine nucleotide-binding protein G(i) subunit alpha-2 OS=Homo sapiens OX=9606 GN=GNAI2 PE=1 SV=3
P04920	B3A2_HUMAN	13649.6	12904.9	8964.3	11143.5	12214.6	9914	11763.7	11829	10534.5	Anion exchange protein 2 OS=Homo sapiens OX=9606 GN=SLC4A2 PE=1 SV=4
P05023	AT1A1_HUMAN	214345	195641	168952	191565	204050	174494	162874	172808	150873	Sodium/potassium-transporting ATPase subunit alpha-1 OS=Homo sapiens OX=9606 GN=ATP1A1 PE=1 SV=1
P05026	AT1B1_HUMAN	74029.1	66732.4	57870.9	65062.7	67615.3	59870.8	52331.1	57132.7	48364.6	Sodium/potassium-transporting ATPase subunit beta-1 OS=Homo sapiens OX=9606 GN=ATP1B1 PE=1 SV=1
P05067	A4_HUMAN	26937.4	23818.4	17465.5	24404.9	26517.8	22252.2	20004	20647.7	20654.4	Amyloid-beta precursor protein OS=Homo sapiens OX=9606 GN=APP PE=1 SV=3
P05090	APOD_HUMAN	3127.63	3236.94	2549.11	2932.02	3302.18	2832.89	2300.89	2385.44	2127.3	Apolipoprotein D OS=Homo sapiens OX=9606 GN=APOD PE=1 SV=1
P05111	INHA_HUMAN	1078.22	1278.45	949.291	1132.84	1273.9	1057.25	751.757	797.632	947.712	Inhibin alpha chain OS=Homo sapiens OX=9606 GN=INHA PE=1 SV=1
P05114	HMGN1_HUMAN	82852.6	74772.6	37166.8	91485	93273.9	76066.8	60404.1	71750.5	53697.4	Non-histone chromosomal protein HMG-14 OS=Homo sapiens OX=9606 GN=HMGN1 PE=1 SV=3
P05141	ADT2_HUMAN	115157	113896	84608.3	99219.7	105811	90109.1	86266.4	91619.6	86655.4	ADP/ATP translocase 2 OS=Homo sapiens OX=9606 GN=SLC25A5 PE=1 SV=7
P05161	ISG15_HUMAN	24446.5	22748.1	20750.8	24004.3	27005.1	23776.3	23593.2	22360.2	20534.8	Ubiquitin-like protein ISG15 OS=Homo sapiens OX=9606 GN=ISG15 PE=1 SV=5
P05165	PCCA_HUMAN	15909.7	15404.7	12131.2	15560.7	16788.2	14245	11984.5	12868.2	12374.2	Propionyl-CoA carboxylase alpha chain, mitochondrial OS=Homo sapiens OX=9606 GN=PCCA PE=1 SV=4
P05166	PCCB_HUMAN	18583.7	17832	14745.8	17827.7	19182	15736.4	14375.8	15327.7	13943.6	Propionyl-CoA carboxylase beta chain, mitochondrial OS=Homo sapiens OX=9606 GN=PCCB PE=1 SV=3
P05177	CP1A2_HUMAN	990.527	896.798	635.82	849.587	958.307	841.562	1018.98	1068.39	917.44	Cytochrome P450 1A2 OS=Homo sapiens OX=9606 GN=CYP1A2 PE=1 SV=4
P05198	IF2A_HUMAN	98513.2	93908.5	78461.8	91779.3	100781	88158.4	89471.4	88909.6	80425.2	Eukaryotic translation initiation factor 2 subunit 1 OS=Homo sapiens OX=9606 GN=EIF2S1 PE=1 SV=3
P05204	HMGN2_HUMAN	44703.9	43233.6	23176.2	65808.8	60608.4	47551.4	36869.2	48967.5	31430.4	Non-histone chromosomal protein HMG-17 OS=Homo sapiens OX=9606 GN=HMGN2 PE=1 SV=3
P05362	ICAM1_HUMAN	13053.5	11185.2	9031.28	11657.2	12351.3	11635.4	12107.6	11459.9	10806.9	Intercellular adhesion molecule 1 OS=Homo sapiens OX=9606 GN=ICAM1 PE=1 SV=2
P05386	RLA1_HUMAN	30398.4	29284.4	26547.6	26662.7	29481.4	25513.8	23221.6	23512.7	21701.3	Large ribosomal subunit protein P1 OS=Homo sapiens OX=9606 GN=RPLP1 PE=1 SV=1
P05387	RLA2_HUMAN	77420.5	72318.7	63582.1	65549.3	69960.8	62923.8	57937.2	59652.7	57111.8	Large ribosomal subunit protein P2 OS=Homo sapiens OX=9606 GN=RPLP2 PE=1 SV=1
P05388	RLA0_HUMAN	75305.2	73619.7	63544.9	69370.8	75363.6	65633.4	63668	63553.3	73336.3	Large ribosomal subunit protein uL10 OS=Homo sapiens OX=9606 GN=RPLP0 PE=1 SV=1
P05412	JUN_HUMAN	3916.56	3733.96	2889.58	3531.49	3558.14	3140.11	2299.67	2390.83	2167.23	Transcription factor Jun OS=Homo sapiens OX=9606 GN=JUN PE=1 SV=2
P05423	RPC4_HUMAN	9444.76	8894.28	5715.11	9132.29	9970.11	8339.91	8046.14	8076.39	7597.8	DNA-directed RNA polymerase III subunit RPC4 OS=Homo sapiens OX=9606 GN=POLR3D PE=1 SV=2
P05452	TETN_HUMAN	996.425	1081.64	721.582	878.807	1067.42	908.054	653.033	697.884	633.935	Tetranectin OS=Homo sapiens OX=9606 GN=CLEC3B PE=1 SV=3
P05455	LA_HUMAN	170304	162781	142347	171404	188435	162137	144217	147188	137482	Lupus La protein OS=Homo sapiens OX=9606 GN=SSB PE=1 SV=2
P05549	AP2A_HUMAN	469.495	471.5	356.908	454.113	497.848	436.048	418.934	421.001	391.652	Transcription factor AP-2-alpha OS=Homo sapiens OX=9606 GN=TFAP2A PE=1 SV=1
P05556	ITB1_HUMAN	90408.4	84045.3	77052.7	80329.4	83503.6	70669	67693.3	71010.3	61745	Integrin beta-1 OS=Homo sapiens OX=9606 GN=ITGB1 PE=1 SV=2
P05937	CALB1_HUMAN	1252.93	1221.94	1095.23	1227.78	1423.68	1098.79	991.035	981.221	989.93	Calbindin OS=Homo sapiens OX=9606 GN=CALB1 PE=1 SV=2
P06132	DCUP_HUMAN	13446.8	12751	11680.3	13307.7	15353.7	12707.2	10503.3	10937.2	10789.9	Uroporphyrinogen decarboxylase OS=Homo sapiens OX=9606 GN=UROD PE=1 SV=2
P06213	INSR_HUMAN	9634.88	9127.47	7835.85	9161.49	10155.9	8416.25	8024.05	8259.23	7414.67	Insulin receptor OS=Homo sapiens OX=9606 GN=INSR PE=1 SV=4
P06241	FYN_HUMAN	973.13	987.738	764.11	968.74	1192.37	989.524	967.83	908.013	814.778	Tyrosine-protein kinase Fyn OS=Homo sapiens OX=9606 GN=FYN PE=1 SV=3
P06280	AGAL_HUMAN	29991.9	31063.3	26685.1	28696.7	29920.4	24574.5	20477.4	22729.2	20840.5	Alpha-galactosidase A OS=Homo sapiens OX=9606 GN=GLA PE=1 SV=1
P06396	GELS_HUMAN	75198.1	67815.8	58799.7	76806.5	84510.8	73357.7	63029.5	61490	59723.5	Gelsolin OS=Homo sapiens OX=9606 GN=GSN PE=1 SV=1
P06400	RB_HUMAN	23218.2	23601.7	18437.4	20639.1	22867.4	18884.7	18574.3	19141.5	18401.6	Retinoblastoma-associated protein OS=Homo sapiens OX=9606 GN=RB1 PE=1 SV=2
P06401	PRGR_HUMAN	366.107	377.932	279.002	408.705	408.3	274.486	255.578	269.03	243.933	Progesterone receptor OS=Homo sapiens OX=9606 GN=PGR PE=1 SV=4
P06454	PTMA_HUMAN	56406.8	61963.1	53843.7	51718.6	51916.1	47248.7	45432.1	46147	57425.8	Prothymosin alpha OS=Homo sapiens OX=9606 GN=PTMA PE=1 SV=2
P06493	CDK1_HUMAN	42570.2	42794.6	33805	36242.3	40599.5	34031.5	35552.9	35511.9	34111.6	Cyclin-dependent kinase 1 OS=Homo sapiens OX=9606 GN=CDK1 PE=1 SV=3
P06576	ATPB_HUMAN	202648	195998	163161	187088	200758	166583	155680	168936	152958	ATP synthase subunit beta, mitochondrial OS=Homo sapiens OX=9606 GN=ATP5F1B PE=1 SV=3
P06703	S10A6_HUMAN	7782.82	7420.48	6556.32	7790.77	8092.7	7391.86	5747.48	6197.71	5724.45	Protein S100-A6 OS=Homo sapiens OX=9606 GN=S100A6 PE=1 SV=1
P06730	IF4E_HUMAN	33653.3	31990.9	25351.4	31399.2	34348.3	29164.1	27388.7	27303.2	24953.1	Eukaryotic translation initiation factor 4E OS=Homo sapiens OX=9606 GN=EIF4E PE=1 SV=2
P06733	ENOA_HUMAN	549242	526196	425474	541506	581780	508562	470324	467717	465306	Alpha-enolase OS=Homo sapiens OX=9606 GN=ENO1 PE=1 SV=2
P06737	PYGL_HUMAN	93299.8	87611.9	74641.3	94239.5	102574	90150.8	79198	78516.6	76262.9	Glycogen phosphorylase, liver form OS=Homo sapiens OX=9606 GN=PYGL PE=1 SV=4
P06744	G6PI_HUMAN	257507	246670	228341	258560	284390	243908	229045	225020	218286	Glucose-6-phosphate isomerase OS=Homo sapiens OX=9606 GN=GPI PE=1 SV=4
P06746	DPOLB_HUMAN	3953.67	3814.24	2183.21	4021.05	4465.02	3720.86	3386.24	3545.28	3385.83	DNA polymerase beta OS=Homo sapiens OX=9606 GN=POLB PE=1 SV=3
P06748	NPM_HUMAN	302095	293071	98232.2	268730	286014	236574	230232	254204	261613	Nucleophosmin OS=Homo sapiens OX=9606 GN=NPM1 PE=1 SV=2
P06753	TPM3_HUMAN	148192	134336	123172	130321	137906	123179	135055	137751	124690	Tropomyosin alpha-3 chain OS=Homo sapiens OX=9606 GN=TPM3 PE=1 SV=2
P06756	ITAV_HUMAN	37575	33728.2	28965.9	34354.8	36054.6	31574.3	31702.2	32163	29531.5	Integrin alpha-V OS=Homo sapiens OX=9606 GN=ITGAV PE=1 SV=2
P06865	HEXA_HUMAN	29934.9	27999.9	22868.2	27452.2	29664.7	24785.6	22895.9	23998.5	22530.1	Beta-hexosaminidase subunit alpha OS=Homo sapiens OX=9606 GN=HEXA PE=1 SV=2
P07099	HYEP_HUMAN	25846.3	24952.8	21007.3	23828.1	25773.5	21026.6	19525.6	21114.7	19178.5	Epoxide hydrolase 1 OS=Homo sapiens OX=9606 GN=EPHX1 PE=1 SV=1
P07108	ACBP_HUMAN	42113	39162.9	37264.7	42078.9	43351.9	39870.4	34346.1	35122.5	32141.7	Acyl-CoA-binding protein OS=Homo sapiens OX=9606 GN=DBI PE=1 SV=2
P07195	LDHB_HUMAN	6250.12	5993.77	5324.81	6083.94	6371.49	5409.55	4983.16	4912.61	11871.8	L-lactate dehydrogenase B chain OS=Homo sapiens OX=9606 GN=LDHB PE=1 SV=2
P07199	CENPB_HUMAN	11602.6	11405.1	7037.28	10530.8	11655.5	9634.94	9151.2	9872.5	8817.45	Major centromere autoantigen B OS=Homo sapiens OX=9606 GN=CENPB PE=1 SV=2
P07204	TRBM_HUMAN	736.774	568.058	498.197	575.322	664.537	526.974	591.461	566.412	487.654	Thrombomodulin OS=Homo sapiens OX=9606 GN=THBD PE=1 SV=2
P07205	PGK2_HUMAN	46487.3	44750.4	34941.9	44399.2	49275.8	42486.1	37203.1	36402.1	35022.4	Phosphoglycerate kinase 2 OS=Homo sapiens OX=9606 GN=PGK2 PE=1 SV=3
P07237	PDIA1_HUMAN	269729	250129	221486	236624	243378	207228	193030	207952	178991	Protein disulfide-isomerase OS=Homo sapiens OX=9606 GN=P4HB PE=1 SV=3
P07305	H10_HUMAN	15278.5	19765.4	5110.33	15708.8	10672.6	10798.3	11330.2	8551.33	8299.27	Histone H1.0 OS=Homo sapiens OX=9606 GN=H1-0 PE=1 SV=3
P07311	ACYP1_HUMAN	5810.94	5715.05	5280.15	5977.11	6631.7	5966.32	4908.16	4864.18	4802.23	Acylphosphatase-1 OS=Homo sapiens OX=9606 GN=ACYP1 PE=1 SV=2
P07355	ANXA2_HUMAN	33107.7	31264.4	23578.7	32198.8	34647.8	30385.1	32665.8	31356.6	30924.4	Annexin A2 OS=Homo sapiens OX=9606 GN=ANXA2 PE=1 SV=2
P07384	CAN1_HUMAN	134578	122836	108737	127945	140137	121918	112257	111061	106849	Calpain-1 catalytic subunit OS=Homo sapiens OX=9606 GN=CAPN1 PE=1 SV=1
P07437	TBB5_HUMAN	106344	105458	96427.9	100064	110389	93153.2	90374.3	91695.4	88840.7	Tubulin beta chain OS=Homo sapiens OX=9606 GN=TUBB PE=1 SV=2
P07602	SAP_HUMAN	79042.4	72131.4	63821.4	70939.4	76388.7	67741.4	59497.6	65217.6	60656.4	Prosaposin OS=Homo sapiens OX=9606 GN=PSAP PE=1 SV=2
P07686	HEXB_HUMAN	38391.4	36634	30971.7	34796.8	37324.1	31314.1	29295.9	30759.3	29404.8	Beta-hexosaminidase subunit beta OS=Homo sapiens OX=9606 GN=HEXB PE=1 SV=4
P07711	CATL1_HUMAN	4240.79	3827.69	3015.35	4023.51	4327.53	3743.44	3622.6	3879.24	3243.43	Procathepsin L OS=Homo sapiens OX=9606 GN=CTSL PE=1 SV=2
P07737	PROF1_HUMAN	212284	196380	182237	204255	216583	188792	183355	180789	167900	Profilin-1 OS=Homo sapiens OX=9606 GN=PFN1 PE=1 SV=2
P07738	PMGE_HUMAN	846.343	847.952	716.347	881.415	1016.12	820.851	801.012	799.152	705.473	Bisphosphoglycerate mutase OS=Homo sapiens OX=9606 GN=BPGM PE=1 SV=2
P07741	APT_HUMAN	39174.1	36612.9	31202.9	38024.9	41580.8	36095.6	33536	32349.7	34345.5	Adenine phosphoribosyltransferase OS=Homo sapiens OX=9606 GN=APRT PE=1 SV=2
P07814	SYEP_HUMAN	324174	305164	247463	313358	340814	293807	288430	293226	274810	Bifunctional glutamate/proline--tRNA ligase OS=Homo sapiens OX=9606 GN=EPRS1 PE=1 SV=5
P07858	CATB_HUMAN	21987.8	20147.5	17189.1	19552.1	20541	17342.4	15510.1	16465.3	14919.9	Cathepsin B OS=Homo sapiens OX=9606 GN=CTSB PE=1 SV=3
P07864	LDHC_HUMAN	2325.38	2462.25	2078.46	2027.48	2546.2	2147.75	1970.47	1837.27	1769.7	L-lactate dehydrogenase C chain OS=Homo sapiens OX=9606 GN=LDHC PE=1 SV=4
P07900	HS90A_HUMAN	1.05124e+06	1.01232e+06	897927	1.00663e+06	1.09493e+06	955934	913737	904427	823025	Heat shock protein HSP 90-alpha OS=Homo sapiens OX=9606 GN=HSP90AA1 PE=1 SV=5
P07902	GALT_HUMAN	415.77	391.194	347.196	436.591	490.134	403.448	329.455	320.053	331.792	Galactose-1-phosphate uridylyltransferase OS=Homo sapiens OX=9606 GN=GALT PE=1 SV=3
P07910	HNRPC_HUMAN	235794	228783	149064	217738	231273	194888	174183	194604	161937	Heterogeneous nuclear ribonucleoproteins C1/C2 OS=Homo sapiens OX=9606 GN=HNRNPC PE=1 SV=4
P07919	QCR6_HUMAN	21034.1	20661.2	17230.6	19101.9	19566	16527.7	12555.3	16763.6	15121.8	Cytochrome b-c1 complex subunit 6, mitochondrial OS=Homo sapiens OX=9606 GN=UQCRH PE=1 SV=2
P07942	LAMB1_HUMAN	44507.5	41889.1	34061.1	34610.8	38307	31929.7	36066	37973.2	32389.8	Laminin subunit beta-1 OS=Homo sapiens OX=9606 GN=LAMB1 PE=1 SV=2
P07947	YES_HUMAN	20915.9	19836.1	15618.8	19096.3	20692.4	17159.3	15973.7	16686.6	15461.9	Tyrosine-protein kinase Yes OS=Homo sapiens OX=9606 GN=YES1 PE=1 SV=3
P07948	LYN_HUMAN	13439.7	12047.7	9460.82	11376.1	12058.8	10158.5	10532.6	10977.1	9852.94	Tyrosine-protein kinase Lyn OS=Homo sapiens OX=9606 GN=LYN PE=1 SV=3
P07949	RET_HUMAN	5143.49	5040.11	4188.3	4934.98	5332.07	4435.23	3854.25	4004.86	3908.22	Proto-oncogene tyrosine-protein kinase receptor Ret OS=Homo sapiens OX=9606 GN=RET PE=1 SV=3
P07951	TPM2_HUMAN	70613.7	62223.5	57778.3	62956.4	66822.6	60485.3	64323.6	63313.5	56819.9	Tropomyosin beta chain OS=Homo sapiens OX=9606 GN=TPM2 PE=1 SV=1
P07954	FUMH_HUMAN	81278	78439.3	58714.8	75873	80290.5	66991.4	62759.5	66893.5	65319.1	Fumarate hydratase, mitochondrial OS=Homo sapiens OX=9606 GN=FH PE=1 SV=3
P07992	ERCC1_HUMAN	5549.05	5435.79	4606.4	5569.02	6180.79	5040.69	4681.61	4902.21	4456.19	DNA excision repair protein ERCC-1 OS=Homo sapiens OX=9606 GN=ERCC1 PE=1 SV=1
P07996	TSP1_HUMAN	23800	22273.6	16318.2	23485.1	23819.1	22339.1	15052.7	16752.7	18683.9	Thrombospondin-1 OS=Homo sapiens OX=9606 GN=THBS1 PE=1 SV=2
P08047	SP1_HUMAN	19908.8	19729.6	13458.6	17772.5	19138	15495.4	13121.3	14801.1	13045.9	Transcription factor Sp1 OS=Homo sapiens OX=9606 GN=SP1 PE=1 SV=3
P08069	IGF1R_HUMAN	47507.1	46141.2	38890.1	46297.8	50497.3	41013.9	37040.2	40173.4	35144.1	Insulin-like growth factor 1 receptor OS=Homo sapiens OX=9606 GN=IGF1R PE=1 SV=1
P08133	ANXA6_HUMAN	52415.1	52854	45226.4	55829.8	60515	52302.4	43200.9	44093.8	54188.8	Annexin A6 OS=Homo sapiens OX=9606 GN=ANXA6 PE=1 SV=3
P08134	RHOC_HUMAN	8974.53	8174.9	6606.39	8512.47	8835.99	7946.42	6795.47	6773.2	6564.15	Rho-related GTP-binding protein RhoC OS=Homo sapiens OX=9606 GN=RHOC PE=1 SV=1
P08174	DAF_HUMAN	17348.4	16276.6	13560.3	16238.2	17120.6	15298.8	14849.1	15927.2	14035.4	Complement decay-accelerating factor OS=Homo sapiens OX=9606 GN=CD55 PE=1 SV=4
P08195	4F2_HUMAN	100055	99183	88014.6	104449	114288	96572.6	91530.5	99173.8	85945.4	Amino acid transporter heavy chain SLC3A2 OS=Homo sapiens OX=9606 GN=SLC3A2 PE=1 SV=3
P08235	MCR_HUMAN	3176.33	3114.18	2516.87	3149.95	3377.14	2906.08	2465.6	2583.75	2337.89	Mineralocorticoid receptor OS=Homo sapiens OX=9606 GN=NR3C2 PE=1 SV=2
P08236	BGLR_HUMAN	15856.5	14755.7	12618.4	14784.7	15796.1	13016	11770.1	12714.1	11592.6	Beta-glucuronidase OS=Homo sapiens OX=9606 GN=GUSB PE=1 SV=2
P08237	PFKAM_HUMAN	43585.4	43508.9	36217.3	46293.3	51671.7	44500	35221.5	36717.9	35723.1	ATP-dependent 6-phosphofructokinase, muscle type OS=Homo sapiens OX=9606 GN=PFKM PE=1 SV=2
P08238	HS90B_HUMAN	294976	280605	258633	278614	303924	266300	243160	249197	223567	Heat shock protein HSP 90-beta OS=Homo sapiens OX=9606 GN=HSP90AB1 PE=1 SV=4
P08240	SRPRA_HUMAN	58101.8	56201.9	35242.8	57277.6	60070.9	49725.5	45997.5	49811.9	45455.3	Signal recognition particle receptor subunit alpha OS=Homo sapiens OX=9606 GN=SRPRA PE=1 SV=2
P08243	ASNS_HUMAN	74257.3	72021.2	61405.7	84588.4	95161.6	80551.6	81566.7	79166.3	72704.6	Asparagine synthetase [glutamine-hydrolyzing] OS=Homo sapiens OX=9606 GN=ASNS PE=1 SV=4
P08247	SYPH_HUMAN	1918.4	1806.07	1608.41	1821.77	1909.15	1689.7	1545.02	1638.74	1428.14	Synaptophysin OS=Homo sapiens OX=9606 GN=SYP PE=1 SV=3
P08397	HEM3_HUMAN	26834.4	25421.3	22896.4	26416	29681.8	25292	23049	23205.1	21713.2	Porphobilinogen deaminase OS=Homo sapiens OX=9606 GN=HMBS PE=1 SV=2
P08473	NEP_HUMAN	1703.74	1514.66	1190.36	1606.38	1774.39	1416.02	1247.62	1293.42	1218.5	Neprilysin OS=Homo sapiens OX=9606 GN=MME PE=1 SV=2
P08559	ODPA_HUMAN	49980.3	47293.7	36280.2	47288.4	49176.3	41249.8	34609.7	37798	34161.2	Pyruvate dehydrogenase E1 component subunit alpha, somatic form, mitochondrial OS=Homo sapiens OX=9606 GN=PDHA1 PE=1 SV=3
P08567	PLEK_HUMAN	1669.46	1759.27	1450.25	1619.35	1921.1	1638.86	1456.96	1483.48	4163.84	Pleckstrin OS=Homo sapiens OX=9606 GN=PLEK PE=1 SV=3
P08574	CY1_HUMAN	40924	41754.7	31085.7	39680.2	41982.1	34635.8	32001	33361.8	30934	Cytochrome c1, heme protein, mitochondrial OS=Homo sapiens OX=9606 GN=CYC1 PE=1 SV=3
P08575	PTPRC_HUMAN	1776.45	1612.43	1245.71	1840.65	1596.56	1643.03	1534.45	963.417	1945.47	Receptor-type tyrosine-protein phosphatase C OS=Homo sapiens OX=9606 GN=PTPRC PE=1 SV=3
P08579	RU2B_HUMAN	22136.3	21324	13286.2	20618.6	22264.1	18595.3	17521.1	18561.6	17204.4	U2 small nuclear ribonucleoprotein B'' OS=Homo sapiens OX=9606 GN=SNRPB2 PE=1 SV=1
P08582	TRFM_HUMAN	2331.1	2068.62	1669.41	2059.31	2164.13	1996.89	1733.98	1771.94	1588.37	Melanotransferrin OS=Homo sapiens OX=9606 GN=MELTF PE=1 SV=2
P08590	MYL3_HUMAN	14962.1	14382.9	11154.3	14193.8	15132.6	13226.8	13808.9	14429.2	11648.7	Myosin light chain 3 OS=Homo sapiens OX=9606 GN=MYL3 PE=1 SV=3
P08621	RU17_HUMAN	47876.7	44465.5	23950.4	45362.4	49339.9	41126.6	35966.1	41208.8	36225.4	U1 small nuclear ribonucleoprotein 70 kDa OS=Homo sapiens OX=9606 GN=SNRNP70 PE=1 SV=2
P08648	ITA5_HUMAN	5443.37	4966.84	4132.05	5165.52	5331.36	4776.71	4242.76	4356.43	3940.02	Integrin alpha-5 OS=Homo sapiens OX=9606 GN=ITGA5 PE=1 SV=2
P08651	NFIC_HUMAN	14312.5	14029	9295.71	12803.4	13537.5	11108	10852.9	11566.3	10306.9	Nuclear factor 1 C-type OS=Homo sapiens OX=9606 GN=NFIC PE=1 SV=2
P08708	RS17_HUMAN	55387.1	52969	24857.1	49803.3	55003.5	46629.1	46406.4	46972.8	44551.1	Small ribosomal subunit protein eS17 OS=Homo sapiens OX=9606 GN=RPS17 PE=1 SV=2
P08754	GNAI3_HUMAN	18708	18004.9	14586.2	17044.8	18666.2	14643.7	15270.1	15831.5	13657.9	Guanine nucleotide-binding protein G(i) subunit alpha-3 OS=Homo sapiens OX=9606 GN=GNAI3 PE=1 SV=3
P08758	ANXA5_HUMAN	131184	125634	113469	130839	144418	124647	110548	108286	110813	Annexin A5 OS=Homo sapiens OX=9606 GN=ANXA5 PE=1 SV=2
P08865	RSSA_HUMAN	90784.6	89120	82735.1	85738.9	95004.7	80669.3	83988.3	81487.3	81796.1	Small ribosomal subunit protein uS2 OS=Homo sapiens OX=9606 GN=RPSA PE=1 SV=4
P08910	ABHD2_HUMAN	2999.33	2734.19	2281.23	5532.26	5690.16	4886.06	2051.29	2269.91	2097.11	Monoacylglycerol lipase ABHD2 OS=Homo sapiens OX=9606 GN=ABHD2 PE=1 SV=1
P08922	ROS1_HUMAN	2154.93	2022.03	1193.92	1978.97	2161.72	1765.92	1712.43	1775.62	1596.05	Proto-oncogene tyrosine-protein kinase ROS OS=Homo sapiens OX=9606 GN=ROS1 PE=1 SV=3
P08962	CD63_HUMAN	29122.8	28655.9	26977.5	20019.2	27204.2	24470	26473.8	28367.3	25410.2	CD63 antigen OS=Homo sapiens OX=9606 GN=CD63 PE=1 SV=2
P09001	RM03_HUMAN	24674.2	24085.8	16335.1	22926.6	24850.8	20619.5	17588.7	19207.8	17616	Large ribosomal subunit protein uL3m OS=Homo sapiens OX=9606 GN=MRPL3 PE=1 SV=1
P09012	SNRPA_HUMAN	50318.9	46675.9	27573.3	45869.5	51309.3	43118.6	41890.6	43837.3	40083.7	U1 small nuclear ribonucleoprotein A OS=Homo sapiens OX=9606 GN=SNRPA PE=1 SV=3
P09104	ENOG_HUMAN	27629.1	27492.7	24097.5	27099.2	30312.2	25514.8	22951.4	22569.3	21976.6	Gamma-enolase OS=Homo sapiens OX=9606 GN=ENO2 PE=1 SV=3
P09110	THIK_HUMAN	37620.4	35556.9	27464.2	34135.8	36241.8	30196.8	27995.1	30007.3	27658	3-ketoacyl-CoA thiolase, peroxisomal OS=Homo sapiens OX=9606 GN=ACAA1 PE=1 SV=2
P09132	SRP19_HUMAN	24468.4	23223.8	19851.6	23308.6	25360.7	21314.7	21622.5	21927.7	19632.2	Signal recognition particle 19 kDa protein OS=Homo sapiens OX=9606 GN=SRP19 PE=1 SV=3
P09234	RU1C_HUMAN	21322.6	20271.4	7709.82	20540.3	21337.8	18323	16346.3	17650.5	14152.4	U1 small nuclear ribonucleoprotein C OS=Homo sapiens OX=9606 GN=SNRPC PE=1 SV=1
P09327	VILI_HUMAN	1432.95	1519.34	1318.43	1274.04	1594.16	1372.39	966.585	947.736	919.929	Villin-1 OS=Homo sapiens OX=9606 GN=VIL1 PE=1 SV=4
P09382	LEG1_HUMAN	63187.2	57536.3	50570.2	61247.4	63097.4	56158.7	52720.5	50857.1	48907.4	Galectin-1 OS=Homo sapiens OX=9606 GN=LGALS1 PE=1 SV=2
P09417	DHPR_HUMAN	10045.1	9600.11	8630.62	9878.31	10862.3	9312.42	8671.78	8589.24	8329.07	Dihydropteridine reductase OS=Homo sapiens OX=9606 GN=QDPR PE=1 SV=2
P09429	HMGB1_HUMAN	173945	166442	89597.6	166052	178324	157878	143371	147621	149753	High mobility group protein B1 OS=Homo sapiens OX=9606 GN=HMGB1 PE=1 SV=3
P09467	F16P1_HUMAN	196406	188454	174453	199295	216199	184424	154213	155346	152384	Fructose-1,6-bisphosphatase 1 OS=Homo sapiens OX=9606 GN=FBP1 PE=1 SV=5
P09493	TPM1_HUMAN	40730.2	35871.3	30934.6	34317	35388	31796.2	38646.1	38628.1	33034.9	Tropomyosin alpha-1 chain OS=Homo sapiens OX=9606 GN=TPM1 PE=1 SV=2
P09496	CLCA_HUMAN	26010.2	25347.8	21272.9	23764.7	25941.5	22343.7	20118.7	21633.7	19210.5	Clathrin light chain A OS=Homo sapiens OX=9606 GN=CLTA PE=1 SV=1
P09497	CLCB_HUMAN	33019.7	28977.4	25261.7	27467	28873.4	25874.8	26744.4	26552.1	23005.7	Clathrin light chain B OS=Homo sapiens OX=9606 GN=CLTB PE=1 SV=1
P09525	ANXA4_HUMAN	50345	47782.8	38312	52719.7	56984.9	49683.8	43593.6	42450.4	40498.1	Annexin A4 OS=Homo sapiens OX=9606 GN=ANXA4 PE=1 SV=4
P09543	CN37_HUMAN	43080.1	38804.7	30658.5	38032.1	40491.7	34892.9	35265.2	36423.1	31722.5	2',3'-cyclic-nucleotide 3'-phosphodiesterase OS=Homo sapiens OX=9606 GN=CNP PE=1 SV=2
P09601	HMOX1_HUMAN	8552.73	8034.49	6117.1	8305.51	9528.83	8354.33	12997.4	10521.5	11355.7	Heme oxygenase 1 OS=Homo sapiens OX=9606 GN=HMOX1 PE=1 SV=1
P09622	DLDH_HUMAN	95306.9	89556.3	76879.3	86328.3	91588.8	77557.9	70129.2	76778.8	67533.2	Dihydrolipoyl dehydrogenase, mitochondrial OS=Homo sapiens OX=9606 GN=DLD PE=1 SV=2
P09651	ROA1_HUMAN	195719	187910	115503	177336	189543	157002	145394	161726	142236	Heterogeneous nuclear ribonucleoprotein A1 OS=Homo sapiens OX=9606 GN=HNRNPA1 PE=1 SV=5
P09661	RU2A_HUMAN	39331.5	38221.4	25776.1	37514.3	39183.9	33013.5	31977.1	33940.9	29835.2	U2 small nuclear ribonucleoprotein A' OS=Homo sapiens OX=9606 GN=SNRPA1 PE=1 SV=2
P09668	CATH_HUMAN	5847.02	5070.57	4237.61	4742.36	5055.34	4503.94	4175.94	4472.68	4152.03	Pro-cathepsin H OS=Homo sapiens OX=9606 GN=CTSH PE=1 SV=4
P09669	COX6C_HUMAN	25122.5	24603.9	16322.1	23425.8	25478.4	21038.8	17813.8	19955.8	18581.5	Cytochrome c oxidase subunit 6C OS=Homo sapiens OX=9606 GN=COX6C PE=1 SV=2
P09758	TACD2_HUMAN	45036.2	37473.3	30178.8	39048.1	42430.5	37710.6	50709	51951.6	43326	Tumor-associated calcium signal transducer 2 OS=Homo sapiens OX=9606 GN=TACSTD2 PE=1 SV=3
P09874	PARP1_HUMAN	223528	217149	139122	212547	232949	198752	179673	190183	174395	Poly [ADP-ribose] polymerase 1 OS=Homo sapiens OX=9606 GN=PARP1 PE=1 SV=4
P09884	DPOLA_HUMAN	44563.7	44890.6	33447.4	41121.3	46256	37625.1	36838.7	38164.8	35762.4	DNA polymerase alpha catalytic subunit OS=Homo sapiens OX=9606 GN=POLA1 PE=1 SV=2
P09960	LKHA4_HUMAN	91005.6	87424.6	80305.4	93680.4	103263	90798.7	77514.8	77872	75652.6	Leukotriene A-4 hydrolase OS=Homo sapiens OX=9606 GN=LTA4H PE=1 SV=2
P09972	ALDOC_HUMAN	107909	101041	90298.8	101542	108528	95881.5	89147.2	85417.9	89470.4	Fructose-bisphosphate aldolase C OS=Homo sapiens OX=9606 GN=ALDOC PE=1 SV=2
P0C0L4	CO4A_HUMAN	797.458	823.912	656.136	736.574	941.938	833.946	825.369	801.312	1379.49	Complement C4-A OS=Homo sapiens OX=9606 GN=C4A PE=1 SV=2
P0C0S5	H2AZ_HUMAN	19482.6	18462.9	5996.42	14919.2	16106	13240.1	12142	13367.3	11371.5	Histone H2A.Z OS=Homo sapiens OX=9606 GN=H2AZ1 PE=1 SV=2
P0C1Z6	TFPT_HUMAN	643.846	600.452	460.411	586.635	627.589	494.847	479.727	508.301	507.723	TCF3 fusion partner OS=Homo sapiens OX=9606 GN=TFPT PE=1 SV=1
P0C2W1	FBSP1_HUMAN	1864.02	1691.53	1325.83	1816.94	2099.44	1730	1646.11	1646.34	1584.5	F-box/SPRY domain-containing protein 1 OS=Homo sapiens OX=9606 GN=FBXO45 PE=1 SV=1
P0C7P3	SLN14_HUMAN	1808.22	1675.28	1532.32	1651.7	1836.82	1589.95	1511.1	1470.62	1268.85	Protein SLFN14 OS=Homo sapiens OX=9606 GN=SLFN14 PE=1 SV=2
P0C7P4	UCRIL_HUMAN	21071.8	21500	15229.7	20355.8	19977.7	16773.6	13523.5	14537.2	13563.2	Putative cytochrome b-c1 complex subunit Rieske-like protein 1 OS=Homo sapiens OX=9606 GN=UQCRFS1P1 PE=5 SV=1
P0C7T5	ATX1L_HUMAN	4052.4	3760.09	2892.84	3828.04	4230.57	3535.97	3377.63	3414.94	3226.82	Ataxin-1-like OS=Homo sapiens OX=9606 GN=ATXN1L PE=1 SV=1
P0C7U0	ELFN1_HUMAN	604.655	561.46	418.777	540.774	558.544	428.131	423.594	435.241	409.817	Protein ELFN1 OS=Homo sapiens OX=9606 GN=ELFN1 PE=1 SV=2
P0C7X2	ZN688_HUMAN	548.373	468.885	301.037	508.909	622.705	462.809	399.792	446.892	636.329	Zinc finger protein 688 OS=Homo sapiens OX=9606 GN=ZNF688 PE=1 SV=1
P0CAP2	GRL1A_HUMAN	2852.49	2755.28	1844.74	2876.39	3169.49	2563.49	2321.4	2466.37	2232.48	DNA-directed RNA polymerase II subunit GRINL1A OS=Homo sapiens OX=9606 GN=POLR2M PE=1 SV=1
P0CG08	GPHRB_HUMAN	3635.88	3443.52	2567.73	3312.96	3449.96	2848.75	2825.22	2871.77	2900.49	Golgi pH regulator B OS=Homo sapiens OX=9606 GN=GPR89B PE=1 SV=1
P0CG12	DERPC_HUMAN	8478.63	8101.73	4473.5	7748.23	8960.15	7075.84	6323.89	6555.23	6357.64	Decreased expression in renal and prostate cancer protein OS=Homo sapiens OX=9606 GN=DERPC PE=1 SV=1
P0CG13	CTF8_HUMAN	2083.3	2019.98	1709.8	1857.51	2173.89	1809.8	1949.53	1890.52	1833.46	Chromosome transmission fidelity protein 8 homolog OS=Homo sapiens OX=9606 GN=CHTF8 PE=1 SV=1
P0CG22	DR4L1_HUMAN	14729.3	14337.4	12076.9	13499	14703.5	11864.9	11058.2	11509.8	9979.27	Putative dehydrogenase/reductase SDR family member 4-like 1 OS=Homo sapiens OX=9606 GN=DHRS4L1 PE=5 SV=1
P0CG48	UBC_HUMAN	239561	205537	148724	198205	211737	185346	173782	164259	197941	Polyubiquitin-C OS=Homo sapiens OX=9606 GN=UBC PE=1 SV=3
P0DI81	TPC2A_HUMAN	2714.01	2447.96	2109.36	2579.08	2796.33	2436.98	2443.11	2367.1	2295.93	Trafficking protein particle complex subunit 2 OS=Homo sapiens OX=9606 GN=TRAPPC2 PE=1 SV=1
P0DJ07	PT100_HUMAN	4715.14	4490.62	3439.49	3947.04	4245.44	3463.78	3223	3480.41	3112.34	Protein PET100 homolog, mitochondrial OS=Homo sapiens OX=9606 GN=PET100 PE=1 SV=1
P0DJD3	RBY1A_HUMAN	9403.02	9105.2	3007.11	7449.78	8274.7	7044.45	6524.35	6602.58	6266.49	RNA-binding motif protein, Y chromosome, family 1 member A1 OS=Homo sapiens OX=9606 GN=RBMY1A1 PE=1 SV=1
P0DKX0	ZN728_HUMAN	727.94	663.407	419.361	680.16	786.2	648.425	592.615	558.898	544.701	Zinc finger protein 728 OS=Homo sapiens OX=9606 GN=ZNF728 PE=4 SV=1
P0DME0	SETLP_HUMAN	58121.9	56989.6	51364.2	55281.3	59735	50324.6	49335.5	48791.9	48701	Protein SETSIP OS=Homo sapiens OX=9606 GN=SETSIP PE=1 SV=2
P0DMM9	ST1A3_HUMAN	6672.8	6003.9	5272.04	6301.29	6770.44	5671.26	5451.47	5446.94	5263.68	Sulfotransferase 1A3 OS=Homo sapiens OX=9606 GN=SULT1A3 PE=1 SV=1
P0DMV9	HS71B_HUMAN	237677	231134	191511	208664	224245	199466	172171	168801	158071	Heat shock 70 kDa protein 1B OS=Homo sapiens OX=9606 GN=HSPA1B PE=1 SV=1
P0DP25	CALM3_HUMAN	170530	158777	144217	160133	165353	149177	137885	141199	133371	Calmodulin-3 OS=Homo sapiens OX=9606 GN=CALM3 PE=1 SV=1
P0DP91	ERPG3_HUMAN	1192.72	1056.23	616.716	1100.35	1281.27	1025.78	997.873	1017.8	871.194	Chimeric ERCC6-PGBD3 protein OS=Homo sapiens OX=9606 GN=ERCC6 PE=1 SV=1
P0DPB5	RPC22_HUMAN	3196.32	3062.38	1756.92	3096.14	3843.26	3023.58	2586.94	2745.96	2556.21	Protein POLR1D, isoform 2 OS=Homo sapiens OX=9606 GN=POLR1D PE=1 SV=1
P0DPB6	RPAC2_HUMAN	9415.97	9263.05	7663.38	8180.2	9434.41	7982.17	7426.62	8311.83	7994.18	DNA-directed RNA polymerases I and III subunit RPAC2 OS=Homo sapiens OX=9606 GN=POLR1D PE=1 SV=1
P0DPD8	EFCE2_HUMAN	4782.78	4645.49	4212.86	4829.31	5317.32	4414.59	4423.14	4311.61	4320.86	EEF1AKMT4-ECE2 readthrough transcript protein OS=Homo sapiens OX=9606 GN=EEF1AKMT4-ECE2 PE=1 SV=1
P0DPI2	GAL3A_HUMAN	53189.5	49584.4	42583.2	47513.8	50152.7	41863.3	36608.1	39877	36658.4	Glutamine amidotransferase-like class 1 domain-containing protein 3, mitochondrial OS=Homo sapiens OX=9606 GN=GATD3 PE=1 SV=1
P0DPK5	H3Y2_HUMAN	2553.6	3728.75	1972.64	3673.1	3110.22	2478.9	2240.67	2630	1646.21	Histone H3.X OS=Homo sapiens OX=9606 GN=H3Y2 PE=5 SV=1
P0DTL6	ZTRF1_HUMAN	3827.27	3629.35	3071.58	3816.76	4041.32	3261.32	3307.34	3407.4	3461.02	Zinc finger TRAF-type-containing protein 1 OS=Homo sapiens OX=9606 GN=ZFTRAF1 PE=2 SV=1
P10109	ADX_HUMAN	15102.2	14374.4	12194.6	12265.9	13373.5	11001.7	10466.1	11820.9	10361.7	Adrenodoxin, mitochondrial OS=Homo sapiens OX=9606 GN=FDX1 PE=1 SV=1
P10114	RAP2A_HUMAN	4491.01	4286.36	3929.05	4959.44	4905.19	4637.78	3986.34	4116.15	3344.67	Ras-related protein Rap-2a OS=Homo sapiens OX=9606 GN=RAP2A PE=1 SV=1
P10155	RO60_HUMAN	46684.5	44703.8	36052.2	46481.8	50046.9	42966.9	39221	39444.8	38627	RNA-binding protein RO60 OS=Homo sapiens OX=9606 GN=RO60 PE=1 SV=2
P10176	COX8A_HUMAN	1901.14	1819.23	1507.69	1919.45	2291.69	1779.08	1602.4	1669.46	1525.17	Cytochrome c oxidase subunit 8A, mitochondrial OS=Homo sapiens OX=9606 GN=COX8A PE=1 SV=2
P10243	MYBA_HUMAN	1754.15	1734.91	1239.75	2083.87	2262.48	1703.37	1197.73	1471.2	1103.66	Myb-related protein A OS=Homo sapiens OX=9606 GN=MYBL1 PE=1 SV=2
P10244	MYBB_HUMAN	3937.59	3808.44	2675.32	3571.58	4073.6	2946.09	3030.73	3161.81	2848.38	Myb-related protein B OS=Homo sapiens OX=9606 GN=MYBL2 PE=1 SV=1
P10253	LYAG_HUMAN	40253.2	37448.8	31082.6	38621.5	42353.8	34513.9	29500	31958.4	29455.9	Lysosomal alpha-glucosidase OS=Homo sapiens OX=9606 GN=GAA PE=1 SV=4
P10275	ANDR_HUMAN	3121.98	2950.43	2275.46	3137.16	3376.13	2706.55	2246.61	2436.14	2287.63	Androgen receptor OS=Homo sapiens OX=9606 GN=AR PE=1 SV=3
P10276	RARA_HUMAN	11140	11185.4	8353.1	10609.8	12192.6	10080.3	8549.58	9189.86	8016.04	Retinoic acid receptor alpha OS=Homo sapiens OX=9606 GN=RARA PE=1 SV=2
P10301	RRAS_HUMAN	10328.1	9158.23	7375.41	9378.44	10546.9	8461.33	8509.15	8806.17	7684.77	Ras-related protein R-Ras OS=Homo sapiens OX=9606 GN=RRAS PE=1 SV=1
P10321	HLAC_HUMAN	10135.2	9453.25	8339.52	8774.26	9351.02	8138.32	8163.67	8536.68	7801.63	HLA class I histocompatibility antigen, C alpha chain OS=Homo sapiens OX=9606 GN=HLA-C PE=1 SV=3
P10398	ARAF_HUMAN	20054.5	19298.4	14954.4	19703.7	21171	18381.1	16344.5	17210.8	15548.1	Serine/threonine-protein kinase A-Raf OS=Homo sapiens OX=9606 GN=ARAF PE=1 SV=2
P10412	H14_HUMAN	21065.7	27484.5	5133.75	21836.3	11876.1	13077.9	16006.4	9973.52	9306.33	Histone H1.4 OS=Homo sapiens OX=9606 GN=H1-4 PE=1 SV=2
P10515	ODP2_HUMAN	43821.4	42254.4	35239.7	39767.4	43014.9	35918.1	33080.7	35637.7	37878.1	Dihydrolipoyllysine-residue acetyltransferase component of pyruvate dehydrogenase complex, mitochondrial OS=Homo sapiens OX=9606 GN=DLAT PE=1 SV=3
P10586	PTPRF_HUMAN	49418.8	45567.4	38402.4	50007.4	54010.7	44061.6	39911.7	41742.2	38848.6	Receptor-type tyrosine-protein phosphatase F OS=Homo sapiens OX=9606 GN=PTPRF PE=1 SV=2
P10588	NR2F6_HUMAN	10270	9404.52	7151.91	9407.04	9528.39	8002.56	7583.2	8036.05	7731.16	Nuclear receptor subfamily 2 group F member 6 OS=Homo sapiens OX=9606 GN=NR2F6 PE=1 SV=2
P10589	COT1_HUMAN	12165.4	12092.3	9091.25	10961.1	12053.6	9622.04	7948.53	8754.9	8432.85	COUP transcription factor 1 OS=Homo sapiens OX=9606 GN=NR2F1 PE=1 SV=1
P10599	THIO_HUMAN	76764.1	74153.1	67262.2	76944.9	81585.9	73822.5	66334.7	66164.1	84336.9	Thioredoxin OS=Homo sapiens OX=9606 GN=TXN PE=1 SV=3
P10606	COX5B_HUMAN	31319.3	29976.3	25154.7	28251.6	29729	25482.5	21689.2	23522.4	21663.3	Cytochrome c oxidase subunit 5B, mitochondrial OS=Homo sapiens OX=9606 GN=COX5B PE=1 SV=2
P10619	PPGB_HUMAN	30794.4	28638.3	22736.8	29540.3	31061.5	26551.2	22954.6	24432.8	25721.1	Lysosomal protective protein OS=Homo sapiens OX=9606 GN=CTSA PE=1 SV=2
P10620	MGST1_HUMAN	28517.8	28409.8	23853.3	28113.2	29475	25355.6	22905	24824	23117.2	Microsomal glutathione S-transferase 1 OS=Homo sapiens OX=9606 GN=MGST1 PE=1 SV=1
P10636	TAU_HUMAN	24862.7	24652.7	15576.8	25304.9	28450.2	23627.6	19508.8	19728.8	19260.1	Microtubule-associated protein tau OS=Homo sapiens OX=9606 GN=MAPT PE=1 SV=5
P10644	KAP0_HUMAN	55167.4	52576.5	48544.8	50387.5	56797.2	47299.1	41897.6	43622	41047.4	cAMP-dependent protein kinase type I-alpha regulatory subunit OS=Homo sapiens OX=9606 GN=PRKAR1A PE=1 SV=1
P10746	HEM4_HUMAN	2830.84	2678.92	2444.23	2833.95	2993.09	2513.35	2111.31	2106.38	1951.47	Uroporphyrinogen-III synthase OS=Homo sapiens OX=9606 GN=UROS PE=1 SV=1
P10768	ESTD_HUMAN	44243.4	42853	39512.3	45016.7	49247.8	42360	37136.4	37468	34858.2	S-formylglutathione hydrolase OS=Homo sapiens OX=9606 GN=ESD PE=1 SV=2
P10809	CH60_HUMAN	762152	754707	543089	695395	737203	619772	576829	629487	580610	60 kDa heat shock protein, mitochondrial OS=Homo sapiens OX=9606 GN=HSPD1 PE=1 SV=2
P10909	CLUS_HUMAN	21392.6	19949.4	15378.4	16836.4	18016.5	15468.7	14181.8	14513.6	13505.7	Clusterin OS=Homo sapiens OX=9606 GN=CLU PE=1 SV=1
P11021	BIP_HUMAN	355436	334898	280103	349631	364726	317736	293954	325238	286864	Endoplasmic reticulum chaperone BiP OS=Homo sapiens OX=9606 GN=HSPA5 PE=1 SV=2
P11047	LAMC1_HUMAN	40851.2	37640.2	27906.9	40334.4	43475.6	36748	34897.7	36140.8	31345.4	Laminin subunit gamma-1 OS=Homo sapiens OX=9606 GN=LAMC1 PE=1 SV=3
P11055	MYH3_HUMAN	1751.81	1630.23	1035.84	1520.2	1684.02	1425.74	1337.86	1443.11	1328.57	Myosin-3 OS=Homo sapiens OX=9606 GN=MYH3 PE=1 SV=3
P11117	PPAL_HUMAN	10755.3	10541.3	8882.49	10255.9	10971.3	8933.82	7964.78	8611.54	7735.19	Lysosomal acid phosphatase OS=Homo sapiens OX=9606 GN=ACP2 PE=1 SV=3
P11137	MTAP2_HUMAN	1672.24	1822.75	1277.65	1589.23	1668.13	1435.81	1263.68	1279.96	1234.71	Microtubule-associated protein 2 OS=Homo sapiens OX=9606 GN=MAP2 PE=1 SV=4
P11142	HSP7C_HUMAN	383302	363197	310732	347004	365689	319935	300578	307380	280699	Heat shock cognate 71 kDa protein OS=Homo sapiens OX=9606 GN=HSPA8 PE=1 SV=1
P11166	GTR1_HUMAN	15803.5	15334.6	12409.5	14904.5	16673.9	12907.4	11638.9	12658.2	11752.9	Solute carrier family 2, facilitated glucose transporter member 1 OS=Homo sapiens OX=9606 GN=SLC2A1 PE=1 SV=2
P11171	EPB41_HUMAN	22135.9	21091	16261.7	20975.2	22824.8	19740.5	17769	18871.3	16952.4	Protein 4.1 OS=Homo sapiens OX=9606 GN=EPB41 PE=1 SV=4
P11172	UMPS_HUMAN	35312.5	34257.5	29648.5	34862.4	38586.8	33242.9	31164.6	31431.1	30454.9	Uridine 5'-monophosphate synthase OS=Homo sapiens OX=9606 GN=UMPS PE=1 SV=1
P11177	ODPB_HUMAN	53821.9	50269.6	39758.9	49437.2	52217.1	43873.3	37423.8	40544.6	37389.3	Pyruvate dehydrogenase E1 component subunit beta, mitochondrial OS=Homo sapiens OX=9606 GN=PDHB PE=1 SV=3
P11182	ODB2_HUMAN	10908	10624	8030.35	10633	11261.1	9505.44	7961.62	8815.19	8046.01	Lipoamide acyltransferase component of branched-chain alpha-keto acid dehydrogenase complex, mitochondrial OS=Homo sapiens OX=9606 GN=DBT PE=1 SV=4
P11215	ITAM_HUMAN	3810.73	3676.16	3057.81	3642.56	3993.19	3321.44	3218.47	2976.53	3806	Integrin alpha-M OS=Homo sapiens OX=9606 GN=ITGAM PE=1 SV=2
P11216	PYGB_HUMAN	64110.8	60807.2	50894	63720.9	69172.9	60209.4	57155	57225.6	53873.1	Glycogen phosphorylase, brain form OS=Homo sapiens OX=9606 GN=PYGB PE=1 SV=5
P11233	RALA_HUMAN	31516.8	29138.5	21742.6	27680.2	29211.8	25503.5	24205.5	26036.6	22256.7	Ras-related protein Ral-A OS=Homo sapiens OX=9606 GN=RALA PE=1 SV=1
P11234	RALB_HUMAN	48428.5	44143.7	32658.2	42754.3	46149.2	38009.2	38541.3	40144.4	35724.3	Ras-related protein Ral-B OS=Homo sapiens OX=9606 GN=RALB PE=1 SV=1
P11274	BCR_HUMAN	11965.4	13375.7	9107.09	13228.8	12318.6	10254.7	10374.2	10433.2	9713.56	Breakpoint cluster region protein OS=Homo sapiens OX=9606 GN=BCR PE=1 SV=2
P11279	LAMP1_HUMAN	29982.8	29343.6	26203.1	28101.6	30051.3	24939.5	23510.5	24757.6	22611.6	Lysosome-associated membrane glycoprotein 1 OS=Homo sapiens OX=9606 GN=LAMP1 PE=1 SV=3
P11310	ACADM_HUMAN	23630.7	23731.4	18803.7	23046.1	24824.5	20732.5	16903.9	18440.8	17067	Medium-chain specific acyl-CoA dehydrogenase, mitochondrial OS=Homo sapiens OX=9606 GN=ACADM PE=1 SV=1
P11387	TOP1_HUMAN	108365	100129	49999.5	184413	179879	124801	90413.2	123903	66276.2	DNA topoisomerase 1 OS=Homo sapiens OX=9606 GN=TOP1 PE=1 SV=2
P11388	TOP2A_HUMAN	165038	172389	86281.5	143206	160407	127605	126700	152483	111818	DNA topoisomerase 2-alpha OS=Homo sapiens OX=9606 GN=TOP2A PE=1 SV=3
P11413	G6PD_HUMAN	177775	165073	143315	175006	190533	167909	159379	155762	149239	Glucose-6-phosphate 1-dehydrogenase OS=Homo sapiens OX=9606 GN=G6PD PE=1 SV=4
P11441	UBL4A_HUMAN	20555.3	19298.9	16689.2	19497.7	21473.1	18385.2	16927.5	17310.4	15862.9	Ubiquitin-like protein 4A OS=Homo sapiens OX=9606 GN=UBL4A PE=1 SV=1
P11473	VDR_HUMAN	3664.73	3536.09	2723.97	3645.9	3912.7	3397.89	3009.17	3009.39	2929.74	Vitamin D3 receptor OS=Homo sapiens OX=9606 GN=VDR PE=1 SV=1
P11474	ERR1_HUMAN	4064.96	3932.9	2857.99	3614.89	4118.03	3434.03	3112.98	3296.35	3183.13	Steroid hormone receptor ERR1 OS=Homo sapiens OX=9606 GN=ESRRA PE=1 SV=3
P11498	PYC_HUMAN	64007.5	60805.1	49843.1	58267.4	62799.5	52000.3	48299.8	52003.6	48684.3	Pyruvate carboxylase, mitochondrial OS=Homo sapiens OX=9606 GN=PC PE=1 SV=2
P11532	DMD_HUMAN	4568.64	4244.38	3579.73	3733.24	4320.26	3499.37	3559.3	3396.09	3182.96	Dystrophin OS=Homo sapiens OX=9606 GN=DMD PE=1 SV=3
P11586	C1TC_HUMAN	243472	236852	203436	234685	257289	219175	204685	209304	200078	C-1-tetrahydrofolate synthase, cytoplasmic OS=Homo sapiens OX=9606 GN=MTHFD1 PE=1 SV=4
P11717	MPRI_HUMAN	74689.4	72014.2	58271.1	71217.5	77183.8	64605.7	58159.4	62390.6	55277	Cation-independent mannose-6-phosphate receptor OS=Homo sapiens OX=9606 GN=IGF2R PE=1 SV=3
P11766	ADHX_HUMAN	56338.6	51388.4	49102	54614.8	60038.7	53072.7	44202.3	44745.3	41904.2	Alcohol dehydrogenase class-3 OS=Homo sapiens OX=9606 GN=ADH5 PE=1 SV=4
P11802	CDK4_HUMAN	16452.2	15724.5	13001	15309.2	16851.6	13486.5	12896	13197.4	12827.1	Cyclin-dependent kinase 4 OS=Homo sapiens OX=9606 GN=CDK4 PE=1 SV=2
P11908	PRPS2_HUMAN	13688	12867.8	11247.1	13004.7	13533.5	11965.8	10938.6	10859.4	10663.5	Ribose-phosphate pyrophosphokinase 2 OS=Homo sapiens OX=9606 GN=PRPS2 PE=1 SV=2
P11926	DCOR_HUMAN	1519.84	1407.59	1223.42	1612.36	1966.9	1615.99	1329.97	1314.87	1514.78	Ornithine decarboxylase OS=Homo sapiens OX=9606 GN=ODC1 PE=1 SV=2
P11940	PABP1_HUMAN	145760	137666	74138.8	129977	143561	120543	114242	115806	105104	Polyadenylate-binding protein 1 OS=Homo sapiens OX=9606 GN=PABPC1 PE=1 SV=2
P12004	PCNA_HUMAN	103038	99060.4	91826.8	97028.7	105019	89358.4	87824.3	88631.7	81914.8	Proliferating cell nuclear antigen OS=Homo sapiens OX=9606 GN=PCNA PE=1 SV=1
P12074	CX6A1_HUMAN	4231.87	4090.26	3379.81	4003.12	4219.51	3620.96	3182.17	3448.73	3206.02	Cytochrome c oxidase subunit 6A1, mitochondrial OS=Homo sapiens OX=9606 GN=COX6A1 PE=1 SV=4
P12081	HARS1_HUMAN	83146.9	77785.9	66003.7	79563.3	87480.6	75092.7	70501.5	69246.1	63979	Histidine--tRNA ligase, cytoplasmic OS=Homo sapiens OX=9606 GN=HARS1 PE=1 SV=2
P12109	CO6A1_HUMAN	610.978	595.469	465.661	558.981	617.161	496.279	534.461	511.716	476.8	Collagen alpha-1(VI) chain OS=Homo sapiens OX=9606 GN=COL6A1 PE=1 SV=3
P12235	ADT1_HUMAN	4268.12	4206.77	3283.26	3984.48	4247.36	3589.1	3392.64	3497.62	3485.53	ADP/ATP translocase 1 OS=Homo sapiens OX=9606 GN=SLC25A4 PE=1 SV=4
P12236	ADT3_HUMAN	139642	138587	101999	121231	129531	111671	106168	112255	113413	ADP/ATP translocase 3 OS=Homo sapiens OX=9606 GN=SLC25A6 PE=1 SV=4
P12259	FA5_HUMAN	17293.1	15522	10207.5	14075.5	15633.2	15021.3	8422.16	8763.4	9301.1	Coagulation factor V OS=Homo sapiens OX=9606 GN=F5 PE=1 SV=4
P12268	IMDH2_HUMAN	100019	95427.4	81725.8	91410.3	100917	88012.2	84474.5	85747.6	80242.8	Inosine-5'-monophosphate dehydrogenase 2 OS=Homo sapiens OX=9606 GN=IMPDH2 PE=1 SV=2
P12270	TPR_HUMAN	261079	248554	173726	229218	246215	205104	197204	214987	185656	Nucleoprotein TPR OS=Homo sapiens OX=9606 GN=TPR PE=1 SV=3
P12273	PIP_HUMAN	1907.25	1680.79	1602.19	1361.1	1600.52	1636.08	2182.48	1253.37	1560.99	Prolactin-inducible protein OS=Homo sapiens OX=9606 GN=PIP PE=1 SV=1
P12429	ANXA3_HUMAN	53056.3	45041.2	35833.9	46766.5	49312.3	47129.3	59385	52888.8	47120.1	Annexin A3 OS=Homo sapiens OX=9606 GN=ANXA3 PE=1 SV=3
P12532	KCRU_HUMAN	38379	37715.7	33767.3	38582.3	42689.9	35026.2	30331.8	33635.4	30147.6	Creatine kinase U-type, mitochondrial OS=Homo sapiens OX=9606 GN=CKMT1A PE=1 SV=1
P12694	ODBA_HUMAN	24363.1	23416.3	19264.7	23354.4	24355.8	20827.7	18183.1	18949.3	17898.1	2-oxoisovalerate dehydrogenase subunit alpha, mitochondrial OS=Homo sapiens OX=9606 GN=BCKDHA PE=1 SV=2
P12814	ACTN1_HUMAN	156795	136517	124272	140092	153747	140334	149265	137371	127843	Alpha-actinin-1 OS=Homo sapiens OX=9606 GN=ACTN1 PE=1 SV=2
P12830	CADH1_HUMAN	74540.9	68600.8	58829.9	68015.1	73990.3	62845.3	64521.4	66922.7	60828.1	Cadherin-1 OS=Homo sapiens OX=9606 GN=CDH1 PE=1 SV=3
P12931	SRC_HUMAN	9880.51	9026.15	7650.7	9607.26	10419.6	9136.83	8423.08	8735.44	8622.56	Proto-oncogene tyrosine-protein kinase Src OS=Homo sapiens OX=9606 GN=SRC PE=1 SV=3
P12955	PEPD_HUMAN	25614.8	22042.1	18828	22323.3	25452.9	23397.2	20318.4	20684.8	18939.6	Xaa-Pro dipeptidase OS=Homo sapiens OX=9606 GN=PEPD PE=1 SV=3
P12956	XRCC6_HUMAN	262021	252440	188032	241188	262637	221685	210179	220412	205008	X-ray repair cross-complementing protein 6 OS=Homo sapiens OX=9606 GN=XRCC6 PE=1 SV=2
P13010	XRCC5_HUMAN	211909	206737	175558	200335	220026	184558	173330	179550	175722	X-ray repair cross-complementing protein 5 OS=Homo sapiens OX=9606 GN=XRCC5 PE=1 SV=3
P13051	UNG_HUMAN	14682.7	14065.4	11031.7	13333.1	14122.8	11560.2	9739.9	10518.2	9708.07	Uracil-DNA glycosylase OS=Homo sapiens OX=9606 GN=UNG PE=1 SV=2
P13073	COX41_HUMAN	52831.5	52567.2	41203.2	47914	52243.7	42338.4	39832.6	44773.7	38372.5	Cytochrome c oxidase subunit 4 isoform 1, mitochondrial OS=Homo sapiens OX=9606 GN=COX4I1 PE=1 SV=1
P13196	HEM1_HUMAN	3405.7	3385.13	2683.56	3218.98	4210.18	2983.07	3365.03	3335.4	2947.77	5-aminolevulinate synthase, non-specific, mitochondrial OS=Homo sapiens OX=9606 GN=ALAS1 PE=1 SV=2
P13284	GILT_HUMAN	10566.4	10169.7	8655.57	10560.2	11004.5	9575.03	8079.95	8952.61	8226.39	Gamma-interferon-inducible lysosomal thiol reductase OS=Homo sapiens OX=9606 GN=IFI30 PE=1 SV=3
P13473	LAMP2_HUMAN	21990.3	21373.1	18760	20492	21174.5	18161.1	15714.9	16281.9	15459.1	Lysosome-associated membrane glycoprotein 2 OS=Homo sapiens OX=9606 GN=LAMP2 PE=1 SV=2
P13489	RINI_HUMAN	78262.5	72169.9	66348.4	76114.9	81558.2	71118.8	65853.3	65087.8	63779.3	Ribonuclease inhibitor OS=Homo sapiens OX=9606 GN=RNH1 PE=1 SV=2
P13498	CY24A_HUMAN	12457.4	11592.1	8979.74	13043.4	14052.4	11572	9496.19	10444.4	9381.32	Cytochrome b-245 light chain OS=Homo sapiens OX=9606 GN=CYBA PE=1 SV=3
P13631	RARG_HUMAN	4641.91	4422.38	2794.52	4441.15	4854.28	4020.16	4264	4442.29	4041.37	Retinoic acid receptor gamma OS=Homo sapiens OX=9606 GN=RARG PE=1 SV=1
P13637	AT1A3_HUMAN	579.708	507.299	419.411	526.394	542.376	458.803	466.296	520.803	491.677	Sodium/potassium-transporting ATPase subunit alpha-3 OS=Homo sapiens OX=9606 GN=ATP1A3 PE=1 SV=3
P13639	EF2_HUMAN	629603	610824	545771	611617	674282	577075	566041	559683	539984	Elongation factor 2 OS=Homo sapiens OX=9606 GN=EEF2 PE=1 SV=4
P13640	MT1G_HUMAN	15596.7	15740.7	17718.2	18447.4	18671.3	15673.6	66906.4	62297.4	47613.5	Metallothionein-1G OS=Homo sapiens OX=9606 GN=MT1G PE=1 SV=2
P13667	PDIA4_HUMAN	243344	231060	187640	227997	244982	200373	176496	194240	168824	Protein disulfide-isomerase A4 OS=Homo sapiens OX=9606 GN=PDIA4 PE=1 SV=2
P13674	P4HA1_HUMAN	41894.3	41903.2	30549.2	38778.7	41801	34545.3	28141.1	31104.7	27057.3	Prolyl 4-hydroxylase subunit alpha-1 OS=Homo sapiens OX=9606 GN=P4HA1 PE=1 SV=2
P13693	TCTP_HUMAN	93225.1	88764.3	76921.6	85884.7	92901.4	81400.9	81269.7	82962.7	76771.1	Translationally-controlled tumor protein OS=Homo sapiens OX=9606 GN=TPT1 PE=1 SV=1
P13716	HEM2_HUMAN	7452	6899.5	5935.8	7679.23	7881.16	6750.73	5788.06	5945.24	5673.54	Delta-aminolevulinic acid dehydratase OS=Homo sapiens OX=9606 GN=ALAD PE=1 SV=1
P13747	HLAE_HUMAN	1044.15	934.904	721.797	946.799	1036.03	862.046	847.616	853.968	810.694	HLA class I histocompatibility antigen, alpha chain E OS=Homo sapiens OX=9606 GN=HLA-E PE=1 SV=4
P13796	PLSL_HUMAN	4209.36	3717.05	3065.93	4104.57	4366.54	3959.33	4093.04	3859.42	5190.56	Plastin-2 OS=Homo sapiens OX=9606 GN=LCP1 PE=1 SV=6
P13797	PLST_HUMAN	89702.8	78351.2	70485.9	83972	91258.1	82631.7	89636.4	83736.4	81259.3	Plastin-3 OS=Homo sapiens OX=9606 GN=PLS3 PE=1 SV=4
P13798	ACPH_HUMAN	62121.1	58657.8	50675.1	60379.9	66720.2	56447.8	51669.4	51510.1	50445.9	Acylamino-acid-releasing enzyme OS=Homo sapiens OX=9606 GN=APEH PE=1 SV=4
P13804	ETFA_HUMAN	96233	93165.4	78190.6	87865.4	92961.6	79161.6	67802.2	73201	67486.2	Electron transfer flavoprotein subunit alpha, mitochondrial OS=Homo sapiens OX=9606 GN=ETFA PE=1 SV=1
P13807	GYS1_HUMAN	47974.6	45821	38547	47008.1	51150.8	43809.9	38102	38698.5	36427.4	Glycogen [starch] synthase, muscle OS=Homo sapiens OX=9606 GN=GYS1 PE=1 SV=2
P13861	KAP2_HUMAN	37261.2	34525	30352.7	34873.4	37386.8	32580.9	30426	31311.7	28314.6	cAMP-dependent protein kinase type II-alpha regulatory subunit OS=Homo sapiens OX=9606 GN=PRKAR2A PE=1 SV=2
P13929	ENOB_HUMAN	4460.42	4377.01	3702.26	4228.47	4726.5	4623.26	4010.3	4154.78	3915.64	Beta-enolase OS=Homo sapiens OX=9606 GN=ENO3 PE=1 SV=5
P13984	T2FB_HUMAN	18728.8	17976.8	12498.5	17551.1	19249.1	15968.7	15091.6	15400.4	14554.1	General transcription factor IIF subunit 2 OS=Homo sapiens OX=9606 GN=GTF2F2 PE=1 SV=2
P13987	CD59_HUMAN	15644.3	13433.1	11552.1	13901.2	14289.3	12276.9	11244.8	11876.1	10047.3	CD59 glycoprotein OS=Homo sapiens OX=9606 GN=CD59 PE=1 SV=1
P13995	MTDC_HUMAN	24481.1	24413.4	18079.6	23565.6	25419.4	20284.5	24135.2	25309.3	21098.2	Bifunctional methylenetetrahydrofolate dehydrogenase/cyclohydrolase, mitochondrial OS=Homo sapiens OX=9606 GN=MTHFD2 PE=1 SV=2
P14174	MIF_HUMAN	57453.9	59672.6	48288.2	57509.9	65163.6	54512.3	51777.2	51190.9	63246	Macrophage migration inhibitory factor OS=Homo sapiens OX=9606 GN=MIF PE=1 SV=4
P14209	CD99_HUMAN	5130.44	4897.96	4538.17	4947.62	5334.02	4318.73	4138.33	4385.71	3773.21	CD99 antigen OS=Homo sapiens OX=9606 GN=CD99 PE=1 SV=1
P14314	GLU2B_HUMAN	147570	139977	121377	128693	138457	112048	106179	116835	103140	Glucosidase 2 subunit beta OS=Homo sapiens OX=9606 GN=PRKCSH PE=1 SV=2
P14316	IRF2_HUMAN	1975.16	1879.82	915.739	1974.18	2199.35	1855.77	1603.51	1630.08	1614.32	Interferon regulatory factor 2 OS=Homo sapiens OX=9606 GN=IRF2 PE=1 SV=2
P14324	FPPS_HUMAN	37856.7	32816.7	29468.1	35261.8	37267.7	33822.4	33869.6	32581.6	32288.2	Farnesyl pyrophosphate synthase OS=Homo sapiens OX=9606 GN=FDPS PE=1 SV=4
P14373	TRI27_HUMAN	13683.2	12586.8	10866.2	13093	14126	12094.2	11458.5	12133.6	10649.9	Zinc finger protein RFP OS=Homo sapiens OX=9606 GN=TRIM27 PE=1 SV=1
P14406	CX7A2_HUMAN	16708.2	15692.4	12811.5	14627.9	15653.7	12997.5	11296.8	12247.6	10702.9	Cytochrome c oxidase subunit 7A2, mitochondrial OS=Homo sapiens OX=9606 GN=COX7A2 PE=1 SV=1
P14550	AK1A1_HUMAN	36688.9	35794.4	32797.6	38819.5	41878.6	37588	31648.8	32020.5	30885.4	Aldo-keto reductase family 1 member A1 OS=Homo sapiens OX=9606 GN=AKR1A1 PE=1 SV=3
P14618	KPYM_HUMAN	573500	548384	452475	558083	599942	521310	482186	484590	461796	Pyruvate kinase PKM OS=Homo sapiens OX=9606 GN=PKM PE=1 SV=4
P14621	ACYP2_HUMAN	4215.64	4044.87	3553.71	3972.14	4402.49	3786.81	3514.92	3531.91	3220.62	Acylphosphatase-2 OS=Homo sapiens OX=9606 GN=ACYP2 PE=1 SV=2
P14625	ENPL_HUMAN	413619	398738	348446	399720	417156	352540	302296	331599	297021	Endoplasmin OS=Homo sapiens OX=9606 GN=HSP90B1 PE=1 SV=1
P14635	CCNB1_HUMAN	7141.99	6871.35	3568.54	5678.22	6893.92	5905.89	5483.1	5964.05	5703.82	G2/mitotic-specific cyclin-B1 OS=Homo sapiens OX=9606 GN=CCNB1 PE=1 SV=1
P14649	MYL6B_HUMAN	22799.2	20588.2	18875.5	20440.5	21998	18109.2	18689.2	18253.1	16433.5	Myosin light chain 6B OS=Homo sapiens OX=9606 GN=MYL6B PE=1 SV=1
P14678	RSMB_HUMAN	40535.4	38718.5	22909.4	37218.5	41905.2	35406.1	33843.8	34421.9	30026.8	Small nuclear ribonucleoprotein-associated proteins B and B' OS=Homo sapiens OX=9606 GN=SNRPB PE=1 SV=2
P14735	IDE_HUMAN	97107.1	91562.4	83293.9	95741	103313	86875.5	80317.5	79958.7	74294.5	Insulin-degrading enzyme OS=Homo sapiens OX=9606 GN=IDE PE=1 SV=4
P14854	CX6B1_HUMAN	28538.7	27104.6	22706.4	26374.8	27461.4	22198.1	19783.1	22157.9	18818	Cytochrome c oxidase subunit 6B1 OS=Homo sapiens OX=9606 GN=COX6B1 PE=1 SV=2
P14859	PO2F1_HUMAN	8375.12	7888.92	6318.25	7828.04	8470.28	7075.52	6428.68	6549.94	6416.33	POU domain, class 2, transcription factor 1 OS=Homo sapiens OX=9606 GN=POU2F1 PE=1 SV=2
P14866	HNRPL_HUMAN	175484	167415	124309	157198	166226	141275	138458	150417	133140	Heterogeneous nuclear ribonucleoprotein L OS=Homo sapiens OX=9606 GN=HNRNPL PE=1 SV=2
P14868	SYDC_HUMAN	93187.2	87469.7	69800.1	87436.3	96127.8	82322.3	77851.6	78683.4	72655.3	Aspartate--tRNA ligase, cytoplasmic OS=Homo sapiens OX=9606 GN=DARS1 PE=1 SV=2
P14927	QCR7_HUMAN	38778	37108.8	23103.7	34376.7	36424.1	30345.3	24998.7	28165.9	25076.3	Cytochrome b-c1 complex subunit 7 OS=Homo sapiens OX=9606 GN=UQCRB PE=1 SV=2
P15056	BRAF_HUMAN	12019.1	11103.6	9353.68	11293.5	12233.6	10715.7	9314.61	9643.86	9062.14	Serine/threonine-protein kinase B-raf OS=Homo sapiens OX=9606 GN=BRAF PE=1 SV=4
P15104	GLNA_HUMAN	14065.5	12657.9	10779.7	13190.5	14510.3	12174	10493.4	10960.6	10599.4	Glutamine synthetase OS=Homo sapiens OX=9606 GN=GLUL PE=1 SV=4
P15144	AMPN_HUMAN	1327.69	1262.04	1161.68	1351.25	1488.94	1178.12	1049.6	919.12	2080.84	Aminopeptidase N OS=Homo sapiens OX=9606 GN=ANPEP PE=1 SV=4
P15151	PVR_HUMAN	4405.82	4162.97	3609.1	4185.96	4515.17	3818.81	3731.86	3881.3	3280.63	Poliovirus receptor OS=Homo sapiens OX=9606 GN=PVR PE=1 SV=2
P15153	RAC2_HUMAN	9855.53	9262.95	6751.31	9308.62	9637.96	8336.6	7555.74	8123.78	7470.49	Ras-related C3 botulinum toxin substrate 2 OS=Homo sapiens OX=9606 GN=RAC2 PE=1 SV=1
P15170	ERF3A_HUMAN	37603.6	35528.9	34444.6	35815.5	38850.3	33603.7	31558.1	32974.4	28048.9	Eukaryotic peptide chain release factor GTP-binding subunit ERF3A OS=Homo sapiens OX=9606 GN=GSPT1 PE=1 SV=1
P15291	B4GT1_HUMAN	23911.5	23395.1	18751	23008.7	24357.1	20643.8	19093	19939.1	19314.7	Beta-1,4-galactosyltransferase 1 OS=Homo sapiens OX=9606 GN=B4GALT1 PE=1 SV=5
P15311	EZRI_HUMAN	179762	161025	141778	167226	181000	160279	164725	161973	146372	Ezrin OS=Homo sapiens OX=9606 GN=EZR PE=1 SV=4
P15313	VATB1_HUMAN	23137.9	22107.1	18446.6	22735.5	25014.5	21482.1	19462.4	19951.3	19077.1	V-type proton ATPase subunit B, kidney isoform OS=Homo sapiens OX=9606 GN=ATP6V1B1 PE=1 SV=3
P15336	ATF2_HUMAN	2609.17	2442.84	1967.48	2424.56	2730.26	2206.76	1932.14	2036.83	1927.06	Cyclic AMP-dependent transcription factor ATF-2 OS=Homo sapiens OX=9606 GN=ATF2 PE=1 SV=4
P15374	UCHL3_HUMAN	19557.4	18157.4	16975.8	19828.2	21358.8	18992.2	17150.1	17165.7	16339	Ubiquitin carboxyl-terminal hydrolase isozyme L3 OS=Homo sapiens OX=9606 GN=UCHL3 PE=1 SV=1
P15407	FOSL1_HUMAN	2452.19	2201.11	1551.81	2349.57	2473.3	2364.74	2087.9	2035.36	2049.78	Fos-related antigen 1 OS=Homo sapiens OX=9606 GN=FOSL1 PE=1 SV=1
P15408	FOSL2_HUMAN	11849.1	11865	7585.91	11149	11663.5	10159.2	7066.43	7550.37	7390.79	Fos-related antigen 2 OS=Homo sapiens OX=9606 GN=FOSL2 PE=1 SV=1
P15514	AREG_HUMAN	2406.88	2457.52	1625.47	3366.54	3215.53	3228.63	1535.15	2000.43	1787.28	Amphiregulin OS=Homo sapiens OX=9606 GN=AREG PE=1 SV=2
P15529	MCP_HUMAN	14608.6	13781.3	11360.4	13020.7	14159.9	12329.4	12263.2	12424.8	11136	Membrane cofactor protein OS=Homo sapiens OX=9606 GN=CD46 PE=1 SV=3
P15531	NDKA_HUMAN	63141	61669.7	56117.9	63263.4	70910.7	60924.4	58556.5	57691.1	54650.2	Nucleoside diphosphate kinase A OS=Homo sapiens OX=9606 GN=NME1 PE=1 SV=1
P15559	NQO1_HUMAN	71986.9	67461	61630.7	71597.8	78533	69900.6	67897.3	65680.4	64071.2	NAD(P)H dehydrogenase [quinone] 1 OS=Homo sapiens OX=9606 GN=NQO1 PE=1 SV=1
P15586	GNS_HUMAN	34103.1	32014	26948.1	32804.3	34273.8	29303.4	24929.1	26948.8	25005.5	N-acetylglucosamine-6-sulfatase OS=Homo sapiens OX=9606 GN=GNS PE=1 SV=3
P15735	PHKG2_HUMAN	13259.5	12441.7	10667	13256.8	14874.5	12182.4	10721.7	10762	10279.7	Phosphorylase b kinase gamma catalytic chain, liver/testis isoform OS=Homo sapiens OX=9606 GN=PHKG2 PE=1 SV=1
P15822	ZEP1_HUMAN	3186.59	3008.05	2194.24	2899.47	3300.29	2750.35	2310.08	2409.56	2079.85	Zinc finger protein 40 OS=Homo sapiens OX=9606 GN=HIVEP1 PE=1 SV=4
P15848	ARSB_HUMAN	5316.76	5093.68	4291.45	5109.19	5407.18	4366	4083.47	4369.11	3890	Arylsulfatase B OS=Homo sapiens OX=9606 GN=ARSB PE=1 SV=1
P15880	RS2_HUMAN	100173	100262	67397.5	95415.8	98987.1	87768.9	84614.9	83880.6	78450.3	Small ribosomal subunit protein uS5 OS=Homo sapiens OX=9606 GN=RPS2 PE=1 SV=2
P15882	CHIN_HUMAN	8153.45	7146.67	5752.16	7945.77	7732.69	6767.27	6274.99	6250.62	6372.92	N-chimaerin OS=Homo sapiens OX=9606 GN=CHN1 PE=1 SV=3
P15923	TFE2_HUMAN	3618.78	3536.54	2354.35	3365.39	3855.23	2946.21	2907.02	3054.63	2760.1	Transcription factor E2-alpha OS=Homo sapiens OX=9606 GN=TCF3 PE=1 SV=1
P15927	RFA2_HUMAN	23105.2	22315.9	19390.6	22372.5	24632.5	20479.7	19632.1	19667.4	18744.5	Replication protein A 32 kDa subunit OS=Homo sapiens OX=9606 GN=RPA2 PE=1 SV=1
P15941	MUC1_HUMAN	36029.3	34002.9	29604.2	33613	36648.4	29134.5	26008.2	27632.7	25036.5	Mucin-1 OS=Homo sapiens OX=9606 GN=MUC1 PE=1 SV=3
P15954	COX7C_HUMAN	5547.81	4852.86	4041.17	5790.49	6098.02	4784.67	3789.02	4453.37	3948.39	Cytochrome c oxidase subunit 7C, mitochondrial OS=Homo sapiens OX=9606 GN=COX7C PE=1 SV=1
P16035	TIMP2_HUMAN	2436.63	2082.03	1465.94	2204.8	2382.13	2161.77	2333.39	2259.89	1937.4	Metalloproteinase inhibitor 2 OS=Homo sapiens OX=9606 GN=TIMP2 PE=1 SV=2
P16070	CD44_HUMAN	8639.88	9136.38	7806.92	8562.21	9472.42	7929.51	6831.84	7599.13	7397.56	CD44 antigen OS=Homo sapiens OX=9606 GN=CD44 PE=1 SV=3
P16083	NQO2_HUMAN	2579.95	2483.65	2025.37	2595.08	2838.71	2319.71	2175.11	2185.89	2025.54	Ribosyldihydronicotinamide dehydrogenase [quinone] OS=Homo sapiens OX=9606 GN=NQO2 PE=1 SV=5
P16104	H2AX_HUMAN	73348.9	67126.1	23840.5	58211.8	57111.9	47562.9	45318.4	48530.8	54253.6	Histone H2AX OS=Homo sapiens OX=9606 GN=H2AX PE=1 SV=2
P16144	ITB4_HUMAN	54334.8	50262.8	40490.6	48409.7	52117.7	43286.9	39790.6	42154.9	36938.8	Integrin beta-4 OS=Homo sapiens OX=9606 GN=ITGB4 PE=1 SV=5
P16152	CBR1_HUMAN	71872.3	67968.3	60867	71608.2	78356.2	66880	61831.8	60954.8	57880	Carbonyl reductase [NADPH] 1 OS=Homo sapiens OX=9606 GN=CBR1 PE=1 SV=3
P16157	ANK1_HUMAN	2450.42	2374.79	1914.18	1875.83	2269.47	1929.8	1429.07	1583.23	1474.63	Ankyrin-1 OS=Homo sapiens OX=9606 GN=ANK1 PE=1 SV=3
P16219	ACADS_HUMAN	11091.7	10662.2	9023.75	10762	11257.5	9433.43	7572.34	8049.85	7676.37	Short-chain specific acyl-CoA dehydrogenase, mitochondrial OS=Homo sapiens OX=9606 GN=ACADS PE=1 SV=1
P16220	CREB1_HUMAN	9641.07	9343.41	7599.89	8725.66	9601.7	8146.68	7634.96	8089.53	7318	Cyclic AMP-responsive element-binding protein 1 OS=Homo sapiens OX=9606 GN=CREB1 PE=1 SV=3
P16278	BGAL_HUMAN	22619.5	20764.4	17341.9	21141	22756	18769	16926.7	17905.4	16556.3	Beta-galactosidase OS=Homo sapiens OX=9606 GN=GLB1 PE=1 SV=2
P16298	PP2BB_HUMAN	16675.7	16606.2	14352.2	16657.8	18239.8	15326.1	13838.6	14227.7	13359.5	Serine/threonine-protein phosphatase 2B catalytic subunit beta isoform OS=Homo sapiens OX=9606 GN=PPP3CB PE=1 SV=2
P16333	NCK1_HUMAN	21574.7	21265.4	16160.6	21419.2	24333.7	20229.6	18677.4	18403.6	17075.2	SH2/SH3 adapter protein NCK1 OS=Homo sapiens OX=9606 GN=NCK1 PE=1 SV=1
P16383	GCFC2_HUMAN	3043.5	3089.11	2191.82	2978.31	3427.7	2846.53	2279.52	2374.52	2256.35	Intron Large complex component GCFC2 OS=Homo sapiens OX=9606 GN=GCFC2 PE=1 SV=2
P16401	H15_HUMAN	71135.9	95000.3	18911.1	71020.8	38864.1	40679.6	51777.3	33281.2	28839.5	Histone H1.5 OS=Homo sapiens OX=9606 GN=H1-5 PE=1 SV=3
P16402	H13_HUMAN	65651.7	86566	19680.2	68973.1	39336.5	40287.7	47819.2	32576.6	29206.6	Histone H1.3 OS=Homo sapiens OX=9606 GN=H1-3 PE=1 SV=2
P16403	H12_HUMAN	24210.1	31135.1	7129.85	26379	15294	15945.5	18626	12408.5	10339.4	Histone H1.2 OS=Homo sapiens OX=9606 GN=H1-2 PE=1 SV=2
P16422	EPCAM_HUMAN	90193.8	85307.9	72441.2	79426.9	84388.6	70114.4	68472.7	71906.5	61334.4	Epithelial cell adhesion molecule OS=Homo sapiens OX=9606 GN=EPCAM PE=1 SV=2
P16435	NCPR_HUMAN	114169	105146	90411.8	103419	108498	92173.2	87224.5	93244.9	82123.5	NADPH--cytochrome P450 reductase OS=Homo sapiens OX=9606 GN=POR PE=1 SV=2
P16455	MGMT_HUMAN	18912.2	18156.8	13269.2	18230.3	19916.8	17133.9	15424.2	15656.1	14526.5	Methylated-DNA--protein-cysteine methyltransferase OS=Homo sapiens OX=9606 GN=MGMT PE=1 SV=1
P16615	AT2A2_HUMAN	183105	172905	146720	169579	181334	151981	138522	148753	129850	Sarcoplasmic/endoplasmic reticulum calcium ATPase 2 OS=Homo sapiens OX=9606 GN=ATP2A2 PE=1 SV=1
P16885	PLCG2_HUMAN	5298.73	4922.68	4103.99	5040.79	5664.56	4734.09	4586.05	4441.04	4268.12	1-phosphatidylinositol 4,5-bisphosphate phosphodiesterase gamma-2 OS=Homo sapiens OX=9606 GN=PLCG2 PE=1 SV=4
P16930	FAAA_HUMAN	12812.9	12377.7	12022.6	12983.2	14126.6	11984.9	10643.6	11215.9	11664.2	Fumarylacetoacetase OS=Homo sapiens OX=9606 GN=FAH PE=1 SV=2
P16949	STMN1_HUMAN	55055.9	55075.7	49394.8	52633.8	56828.4	48845	40566.2	44389.8	43021.1	Stathmin OS=Homo sapiens OX=9606 GN=STMN1 PE=1 SV=3
P16989	YBOX3_HUMAN	77919.2	72275.9	28753.8	67664.6	75510.3	62476.2	63144.5	63096.1	60555.1	Y-box-binding protein 3 OS=Homo sapiens OX=9606 GN=YBX3 PE=1 SV=4
P17010	ZFX_HUMAN	7594.83	7302.57	4362.49	6676.1	7180.66	6081.54	5513.65	6169.34	5450.71	Zinc finger X-chromosomal protein OS=Homo sapiens OX=9606 GN=ZFX PE=2 SV=2
P17017	ZNF14_HUMAN	3087.64	2925.22	2022.68	2680.17	3236.06	2523.5	2274.93	2390.44	2389.94	Zinc finger protein 14 OS=Homo sapiens OX=9606 GN=ZNF14 PE=2 SV=3
P17020	ZNF16_HUMAN	2019.77	1876.23	1463.51	1679.45	1942.11	1714.3	1455.17	1444.75	1417.87	Zinc finger protein 16 OS=Homo sapiens OX=9606 GN=ZNF16 PE=1 SV=3
P17028	ZNF24_HUMAN	7911.36	7631.63	4638.79	7455.51	8192.29	6610.77	6092.93	6499.09	5951.22	Zinc finger protein 24 OS=Homo sapiens OX=9606 GN=ZNF24 PE=1 SV=4
P17029	ZKSC1_HUMAN	15265.3	14113.1	7581.76	14321.6	16046.5	13527	12555.9	12465.1	12095.5	Zinc finger protein with KRAB and SCAN domains 1 OS=Homo sapiens OX=9606 GN=ZKSCAN1 PE=1 SV=3
P17036	ZNF3_HUMAN	4164.89	4043.76	2489.28	3744.15	4060.83	3372.59	3227.04	3449.28	3215.87	Zinc finger protein 3 OS=Homo sapiens OX=9606 GN=ZNF3 PE=1 SV=3
P17038	ZNF43_HUMAN	3201.42	3114.55	2199.71	2955.85	3260.33	2738.07	2609.06	2791.06	2485.03	Zinc finger protein 43 OS=Homo sapiens OX=9606 GN=ZNF43 PE=2 SV=4
P17040	ZSC20_HUMAN	5923.08	5623.46	3570.7	5252.26	5631.86	5258.8	4779.34	5183.54	4648.25	Zinc finger and SCAN domain-containing protein 20 OS=Homo sapiens OX=9606 GN=ZSCAN20 PE=1 SV=3
P17050	NAGAB_HUMAN	11174.7	10384.5	8772.02	10448.8	10652.4	9168.22	8689.18	9065.61	8400.54	Alpha-N-acetylgalactosaminidase OS=Homo sapiens OX=9606 GN=NAGA PE=1 SV=2
P17066	HSP76_HUMAN	28118.1	27304.7	22303	23339.9	25561.2	23280.4	19936.5	18909.7	18586.3	Heat shock 70 kDa protein 6 OS=Homo sapiens OX=9606 GN=HSPA6 PE=1 SV=2
P17096	HMGA1_HUMAN	27464.4	24856.8	11800.3	34569	35055.1	27798.1	22803	28974.7	16088.3	High mobility group protein HMG-I/HMG-Y OS=Homo sapiens OX=9606 GN=HMGA1 PE=1 SV=3
P17097	ZNF7_HUMAN	1110.73	1068.97	836.467	1052.32	1119.01	887.535	839.125	910.351	834.383	Zinc finger protein 7 OS=Homo sapiens OX=9606 GN=ZNF7 PE=1 SV=1
P17152	TMM11_HUMAN	3186.87	3050.19	2199.46	2925.87	3236.64	2805.35	2467.27	2744.24	2596.53	Transmembrane protein 11, mitochondrial OS=Homo sapiens OX=9606 GN=TMEM11 PE=1 SV=1
P17174	AATC_HUMAN	63175.6	59810.5	54393.5	62065.5	68391.3	59598.9	56634.3	55233.8	52915.7	Aspartate aminotransferase, cytoplasmic OS=Homo sapiens OX=9606 GN=GOT1 PE=1 SV=3
P17252	KPCA_HUMAN	9989.25	9374.88	6783.43	9262.4	10095.9	8696.65	8493.54	8282.12	8567.53	Protein kinase C alpha type OS=Homo sapiens OX=9606 GN=PRKCA PE=1 SV=4
P17275	JUNB_HUMAN	15077.9	14186.7	8791.83	13804.9	14921.3	13098.4	12181.9	12404.5	11723.6	Transcription factor JunB OS=Homo sapiens OX=9606 GN=JUNB PE=1 SV=1
P17301	ITA2_HUMAN	30080.7	28147.1	24641.8	30297.4	31682.4	28093.9	26167.5	27532.5	24579.9	Integrin alpha-2 OS=Homo sapiens OX=9606 GN=ITGA2 PE=1 SV=2
P17405	ASM_HUMAN	3240.66	3143.17	2556.68	3157.47	3194.29	2681.81	2570.18	2667.93	2464.99	Sphingomyelin phosphodiesterase OS=Homo sapiens OX=9606 GN=SMPD1 PE=1 SV=5
P17480	UBF1_HUMAN	135054	131013	84521.2	117443	126894	103030	103067	111567	96115.4	Nucleolar transcription factor 1 OS=Homo sapiens OX=9606 GN=UBTF PE=1 SV=1
P17535	JUND_HUMAN	8244.72	8081.24	5688.64	7899.77	8691.37	7575.37	5935.35	6203.27	6111.11	Transcription factor JunD OS=Homo sapiens OX=9606 GN=JUND PE=1 SV=3
P17540	KCRS_HUMAN	19569	19204.6	16979.5	18857.1	20798.8	16984.6	14739.6	16409.4	14832.8	Creatine kinase S-type, mitochondrial OS=Homo sapiens OX=9606 GN=CKMT2 PE=1 SV=2
P17544	ATF7_HUMAN	875.35	819.356	643.946	836.285	952.167	781.215	716.605	737.277	686.404	Cyclic AMP-dependent transcription factor ATF-7 OS=Homo sapiens OX=9606 GN=ATF7 PE=1 SV=3
P17568	NDUB7_HUMAN	14115	13285.9	10144.6	13465.4	14682.9	12030.6	10348.8	10984.1	10446.2	NADH dehydrogenase [ubiquinone] 1 beta subcomplex subunit 7 OS=Homo sapiens OX=9606 GN=NDUFB7 PE=1 SV=4
P17612	KAPCA_HUMAN	50052.8	48170.3	38341.7	47984.2	51893.9	44664.2	39662.6	41309.3	37160.2	cAMP-dependent protein kinase catalytic subunit alpha OS=Homo sapiens OX=9606 GN=PRKACA PE=1 SV=2
P17655	CAN2_HUMAN	18843.5	17119.3	14755.2	18528.1	19194.9	16777.5	17692.4	17780	15715.5	Calpain-2 catalytic subunit OS=Homo sapiens OX=9606 GN=CAPN2 PE=1 SV=6
P17676	CEBPB_HUMAN	19275.2	18972.3	10551.3	19889.4	21409.9	18248.7	18306.1	19341.9	17470.8	CCAAT/enhancer-binding protein beta OS=Homo sapiens OX=9606 GN=CEBPB PE=1 SV=2
P17706	PTN2_HUMAN	22205.5	21636.5	16410.5	20458.5	22186.3	18827.8	17206.4	17778.2	16816	Tyrosine-protein phosphatase non-receptor type 2 OS=Homo sapiens OX=9606 GN=PTPN2 PE=1 SV=2
P17707	DCAM_HUMAN	1008.62	905.426	815.13	937.679	1063.78	870.273	858.101	879.337	806.971	S-adenosylmethionine decarboxylase proenzyme OS=Homo sapiens OX=9606 GN=AMD1 PE=1 SV=2
P17812	PYRG1_HUMAN	65718.3	63368.3	53987	61391.3	68484.4	59223.9	59719.6	58076.4	56918.7	CTP synthase 1 OS=Homo sapiens OX=9606 GN=CTPS1 PE=1 SV=2
P17844	DDX5_HUMAN	147741	146974	68749.2	127833	138512	114142	101542	110571	99485.9	Probable ATP-dependent RNA helicase DDX5 OS=Homo sapiens OX=9606 GN=DDX5 PE=1 SV=1
P17858	PFKAL_HUMAN	98145	95190.4	80364	98336.8	105439	92072.8	86630.2	86490.6	82028.3	ATP-dependent 6-phosphofructokinase, liver type OS=Homo sapiens OX=9606 GN=PFKL PE=1 SV=6
P17900	SAP3_HUMAN	9858.34	8566.41	6990.69	9814.16	9193.17	8051.55	6677.97	7195.45	7221.24	Ganglioside GM2 activator OS=Homo sapiens OX=9606 GN=GM2A PE=1 SV=4
P17931	LEG3_HUMAN	54734.3	49028.4	44542.7	51333.6	54871.3	47645.6	45749.9	45330.8	40845.9	Galectin-3 OS=Homo sapiens OX=9606 GN=LGALS3 PE=1 SV=5
P17980	PRS6A_HUMAN	119256	113146	97491.6	108119	118889	100420	104781	103590	92908.1	26S proteasome regulatory subunit 6A OS=Homo sapiens OX=9606 GN=PSMC3 PE=1 SV=3
P17987	TCPA_HUMAN	138236	135640	113569	130572	142894	120143	117335	120018	112126	T-complex protein 1 subunit alpha OS=Homo sapiens OX=9606 GN=TCP1 PE=1 SV=1
P18031	PTN1_HUMAN	91624.3	86341.2	71688.2	81157.5	87812.1	74603.6	72116.9	76752.3	66888.1	Tyrosine-protein phosphatase non-receptor type 1 OS=Homo sapiens OX=9606 GN=PTPN1 PE=1 SV=1
P18065	IBP2_HUMAN	3403.34	3382.95	2483.23	2931.02	3483.92	2566.67	2169.71	2421.01	2188.07	Insulin-like growth factor-binding protein 2 OS=Homo sapiens OX=9606 GN=IGFBP2 PE=1 SV=2
P18074	ERCC2_HUMAN	20816.1	20064.3	15931.9	19876	21903.4	18635.7	14972.1	16126.4	16238.9	General transcription and DNA repair factor IIH helicase subunit XPD OS=Homo sapiens OX=9606 GN=ERCC2 PE=1 SV=1
P18075	BMP7_HUMAN	972.477	792.578	651.614	779.632	968.215	781.389	719.023	742.431	647.559	Bone morphogenetic protein 7 OS=Homo sapiens OX=9606 GN=BMP7 PE=1 SV=1
P18077	RL35A_HUMAN	21380.3	20942.5	13878.2	26154.3	25037.4	21510.2	20285.9	20944.7	14092.2	Large ribosomal subunit protein eL33 OS=Homo sapiens OX=9606 GN=RPL35A PE=1 SV=2
P18084	ITB5_HUMAN	12164	11717.3	9547.96	10947.2	11658	9625.5	9788.04	10182.6	9140.36	Integrin beta-5 OS=Homo sapiens OX=9606 GN=ITGB5 PE=1 SV=1
P18085	ARF4_HUMAN	31210.2	29731.4	24227.6	30807.7	34053.3	29223.4	27788.8	27168.5	25862.3	ADP-ribosylation factor 4 OS=Homo sapiens OX=9606 GN=ARF4 PE=1 SV=3
P18124	RL7_HUMAN	58160	56890.6	37469.7	70769.7	69343.6	56483.1	52768.1	53820.4	39479.2	Large ribosomal subunit protein uL30 OS=Homo sapiens OX=9606 GN=RPL7 PE=1 SV=1
P18206	VINC_HUMAN	240003	216464	197362	230674	247148	226526	220597	215251	201885	Vinculin OS=Homo sapiens OX=9606 GN=VCL PE=1 SV=4
P18433	PTPRA_HUMAN	6188.18	5760.99	3094.34	5421.57	6200.07	5107.27	4562.55	5085.38	4385.39	Receptor-type tyrosine-protein phosphatase alpha OS=Homo sapiens OX=9606 GN=PTPRA PE=1 SV=3
P18440	ARY1_HUMAN	11801.2	11217	9742.26	11652.8	12629.7	11107.7	9734.67	9866.64	9505.88	Arylamine N-acetyltransferase 1 OS=Homo sapiens OX=9606 GN=NAT1 PE=1 SV=2
P18583	SON_HUMAN	55032.9	52323.4	31872.8	72568.8	77543.9	58218.3	47770.7	58317.8	40275.8	Protein SON OS=Homo sapiens OX=9606 GN=SON PE=1 SV=4
P18615	NELFE_HUMAN	38613.2	36486.8	19500.2	35727.7	39608.4	33264.1	32173.1	33069.8	30728.8	Negative elongation factor E OS=Homo sapiens OX=9606 GN=NELFE PE=1 SV=3
P18621	RL17_HUMAN	51126.9	49959.1	32635.8	51222.7	51898.5	45564.1	42219.3	43679.9	41113.8	Large ribosomal subunit protein uL22 OS=Homo sapiens OX=9606 GN=RPL17 PE=1 SV=3
P18669	PGAM1_HUMAN	120550	113653	104846	116582	126464	112838	102521	101591	95895.1	Phosphoglycerate mutase 1 OS=Homo sapiens OX=9606 GN=PGAM1 PE=1 SV=2
P18754	RCC1_HUMAN	71440	65700.9	49074.8	65010.2	68828.1	58223.5	57271.2	62184.7	53898.6	Regulator of chromosome condensation OS=Homo sapiens OX=9606 GN=RCC1 PE=1 SV=1
P18827	SDC1_HUMAN	16223.1	14543.8	13161.7	13803.9	14224.5	11995.3	16513.8	17002.6	14270.2	Syndecan-1 OS=Homo sapiens OX=9606 GN=SDC1 PE=1 SV=3
P18858	DNLI1_HUMAN	59909.1	57850.7	36048.1	50786.6	55301.2	44894.8	50394.5	50771.1	45199.2	DNA ligase 1 OS=Homo sapiens OX=9606 GN=LIG1 PE=1 SV=1
P18859	ATP5J_HUMAN	30546.7	29635.4	25168	27836.9	28637.5	24886	21338.9	23725.2	20424.6	ATP synthase-coupling factor 6, mitochondrial OS=Homo sapiens OX=9606 GN=ATP5PF PE=1 SV=1
P18887	XRCC1_HUMAN	19662.5	18770.6	11630.5	18784.3	20367.6	17311.5	15584.5	16584.7	15468.8	DNA repair protein XRCC1 OS=Homo sapiens OX=9606 GN=XRCC1 PE=1 SV=3
P19086	GNAZ_HUMAN	1071.4	1084.38	884.973	1046.54	1133.41	932.93	841.867	874.3	839.059	Guanine nucleotide-binding protein G(z) subunit alpha OS=Homo sapiens OX=9606 GN=GNAZ PE=1 SV=3
P19174	PLCG1_HUMAN	43196.2	41567.3	34997	41371.4	44945.9	38213	34129.7	35074.4	33081.2	1-phosphatidylinositol 4,5-bisphosphate phosphodiesterase gamma-1 OS=Homo sapiens OX=9606 GN=PLCG1 PE=1 SV=1
P19256	LFA3_HUMAN	6344.99	6027.81	4944	6097.79	6158.6	5155.72	4935.05	5320.93	5115.9	Lymphocyte function-associated antigen 3 OS=Homo sapiens OX=9606 GN=CD58 PE=1 SV=1
P19338	NUCL_HUMAN	473709	450280	275753	440353	471451	403708	380383	410187	392415	Nucleolin OS=Homo sapiens OX=9606 GN=NCL PE=1 SV=3
P19367	HXK1_HUMAN	127203	122717	101678	120787	134712	108366	100773	108630	99705.5	Hexokinase-1 OS=Homo sapiens OX=9606 GN=HK1 PE=1 SV=3
P19387	RPB3_HUMAN	21224.5	20818.7	17777	19958.1	21204.2	17668.8	16546.6	17310.9	17371.1	DNA-directed RNA polymerase II subunit RPB3 OS=Homo sapiens OX=9606 GN=POLR2C PE=1 SV=2
P19388	RPAB1_HUMAN	22947	22442.3	18691.7	21312	23151.1	18762	18027.5	18960	16891.9	DNA-directed RNA polymerases I, II, and III subunit RPABC1 OS=Homo sapiens OX=9606 GN=POLR2E PE=1 SV=4
P19404	NDUV2_HUMAN	27950.5	26871	20347.3	25593.5	27073.8	22756.3	17907.3	19586.2	18069.3	NADH dehydrogenase [ubiquinone] flavoprotein 2, mitochondrial OS=Homo sapiens OX=9606 GN=NDUFV2 PE=1 SV=2
P19438	TNR1A_HUMAN	1115.69	1037.72	839.649	1056.06	1146.97	887.201	891.693	952.649	814.999	Tumor necrosis factor receptor superfamily member 1A OS=Homo sapiens OX=9606 GN=TNFRSF1A PE=1 SV=1
P19447	ERCC3_HUMAN	15171.2	12821.8	9638.88	12482.6	13138.6	11204.4	9956.21	10775.4	9833.77	General transcription and DNA repair factor IIH helicase/translocase subunit XPB OS=Homo sapiens OX=9606 GN=ERCC3 PE=1 SV=1
P19474	RO52_HUMAN	2166.23	2005	1790.24	2321.51	2587.6	2032.05	2070.53	1989.69	1904.54	E3 ubiquitin-protein ligase TRIM21 OS=Homo sapiens OX=9606 GN=TRIM21 PE=1 SV=1
P19525	E2AK2_HUMAN	38722.8	37645.2	28656.1	36788.9	40792.1	34403.2	32042.4	32875.3	29924.4	Interferon-induced, double-stranded RNA-activated protein kinase OS=Homo sapiens OX=9606 GN=EIF2AK2 PE=1 SV=2
P19526	FUT1_HUMAN	550.65	478.243	343.597	542.931	739.697	389.988	395.944	417.016	489.694	Galactoside alpha-(1,2)-fucosyltransferase 1 OS=Homo sapiens OX=9606 GN=FUT1 PE=1 SV=1
P19532	TFE3_HUMAN	3585.5	3478.96	2469.31	3437.02	4152.64	3262.78	3033.16	3213.46	2867.87	Transcription factor E3 OS=Homo sapiens OX=9606 GN=TFE3 PE=1 SV=4
P19623	SPEE_HUMAN	51590	49131.3	43375.6	49238.9	54361.8	47397.8	46860.9	45616	43612.3	Spermidine synthase OS=Homo sapiens OX=9606 GN=SRM PE=1 SV=1
P19634	SL9A1_HUMAN	21233.9	19512.7	15782.1	19540.3	20602.8	17653.3	16375.6	17316.7	15814.1	Sodium/hydrogen exchanger 1 OS=Homo sapiens OX=9606 GN=SLC9A1 PE=1 SV=2
P19784	CSK22_HUMAN	24772.6	23885.2	17670	23603.1	26053.4	22209	20707.4	21209.9	19467.1	Casein kinase II subunit alpha' OS=Homo sapiens OX=9606 GN=CSNK2A2 PE=1 SV=1
P19793	RXRA_HUMAN	6835.38	6567.38	4786.57	6263.15	6839.04	5837.8	5433.56	5617.99	5110.95	Retinoic acid receptor RXR-alpha OS=Homo sapiens OX=9606 GN=RXRA PE=1 SV=1
P19823	ITIH2_HUMAN	2660.6	3079.31	2047.43	2664.45	3279.38	3364.25	2595.73	2165.46	2789.34	Inter-alpha-trypsin inhibitor heavy chain H2 OS=Homo sapiens OX=9606 GN=ITIH2 PE=1 SV=2
P19838	NFKB1_HUMAN	38205	36618.5	29628.7	37482.8	41653	33779.4	30655.4	31226.3	29064.9	Nuclear factor NF-kappa-B p105 subunit OS=Homo sapiens OX=9606 GN=NFKB1 PE=1 SV=2
P19878	NCF2_HUMAN	2040.54	1936.01	1736.9	1610.61	1774.55	1517.43	1597.7	1588.75	1302.75	Neutrophil cytosol factor 2 OS=Homo sapiens OX=9606 GN=NCF2 PE=1 SV=2
P19971	TYPH_HUMAN	1737.74	1943.22	1475.63	1579.31	2070.83	1682.52	1138.13	1061.54	1915.75	Thymidine phosphorylase OS=Homo sapiens OX=9606 GN=TYMP PE=1 SV=2
P20020	AT2B1_HUMAN	43345.5	39445.5	33289.8	39089.2	41733.5	34954.4	33789.5	36223.2	32813.3	Plasma membrane calcium-transporting ATPase 1 OS=Homo sapiens OX=9606 GN=ATP2B1 PE=1 SV=4
P20042	IF2B_HUMAN	75370.5	73978.3	46488.3	74559	79778.4	69251.1	68435.8	69379.2	61875.6	Eukaryotic translation initiation factor 2 subunit 2 OS=Homo sapiens OX=9606 GN=EIF2S2 PE=1 SV=2
P20073	ANXA7_HUMAN	52409.2	49590.5	37055.7	52667.7	58647.3	49669.3	46413.2	45335.5	42993.9	Annexin A7 OS=Homo sapiens OX=9606 GN=ANXA7 PE=1 SV=3
P20226	TBP_HUMAN	4083.12	4079.03	3240.94	3791.33	4109.33	3513.24	3287.04	3366.98	3134.06	TATA-box-binding protein OS=Homo sapiens OX=9606 GN=TBP PE=1 SV=2
P20248	CCNA2_HUMAN	2815.26	2884.58	2097.01	2200.87	2547.34	2100.39	2027	2193.27	2454.03	Cyclin-A2 OS=Homo sapiens OX=9606 GN=CCNA2 PE=1 SV=2
P20290	BTF3_HUMAN	74199.7	71232.2	51823.2	69566.1	78186.5	64995.9	63228.6	62677	58197.4	Transcription factor BTF3 OS=Homo sapiens OX=9606 GN=BTF3 PE=1 SV=1
P20336	RAB3A_HUMAN	9472.7	8995.12	7528.04	9121.33	9735.41	8110.86	7335.81	7922.2	6713.98	Ras-related protein Rab-3A OS=Homo sapiens OX=9606 GN=RAB3A PE=1 SV=1
P20337	RAB3B_HUMAN	6238.98	5822.9	4658.16	5189.54	5555.18	4810.89	4385.61	4678.29	4218.39	Ras-related protein Rab-3B OS=Homo sapiens OX=9606 GN=RAB3B PE=1 SV=2
P20338	RAB4A_HUMAN	12263.8	11796.7	9781.84	11613.8	12599	10558.5	9342.22	9866.22	9038.52	Ras-related protein Rab-4A OS=Homo sapiens OX=9606 GN=RAB4A PE=1 SV=3
P20339	RAB5A_HUMAN	20462.6	19980	16093	19976.6	21587.4	18237.9	17123.1	17707.4	16823.9	Ras-related protein Rab-5A OS=Homo sapiens OX=9606 GN=RAB5A PE=1 SV=2
P20340	RAB6A_HUMAN	18847.7	17814.3	14469.6	17907.8	19202.9	16341.6	14963.7	15935.1	13902.2	Ras-related protein Rab-6A OS=Homo sapiens OX=9606 GN=RAB6A PE=1 SV=3
P20585	MSH3_HUMAN	18133.3	17938.5	13445.7	17461.6	19840.2	16236.9	15470.1	15799.8	14808.7	DNA mismatch repair protein Msh3 OS=Homo sapiens OX=9606 GN=MSH3 PE=1 SV=4
P20618	PSB1_HUMAN	44413	41922.4	45073.6	42903.8	46467.3	39535.9	37106.8	37619.4	44046.2	Proteasome subunit beta type-1 OS=Homo sapiens OX=9606 GN=PSMB1 PE=1 SV=2
P20645	MPRD_HUMAN	26257.6	24876.6	20617.8	23727.5	25526.5	21296.6	19599.5	21406.3	18962.7	Cation-dependent mannose-6-phosphate receptor OS=Homo sapiens OX=9606 GN=M6PR PE=1 SV=1
P20648	ATP4A_HUMAN	7603.42	6827.37	6000.01	6737.58	7344.97	6366.2	5946.07	6345.66	5635.3	Potassium-transporting ATPase alpha chain 1 OS=Homo sapiens OX=9606 GN=ATP4A PE=1 SV=5
P20671	H2A1D_HUMAN	78270.6	73028.4	24896.6	63037.8	59155.3	49693.5	45562.6	52087.2	46049.1	Histone H2A type 1-D OS=Homo sapiens OX=9606 GN=H2AC7 PE=1 SV=2
P20674	COX5A_HUMAN	27214.9	26299.4	21854.9	23826.7	25301.9	21483.2	19424	22847.4	20315.2	Cytochrome c oxidase subunit 5A, mitochondrial OS=Homo sapiens OX=9606 GN=COX5A PE=1 SV=2
P20700	LMNB1_HUMAN	165856	156506	103105	137492	147713	119756	112001	122827	107429	Lamin-B1 OS=Homo sapiens OX=9606 GN=LMNB1 PE=1 SV=2
P20749	BCL3_HUMAN	2767.58	2647.42	1942.97	2640.61	2990.06	2630.57	2263.45	2263.45	2325.73	B-cell lymphoma 3 protein OS=Homo sapiens OX=9606 GN=BCL3 PE=1 SV=2
P20807	CAN3_HUMAN	6467.89	7013.26	4831.63	5329.41	6706.49	4810.34	3717.89	3947.77	3382.54	Calpain-3 OS=Homo sapiens OX=9606 GN=CAPN3 PE=1 SV=2
P20810	ICAL_HUMAN	94721.6	85663.6	71571.7	91603.2	97160.9	85365.7	84983.2	85144	77221.2	Calpastatin OS=Homo sapiens OX=9606 GN=CAST PE=1 SV=4
P20839	IMDH1_HUMAN	31582.8	30165.5	24066.6	29187.8	32415.5	26892.4	26203	26350.5	24896.3	Inosine-5'-monophosphate dehydrogenase 1 OS=Homo sapiens OX=9606 GN=IMPDH1 PE=1 SV=2
P20929	NEBU_HUMAN	3572.73	3059.84	2492.53	2985.53	3204.69	3259.24	2724.68	2880.07	2780.88	Nebulin OS=Homo sapiens OX=9606 GN=NEB PE=1 SV=6
P20933	ASPG_HUMAN	5229.3	4881.47	4690.53	4345.27	4919.74	4425.22	4188.38	4662.21	4101.48	N(4)-(beta-N-acetylglucosaminyl)-L-asparaginase OS=Homo sapiens OX=9606 GN=AGA PE=1 SV=2
P20936	RASA1_HUMAN	19525.4	19141.4	16044.3	19622.8	21559	18326.6	16825.8	16835.6	17239.9	Ras GTPase-activating protein 1 OS=Homo sapiens OX=9606 GN=RASA1 PE=1 SV=1
P20962	PTMS_HUMAN	30754.8	28114.9	24523.8	30030	32528.3	29020.5	25257.1	26123.2	26402	Parathymosin OS=Homo sapiens OX=9606 GN=PTMS PE=1 SV=2
P21127	CD11B_HUMAN	32629.7	29525.5	14729.3	35552.5	37639.5	29681.9	26882	30332.1	24268.5	Cyclin-dependent kinase 11B OS=Homo sapiens OX=9606 GN=CDK11B PE=1 SV=4
P21266	GSTM3_HUMAN	128873	120825	111946	132945	145224	128828	105233	103094	100493	Glutathione S-transferase Mu 3 OS=Homo sapiens OX=9606 GN=GSTM3 PE=1 SV=3
P21281	VATB2_HUMAN	23637.3	22458.8	18951.1	22930.4	25156.9	21433.4	19991.1	20177.2	18288	V-type proton ATPase subunit B, brain isoform OS=Homo sapiens OX=9606 GN=ATP6V1B2 PE=1 SV=3
P21283	VATC1_HUMAN	56278.7	53357	44079.6	54257.8	58783.4	51199	47651.3	47663	48263.3	V-type proton ATPase subunit C 1 OS=Homo sapiens OX=9606 GN=ATP6V1C1 PE=1 SV=4
P21291	CSRP1_HUMAN	84952.1	71866.2	52828.8	78160.1	82824.3	79734	87240.6	77893.7	71811.9	Cysteine and glycine-rich protein 1 OS=Homo sapiens OX=9606 GN=CSRP1 PE=1 SV=3
P21333	FLNA_HUMAN	580464	493368	373411	483921	525444	484675	578579	562572	496754	Filamin-A OS=Homo sapiens OX=9606 GN=FLNA PE=1 SV=4
P21359	NF1_HUMAN	8677.54	8201.09	6975.57	8369.87	9104.04	7478.38	7091.94	7101.05	6838.13	Neurofibromin OS=Homo sapiens OX=9606 GN=NF1 PE=1 SV=2
P21397	AOFA_HUMAN	3546.45	3447.78	2652.97	3627.06	3818.93	3146.31	2668.62	2764.36	2650.77	Amine oxidase [flavin-containing] A OS=Homo sapiens OX=9606 GN=MAOA PE=1 SV=1
P21399	ACOHC_HUMAN	54338.9	51929.9	45630	56247.2	60685.6	53163.5	42855.5	43885	42547.1	Cytoplasmic aconitate hydratase OS=Homo sapiens OX=9606 GN=ACO1 PE=1 SV=3
P21579	SYT1_HUMAN	2816.82	2668.63	2004.61	2673.38	3007.24	2388.05	2057.81	2210.12	1962.56	Synaptotagmin-1 OS=Homo sapiens OX=9606 GN=SYT1 PE=1 SV=1
P21589	5NTD_HUMAN	8673.61	7501.3	6334.93	7550.2	8214.42	6992.47	6514.98	6640.14	5899.4	5'-nucleotidase OS=Homo sapiens OX=9606 GN=NT5E PE=1 SV=1
P21675	TAF1_HUMAN	10713.8	10645.1	8112.2	10184.2	11346.3	9175.65	8135.15	8711.01	7954.05	Transcription initiation factor TFIID subunit 1 OS=Homo sapiens OX=9606 GN=TAF1 PE=1 SV=3
P21709	EPHA1_HUMAN	8134.39	7497.38	5930.99	7818.91	8763.9	7040.68	6866.16	7066.66	6448.54	Ephrin type-A receptor 1 OS=Homo sapiens OX=9606 GN=EPHA1 PE=1 SV=4
P21741	MK_HUMAN	651.455	646.057	323.58	768.545	722.521	591.942	453.966	493.598	430.688	Midkine OS=Homo sapiens OX=9606 GN=MDK PE=1 SV=1
P21796	VDAC1_HUMAN	167337	160507	128993	147219	161057	129009	122327	131587	118689	Voltage-dependent anion-selective channel protein 1 OS=Homo sapiens OX=9606 GN=VDAC1 PE=1 SV=2
P21860	ERBB3_HUMAN	8134.62	7363.73	5804.12	7599.47	8332.63	7011.55	6152.1	6569.63	6209.95	Receptor tyrosine-protein kinase erbB-3 OS=Homo sapiens OX=9606 GN=ERBB3 PE=1 SV=1
P21912	SDHB_HUMAN	47909	46313.7	38392	43541.4	44953	38284.5	25297.1	27675.4	25026.5	Succinate dehydrogenase [ubiquinone] iron-sulfur subunit, mitochondrial OS=Homo sapiens OX=9606 GN=SDHB PE=1 SV=3
P21926	CD9_HUMAN	33533.2	30018.3	28407.8	27760.8	28013.2	24024.3	24454.8	26203	23014.8	CD9 antigen OS=Homo sapiens OX=9606 GN=CD9 PE=1 SV=4
P21953	ODBB_HUMAN	19163.6	18744	15154.5	18316.9	19582.1	16199.9	13421.2	14749.5	14414.1	2-oxoisovalerate dehydrogenase subunit beta, mitochondrial OS=Homo sapiens OX=9606 GN=BCKDHB PE=1 SV=2
P21964	COMT_HUMAN	69792.5	63829	57772.4	67545.5	73178.9	63382.9	58701.2	58257	54799.5	Catechol O-methyltransferase OS=Homo sapiens OX=9606 GN=COMT PE=1 SV=2
P21980	TGM2_HUMAN	15694	13494.4	12385.4	15420.8	15814.5	14548.5	13651.1	13156.3	12264.4	Protein-glutamine gamma-glutamyltransferase 2 OS=Homo sapiens OX=9606 GN=TGM2 PE=1 SV=2
P22033	MUTA_HUMAN	25671.8	24595.6	20300	24510.2	25929.8	21403.7	19789.5	21317.3	19243.4	Methylmalonyl-CoA mutase, mitochondrial OS=Homo sapiens OX=9606 GN=MMUT PE=1 SV=4
P22059	OSBP1_HUMAN	39175.8	38210.5	33118.1	40280.9	44300.2	38334.2	33993.9	34818.9	34335.7	Oxysterol-binding protein 1 OS=Homo sapiens OX=9606 GN=OSBP PE=1 SV=1
P22061	PIMT_HUMAN	52991.1	50409.1	44912.4	52488.2	57159.1	48877.1	44529	45511.8	43355.9	Protein-L-isoaspartate(D-aspartate) O-methyltransferase OS=Homo sapiens OX=9606 GN=PCMT1 PE=1 SV=4
P22087	FBRL_HUMAN	47983.1	46508.2	26567.7	42132.1	45176.5	37759.3	35568.3	39613.9	35533.9	rRNA 2'-O-methyltransferase fibrillarin OS=Homo sapiens OX=9606 GN=FBL PE=1 SV=2
P22102	PUR2_HUMAN	118897	117316	103872	119726	132095	112793	98455.5	99834.2	104056	Trifunctional purine biosynthetic protein adenosine-3 OS=Homo sapiens OX=9606 GN=GART PE=1 SV=1
P22223	CADH3_HUMAN	4462.9	4032.84	3322.79	4168.49	4541.23	3945.74	3636.2	3612.23	3608.25	Cadherin-3 OS=Homo sapiens OX=9606 GN=CDH3 PE=1 SV=2
P22234	PUR6_HUMAN	102245	101590	88333.9	96839.8	108025	93042.8	81789.7	84500.7	79510.5	Bifunctional phosphoribosylaminoimidazole carboxylase/phosphoribosylaminoimidazole succinocarboxamide synthetase OS=Homo sapiens OX=9606 GN=PAICS PE=1 SV=3
P22304	IDS_HUMAN	972.684	911.911	830.941	942.277	1032.69	845.16	815.435	817.585	940.417	Iduronate 2-sulfatase OS=Homo sapiens OX=9606 GN=IDS PE=1 SV=1
P22307	SCP2_HUMAN	84230.4	80786.1	65982.4	81349.7	84702.5	70794.8	58037	63967.5	54906.1	Sterol carrier protein 2 OS=Homo sapiens OX=9606 GN=SCP2 PE=1 SV=2
P22314	UBA1_HUMAN	226577	211477	191778	224094	242594	209651	197922	195171	186113	Ubiquitin-like modifier-activating enzyme 1 OS=Homo sapiens OX=9606 GN=UBA1 PE=1 SV=3
P22392	NDKB_HUMAN	207460	198427	187931	199576	223379	197388	181999	178936	165595	Nucleoside diphosphate kinase B OS=Homo sapiens OX=9606 GN=NME2 PE=1 SV=1
P22413	ENPP1_HUMAN	9784.58	9084.32	7545.58	8974.27	9909.75	8729.19	7594.01	8095.81	7459.07	Ectonucleotide pyrophosphatase/phosphodiesterase family member 1 OS=Homo sapiens OX=9606 GN=ENPP1 PE=1 SV=2
P22415	USF1_HUMAN	10725.9	10185.1	7633.64	9827.05	10538.3	8425.65	7865.02	8478.42	7291	Upstream stimulatory factor 1 OS=Homo sapiens OX=9606 GN=USF1 PE=1 SV=1
P22570	ADRO_HUMAN	36852.4	35455.6	27331.1	35112.8	38230.5	32288.7	25833.4	28168.8	25780.2	NADPH:adrenodoxin oxidoreductase, mitochondrial OS=Homo sapiens OX=9606 GN=FDXR PE=1 SV=3
P22626	ROA2_HUMAN	232672	228120	129406	209507	226546	184215	164854	180630	165475	Heterogeneous nuclear ribonucleoproteins A2/B1 OS=Homo sapiens OX=9606 GN=HNRNPA2B1 PE=1 SV=2
P22670	RFX1_HUMAN	16687.7	16116.8	13417.8	15979.4	17784.8	14300.9	14076.7	14720.8	13555.9	MHC class II regulatory factor RFX1 OS=Homo sapiens OX=9606 GN=RFX1 PE=1 SV=2
P22681	CBL_HUMAN	8939.23	8553.11	6773.15	8694.13	9313.63	8051.5	7119.95	7355.3	7081.42	E3 ubiquitin-protein ligase CBL OS=Homo sapiens OX=9606 GN=CBL PE=1 SV=2
P22692	IBP4_HUMAN	2352.97	2351.41	1543.86	2131.01	2435.47	1994.76	1788.19	1817.42	1711.81	Insulin-like growth factor-binding protein 4 OS=Homo sapiens OX=9606 GN=IGFBP4 PE=1 SV=2
P22694	KAPCB_HUMAN	5672.63	5605.53	4487.88	5352.2	5911.91	4928.88	4358.38	4424.49	4514.39	cAMP-dependent protein kinase catalytic subunit beta OS=Homo sapiens OX=9606 GN=PRKACB PE=1 SV=2
P22695	QCR2_HUMAN	76257.7	74030	55493.6	68693	74527.1	62206.9	54454.5	60024.8	54873.4	Cytochrome b-c1 complex subunit 2, mitochondrial OS=Homo sapiens OX=9606 GN=UQCRC2 PE=1 SV=3
P22736	NR4A1_HUMAN	1365.25	1263.43	1028.04	1325.14	1401.64	1203.75	1000.08	1031.21	996.195	Nuclear receptor subfamily 4immunitygroup A member 1 OS=Homo sapiens OX=9606 GN=NR4A1 PE=1 SV=1
P22830	HEMH_HUMAN	32683	28590.6	20836.6	28232.9	30579.9	26754.4	20227	22007.1	20448.9	Ferrochelatase, mitochondrial OS=Homo sapiens OX=9606 GN=FECH PE=1 SV=2
P23025	XPA_HUMAN	4160.31	3912.05	3022.4	4110.87	4484.07	3838.41	3543.16	3629.43	3646.2	DNA repair protein complementing XP-A cells OS=Homo sapiens OX=9606 GN=XPA PE=1 SV=1
P23142	FBLN1_HUMAN	792.754	773.971	568.852	740.742	925.043	760.649	697.324	671.727	664.255	Fibulin-1 OS=Homo sapiens OX=9606 GN=FBLN1 PE=1 SV=4
P23193	TCEA1_HUMAN	49407.1	48639.5	35697.8	47921.6	51992.4	44839.2	39804.1	41148.4	38467.2	Transcription elongation factor A protein 1 OS=Homo sapiens OX=9606 GN=TCEA1 PE=1 SV=2
P23229	ITA6_HUMAN	7208.2	6789.68	5852.07	6654.36	7125.84	6037.3	5818.58	5901.02	5405.63	Integrin alpha-6 OS=Homo sapiens OX=9606 GN=ITGA6 PE=1 SV=5
P23246	SFPQ_HUMAN	211843	207360	78350.3	187124	200430	160963	148519	165650	143075	Splicing factor, proline- and glutamine-rich OS=Homo sapiens OX=9606 GN=SFPQ PE=1 SV=2
P23258	TBG1_HUMAN	19394.1	18842.6	14867.5	18014	19531.9	16426.6	15768.3	16006	17274.3	Tubulin gamma-1 chain OS=Homo sapiens OX=9606 GN=TUBG1 PE=1 SV=2
P23284	PPIB_HUMAN	125118	120573	100342	120042	125382	104227	91757.1	102366	87202.3	Peptidyl-prolyl cis-trans isomerase B OS=Homo sapiens OX=9606 GN=PPIB PE=1 SV=2
P23368	MAOM_HUMAN	24332.9	23822.2	20145.1	22866.2	24356	19947.9	17594.9	18691.9	17361.7	NAD-dependent malic enzyme, mitochondrial OS=Homo sapiens OX=9606 GN=ME2 PE=1 SV=1
P23381	SYWC_HUMAN	110049	105394	87096.3	114223	126956	110363	110943	107608	101996	Tryptophan--tRNA ligase, cytoplasmic OS=Homo sapiens OX=9606 GN=WARS1 PE=1 SV=2
P23396	RS3_HUMAN	128230	125521	98335.8	119125	128342	110574	108761	109430	102304	Small ribosomal subunit protein uS3 OS=Homo sapiens OX=9606 GN=RPS3 PE=1 SV=2
P23434	GCSH_HUMAN	18389.2	15347	14179.6	15710.5	15211.1	14072.9	12401.4	13380.9	11646.6	Glycine cleavage system H protein, mitochondrial OS=Homo sapiens OX=9606 GN=GCSH PE=1 SV=2
P23443	KS6B1_HUMAN	59203.3	56635.3	38963.9	56744.4	62997.9	54742	50957.7	49784	47565.7	Ribosomal protein S6 kinase beta-1 OS=Homo sapiens OX=9606 GN=RPS6KB1 PE=1 SV=2
P23458	JAK1_HUMAN	7527.3	7105.93	5341.14	7606.2	8908.04	6971.36	6339.68	6375.85	6290.84	Tyrosine-protein kinase JAK1 OS=Homo sapiens OX=9606 GN=JAK1 PE=1 SV=2
P23468	PTPRD_HUMAN	3712.84	3604.7	2895.24	3437.76	3686.72	3233.89	2690.49	2840.27	2657.58	Receptor-type tyrosine-protein phosphatase delta OS=Homo sapiens OX=9606 GN=PTPRD PE=1 SV=2
P23470	PTPRG_HUMAN	6416.85	6283.53	5243.84	6006.97	6492.38	5433.01	5130.16	5403.27	5431.89	Receptor-type tyrosine-protein phosphatase gamma OS=Homo sapiens OX=9606 GN=PTPRG PE=1 SV=4
P23497	SP100_HUMAN	44750.8	42981.9	24871.7	41262.1	46301.8	39589.3	37843.7	37443.5	34803.7	Nuclear autoantigen Sp-100 OS=Homo sapiens OX=9606 GN=SP100 PE=1 SV=3
P23511	NFYA_HUMAN	4127.96	4019.82	3253.07	3900.55	4358.75	3503.18	3429.06	3631.77	3279.48	Nuclear transcription factor Y subunit alpha OS=Homo sapiens OX=9606 GN=NFYA PE=1 SV=2
P23526	SAHH_HUMAN	124369	118357	108421	118736	130933	114357	107969	106310	100081	Adenosylhomocysteinase OS=Homo sapiens OX=9606 GN=AHCY PE=1 SV=4
P23528	COF1_HUMAN	285360	264471	239612	270431	287094	259124	256655	250455	238096	Cofilin-1 OS=Homo sapiens OX=9606 GN=CFL1 PE=1 SV=3
P23588	IF4B_HUMAN	127105	124119	62983.5	117454	132571	111970	107791	111232	102832	Eukaryotic translation initiation factor 4B OS=Homo sapiens OX=9606 GN=EIF4B PE=1 SV=2
P23610	HAP40_HUMAN	1679.74	1657.68	1084.1	1796.37	1608.51	1356.26	1385.4	1467.69	1495.97	40-kDa huntingtin-associated protein OS=Homo sapiens OX=9606 GN=F8A1 PE=1 SV=2
P23634	AT2B4_HUMAN	25166.6	23630.1	19516.1	23378.8	25783.1	21570.2	19207	20384.6	18953.3	Plasma membrane calcium-transporting ATPase 4 OS=Homo sapiens OX=9606 GN=ATP2B4 PE=1 SV=2
P23677	IP3KA_HUMAN	1392.61	1265.41	951.964	1306.59	1381.96	1105.23	1137.04	1202.98	1040.33	Inositol-trisphosphate 3-kinase A OS=Homo sapiens OX=9606 GN=ITPKA PE=1 SV=1
P23743	DGKA_HUMAN	13643.4	13027.3	10911	14475.7	16012.4	13675	10668.7	11302.7	11105	Diacylglycerol kinase alpha OS=Homo sapiens OX=9606 GN=DGKA PE=1 SV=3
P23759	PAX7_HUMAN	2395.94	2438.43	1765.49	2390.36	2454.25	2204.42	2071.36	2105.83	1924.79	Paired box protein Pax-7 OS=Homo sapiens OX=9606 GN=PAX7 PE=1 SV=4
P23769	GATA2_HUMAN	2494.59	2393.3	969.182	2145.73	2281.49	1957.81	1858.8	2056.22	1697.39	Endothelial transcription factor GATA-2 OS=Homo sapiens OX=9606 GN=GATA2 PE=1 SV=3
P23771	GATA3_HUMAN	11833.1	11233.2	4818.47	10270.8	11288.8	9253.41	8672.43	10049.9	8508.75	Trans-acting T-cell-specific transcription factor GATA-3 OS=Homo sapiens OX=9606 GN=GATA3 PE=1 SV=1
P23786	CPT2_HUMAN	45259.3	43734.1	35421.8	42610.2	45000.1	37350.3	31542.1	34455.4	31935.8	Carnitine O-palmitoyltransferase 2, mitochondrial OS=Homo sapiens OX=9606 GN=CPT2 PE=1 SV=2
P23919	KTHY_HUMAN	42664.2	41536.9	34091.8	39846.2	43950.8	37513.3	34477	35159.2	33297.2	Thymidylate kinase OS=Homo sapiens OX=9606 GN=DTYMK PE=1 SV=4
P23921	RIR1_HUMAN	89918	88244.7	79481.6	84148	94129.8	77508.5	74336.9	75589.9	69505.6	Ribonucleoside-diphosphate reductase large subunit OS=Homo sapiens OX=9606 GN=RRM1 PE=1 SV=1
P24043	LAMA2_HUMAN	3944.71	3836.24	2631.92	3804.03	4026.17	3073.03	2985.72	2682.76	2341.55	Laminin subunit alpha-2 OS=Homo sapiens OX=9606 GN=LAMA2 PE=1 SV=4
P24311	COX7B_HUMAN	5264.2	5084.47	4171.12	4687.47	5133.36	4132.54	3767.79	4119.78	3453.61	Cytochrome c oxidase subunit 7B, mitochondrial OS=Homo sapiens OX=9606 GN=COX7B PE=1 SV=2
P24385	CCND1_HUMAN	6637.42	6244.75	4974.13	6521.01	7274.73	6338.23	5624.44	5909.66	6032.46	G1/S-specific cyclin-D1 OS=Homo sapiens OX=9606 GN=CCND1 PE=1 SV=1
P24386	RAE1_HUMAN	5704.92	5519.25	4772.42	5676.01	6311.73	5122.21	4740.69	4755.37	4689.82	Rab proteins geranylgeranyltransferase component A 1 OS=Homo sapiens OX=9606 GN=CHM PE=1 SV=3
P24390	ERD21_HUMAN	7374.14	7096.65	5526.25	7229.83	7719.91	6576.76	6388.06	6284.4	6493.53	ER lumen protein-retaining receptor 1 OS=Homo sapiens OX=9606 GN=KDELR1 PE=1 SV=1
P24468	COT2_HUMAN	5405.16	5356.36	3942.15	5007.29	5339.84	4233.59	3614.02	4035.96	3951.78	COUP transcription factor 2 OS=Homo sapiens OX=9606 GN=NR2F2 PE=1 SV=1
P24534	EF1B_HUMAN	91036.1	85786.1	77928.5	82951.2	88273.7	77163.6	76342.1	77384.5	77358.4	Elongation factor 1-beta OS=Homo sapiens OX=9606 GN=EEF1B2 PE=1 SV=3
P24539	AT5F1_HUMAN	45288.4	44205.8	31140.7	42066.9	46694	37058.8	33475.9	35897.4	34694.3	ATP synthase F(0) complex subunit B1, mitochondrial OS=Homo sapiens OX=9606 GN=ATP5PB PE=1 SV=2
P24588	AKAP5_HUMAN	1362.52	1313.1	978.881	1299.81	1412.32	1114.09	951.153	1083.02	1042.91	A-kinase anchor protein 5 OS=Homo sapiens OX=9606 GN=AKAP5 PE=1 SV=3
P24593	IBP5_HUMAN	1301.12	1356.35	826.654	1274.4	1465.99	1157.3	841.564	974.753	911.594	Insulin-like growth factor-binding protein 5 OS=Homo sapiens OX=9606 GN=IGFBP5 PE=1 SV=1
P24666	PPAC_HUMAN	36470.5	33171.4	30204.3	35266.6	38161.8	34263.5	29297.7	29912.6	28425.9	Low molecular weight phosphotyrosine protein phosphatase OS=Homo sapiens OX=9606 GN=ACP1 PE=1 SV=3
P24752	THIL_HUMAN	41489	39295.4	30892	39870.2	42077.4	35128.1	28046.1	31142.1	29187.8	Acetyl-CoA acetyltransferase, mitochondrial OS=Homo sapiens OX=9606 GN=ACAT1 PE=1 SV=1
P24821	TENA_HUMAN	2373.82	2144.23	1703.74	2121.89	2262.42	1897.64	1836.08	1973.99	1845.56	Tenascin OS=Homo sapiens OX=9606 GN=TNC PE=1 SV=3
P24844	MYL9_HUMAN	39621.2	32962.4	27833.5	34349.6	37287.4	34052.3	38923.8	37262.5	32226.8	Myosin regulatory light polypeptide 9 OS=Homo sapiens OX=9606 GN=MYL9 PE=1 SV=4
P24864	CCNE1_HUMAN	1242.32	1093.41	794.607	1295.84	1437.17	1190.12	1165.4	1192.26	1009.58	G1/S-specific cyclin-E1 OS=Homo sapiens OX=9606 GN=CCNE1 PE=1 SV=2
P24928	RPB1_HUMAN	91241.4	91486.4	68069.6	87897.1	93284.4	76964.3	72414.3	76226	68884.3	DNA-directed RNA polymerase II subunit RPB1 OS=Homo sapiens OX=9606 GN=POLR2A PE=1 SV=2
P24941	CDK2_HUMAN	19364.9	19249.5	14229.4	16696.7	18599.1	15349	15302.7	14773.1	14905.9	Cyclin-dependent kinase 2 OS=Homo sapiens OX=9606 GN=CDK2 PE=1 SV=2
P25054	APC_HUMAN	5445.15	5183.21	3342.42	5044.92	6093.82	4716.82	4475.83	4576.17	4257.99	Adenomatous polyposis coli protein OS=Homo sapiens OX=9606 GN=APC PE=1 SV=2
P25098	ARBK1_HUMAN	26881.5	25750.3	21197	25507.9	28485.8	23721.2	21503.3	21902.9	20426.3	Beta-adrenergic receptor kinase 1 OS=Homo sapiens OX=9606 GN=GRK2 PE=1 SV=2
P25106	ACKR3_HUMAN	2659.63	2597.48	2187.14	2663.39	3011.44	2277.02	1804.81	2163.98	1871.46	Atypical chemokine receptor 3 OS=Homo sapiens OX=9606 GN=ACKR3 PE=1 SV=3
P25205	MCM3_HUMAN	116822	111944	94111.1	106737	118613	97918	98578.7	100528	93262	DNA replication licensing factor MCM3 OS=Homo sapiens OX=9606 GN=MCM3 PE=1 SV=3
P25208	NFYB_HUMAN	2273.36	2205.1	1941.89	2299.32	2482.16	2096.57	1989.19	1999.47	1784.92	Nuclear transcription factor Y subunit beta OS=Homo sapiens OX=9606 GN=NFYB PE=1 SV=2
P25311	ZA2G_HUMAN	2645.3	1255.2	830.124	1203.33	1230.02	1246.49	1110.47	934.76	1145.61	Zinc-alpha-2-glycoprotein OS=Homo sapiens OX=9606 GN=AZGP1 PE=1 SV=2
P25325	THTM_HUMAN	14434	13805.6	11078	14258.5	15772	12872.2	10975.7	11368.6	10762.4	3-mercaptopyruvate sulfurtransferase OS=Homo sapiens OX=9606 GN=MPST PE=1 SV=3
P25391	LAMA1_HUMAN	1062.09	982.621	440.8	1047.88	1098.33	931.555	894.57	933.358	655.54	Laminin subunit alpha-1 OS=Homo sapiens OX=9606 GN=LAMA1 PE=1 SV=2
P25398	RS12_HUMAN	85426	81378.1	70388.5	78727.1	86126.5	74717.5	71718.3	72866.2	63962	Small ribosomal subunit protein eS12 OS=Homo sapiens OX=9606 GN=RPS12 PE=1 SV=3
P25440	BRD2_HUMAN	12288.9	11850.8	7022.44	12259.3	13257.8	10845.3	9559.02	10166.5	9584.36	Bromodomain-containing protein 2 OS=Homo sapiens OX=9606 GN=BRD2 PE=1 SV=2
P25445	TNR6_HUMAN	2772.33	2568.01	2176.43	2732	2949.55	2395.32	2065.04	2184.79	1896.89	Tumor necrosis factor receptor superfamily member 6 OS=Homo sapiens OX=9606 GN=FAS PE=1 SV=1
P25490	TYY1_HUMAN	33953.5	32755.7	19953.6	32815.6	35782.2	30226.6	26922.1	28867.7	25837.8	Transcriptional repressor protein YY1 OS=Homo sapiens OX=9606 GN=YY1 PE=1 SV=2
P25685	DNJB1_HUMAN	70107.7	65045.9	47167.1	62660.9	70622.6	60121.8	61235.1	59857.5	54274.3	DnaJ homolog subfamily B member 1 OS=Homo sapiens OX=9606 GN=DNAJB1 PE=1 SV=4
P25686	DNJB2_HUMAN	9424.18	8769.39	7063.98	8961.79	9670.39	8215.42	7824.1	7989.35	7160.97	DnaJ homolog subfamily B member 2 OS=Homo sapiens OX=9606 GN=DNAJB2 PE=1 SV=3
P25705	ATPA_HUMAN	261765	254464	190725	241778	257049	213387	191393	208609	194079	ATP synthase subunit alpha, mitochondrial OS=Homo sapiens OX=9606 GN=ATP5F1A PE=1 SV=1
P25713	MT3_HUMAN	270.464	304.431	378.233	431.862	252.589	274.032	794.943	1088.95	2447.7	Metallothionein-3 OS=Homo sapiens OX=9606 GN=MT3 PE=1 SV=1
P25786	PSA1_HUMAN	80116.2	74665.5	73961.7	75860.1	80152.9	69885.4	67086.7	67969.6	61793.4	Proteasome subunit alpha type-1 OS=Homo sapiens OX=9606 GN=PSMA1 PE=1 SV=1
P25787	PSA2_HUMAN	49657.1	47378.5	41828.2	48005.1	52559.7	44988.4	43275.8	43734.8	42484.8	Proteasome subunit alpha type-2 OS=Homo sapiens OX=9606 GN=PSMA2 PE=1 SV=2
P25788	PSA3_HUMAN	50950.4	47733.2	52077.8	46479	50872.1	44371	41341.9	42145.3	39818.8	Proteasome subunit alpha type-3 OS=Homo sapiens OX=9606 GN=PSMA3 PE=1 SV=2
P25789	PSA4_HUMAN	51606.1	49004.2	55467.6	47713.6	51424.9	44382.4	42201.8	43530	41431.4	Proteasome subunit alpha type-4 OS=Homo sapiens OX=9606 GN=PSMA4 PE=1 SV=1
P25815	S100P_HUMAN	17602.8	14594.5	13743	18949.9	20191	20028.6	18105.9	16737.4	16510.1	Protein S100-P OS=Homo sapiens OX=9606 GN=S100P PE=1 SV=2
P25963	IKBA_HUMAN	887.231	826.896	769.282	913.739	936.414	794.729	833.164	902.204	744.784	NF-kappa-B inhibitor alpha OS=Homo sapiens OX=9606 GN=NFKBIA PE=1 SV=1
P26006	ITA3_HUMAN	22567.5	20558.7	16832.4	20226.8	21409.1	18213.1	17164.9	17993.2	16191.5	Integrin alpha-3 OS=Homo sapiens OX=9606 GN=ITGA3 PE=1 SV=5
P26196	DDX6_HUMAN	82436.1	78379.3	56836.4	73972.9	81254.4	69352.3	68330.7	69932.4	64625	Probable ATP-dependent RNA helicase DDX6 OS=Homo sapiens OX=9606 GN=DDX6 PE=1 SV=2
P26232	CTNA2_HUMAN	35081.5	32629.3	23006.8	31418.3	33821.1	28252.2	28856.6	29713.8	25572.2	Catenin alpha-2 OS=Homo sapiens OX=9606 GN=CTNNA2 PE=1 SV=5
P26358	DNMT1_HUMAN	166643	165310	91880.8	145782	161637	129932	129086	137263	119860	DNA (cytosine-5)-methyltransferase 1 OS=Homo sapiens OX=9606 GN=DNMT1 PE=1 SV=2
P26368	U2AF2_HUMAN	99119.7	94405.6	61804.4	89859	98272.7	82374	83157.2	85601.4	80348	Splicing factor U2AF 65 kDa subunit OS=Homo sapiens OX=9606 GN=U2AF2 PE=1 SV=4
P26373	RL13_HUMAN	44724.4	45449.1	27239.3	53111	49913.5	41972.1	39304.8	39071.1	30240.6	Large ribosomal subunit protein eL13 OS=Homo sapiens OX=9606 GN=RPL13 PE=1 SV=4
P26374	RAE2_HUMAN	7631.41	8004.47	4943.44	6212.48	7268.01	6528.2	3932.76	4420.09	3987.03	Rab proteins geranylgeranyltransferase component A 2 OS=Homo sapiens OX=9606 GN=CHML PE=1 SV=2
P26378	ELAV4_HUMAN	2389.72	2320.23	1836.26	2175.75	2344.65	1966.06	1935.75	1962.36	1717.87	ELAV-like protein 4 OS=Homo sapiens OX=9606 GN=ELAVL4 PE=1 SV=3
P26440	IVD_HUMAN	41539.9	40128.7	33509.5	40432.3	41356.1	35207.6	27992.1	31295	28886.1	Isovaleryl-CoA dehydrogenase, mitochondrial OS=Homo sapiens OX=9606 GN=IVD PE=1 SV=2
P26572	MGAT1_HUMAN	7545.34	7241.91	5625.38	6593.7	6984.88	5842.58	5800.46	6262.47	5522.94	Alpha-1,3-mannosyl-glycoprotein 2-beta-N-acetylglucosaminyltransferase OS=Homo sapiens OX=9606 GN=MGAT1 PE=1 SV=2
P26583	HMGB2_HUMAN	114029	111089	65747.6	108808	120174	103559	95642.4	97986.5	92370.2	High mobility group protein B2 OS=Homo sapiens OX=9606 GN=HMGB2 PE=1 SV=2
P26599	PTBP1_HUMAN	134509	128979	95955.1	120339	129597	107054	103314	110043	100183	Polypyrimidine tract-binding protein 1 OS=Homo sapiens OX=9606 GN=PTBP1 PE=1 SV=2
P26639	SYTC_HUMAN	122146	113727	100536	123203	133762	119059	110474	107788	102891	Threonine--tRNA ligase 1, cytoplasmic OS=Homo sapiens OX=9606 GN=TARS1 PE=1 SV=3
P26640	SYVC_HUMAN	94942.9	87787.6	69629.1	87356.2	96612.6	81522.9	77952.3	79250.2	74459.8	Valine--tRNA ligase OS=Homo sapiens OX=9606 GN=VARS1 PE=1 SV=4
P26641	EF1G_HUMAN	168154	161015	139886	152329	166202	145669	138764	139640	133543	Elongation factor 1-gamma OS=Homo sapiens OX=9606 GN=EEF1G PE=1 SV=3
P26651	TTP_HUMAN	1101.46	1055.7	607.182	1099.42	1292.88	993.482	904.764	890.943	902.974	mRNA decay activator protein ZFP36 OS=Homo sapiens OX=9606 GN=ZFP36 PE=1 SV=1
P26885	FKBP2_HUMAN	18935.1	17647.3	15132.3	17259.9	17968.9	15203	13827.8	14823.1	12772.2	Peptidyl-prolyl cis-trans isomerase FKBP2 OS=Homo sapiens OX=9606 GN=FKBP2 PE=1 SV=2
P27105	STOM_HUMAN	49927.2	47516.6	38584.8	47297	51879.2	42449.4	39791.5	42639.9	38320.5	Stomatin OS=Homo sapiens OX=9606 GN=STOM PE=1 SV=3
P27144	KAD4_HUMAN	26063.6	25166.8	15665.8	23636.4	25805	21309.3	18901.2	20548.5	18395.4	Adenylate kinase 4, mitochondrial OS=Homo sapiens OX=9606 GN=AK4 PE=1 SV=1
P27348	1433T_HUMAN	127456	119609	110896	120325	129792	113784	105620	103314	93835.4	14-3-3 protein theta OS=Homo sapiens OX=9606 GN=YWHAQ PE=1 SV=1
P27361	MK03_HUMAN	61508.6	58121.6	47919.6	58791.9	67052.3	56075.6	51694.6	51699.4	49423.9	Mitogen-activated protein kinase 3 OS=Homo sapiens OX=9606 GN=MAPK3 PE=1 SV=4
P27448	MARK3_HUMAN	28991.6	26839.7	15515.8	26008.4	27995.9	24572.8	24315.5	23762.5	23386.3	MAP/microtubule affinity-regulating kinase 3 OS=Homo sapiens OX=9606 GN=MARK3 PE=1 SV=5
P27449	VATL_HUMAN	17906.1	16983.5	15720.9	16648.3	17781.1	15990	14732.9	15579.1	14742.5	V-type proton ATPase 16 kDa proteolipid subunit c OS=Homo sapiens OX=9606 GN=ATP6V0C PE=1 SV=1
P27482	CALL3_HUMAN	2169.63	1959.16	2010.86	1731.34	2057.3	1868.09	1901.63	1696.91	1786.98	Calmodulin-like protein 3 OS=Homo sapiens OX=9606 GN=CALML3 PE=1 SV=2
P27540	ARNT_HUMAN	8617.26	8110.6	6392.18	8150	9159.98	7813.83	6879.74	7073.2	6844.17	Aryl hydrocarbon receptor nuclear translocator OS=Homo sapiens OX=9606 GN=ARNT PE=1 SV=1
P27544	CERS1_HUMAN	2321.36	2245.08	1935.8	2127.23	2312.42	1991.98	1790	1892.19	1682.43	Ceramide synthase 1 OS=Homo sapiens OX=9606 GN=CERS1 PE=1 SV=1
P27635	RL10_HUMAN	29563.4	29183.2	18933.7	33245.2	31676.5	27256.7	25480.2	26318.4	21983.8	Large ribosomal subunit protein uL16 OS=Homo sapiens OX=9606 GN=RPL10 PE=1 SV=5
P27694	RFA1_HUMAN	77395.3	76039.6	68472.1	74300.7	81247	70352	65308.4	66411.1	61208.9	Replication protein A 70 kDa DNA-binding subunit OS=Homo sapiens OX=9606 GN=RPA1 PE=1 SV=2
P27695	APEX1_HUMAN	68748.4	65786.4	50972.6	70194.2	74207.3	63956	57599.6	60331.5	54865.1	DNA repair nuclease/redox regulator APEX1 OS=Homo sapiens OX=9606 GN=APEX1 PE=1 SV=2
P27707	DCK_HUMAN	9235.75	8700.59	8136.45	9233.85	9926.34	8596.84	8398.15	8269.17	8235.04	Deoxycytidine kinase OS=Homo sapiens OX=9606 GN=DCK PE=1 SV=1
P27708	PYR1_HUMAN	216930	208204	183583	212376	231961	194075	178798	182555	177439	Multifunctional protein CAD OS=Homo sapiens OX=9606 GN=CAD PE=1 SV=3
P27797	CALR_HUMAN	292363	272177	245821	285138	288067	242381	200229	220833	205817	Calreticulin OS=Homo sapiens OX=9606 GN=CALR PE=1 SV=1
P27816	MAP4_HUMAN	233881	213499	108865	213388	237656	203499	191539	193603	175485	Microtubule-associated protein 4 OS=Homo sapiens OX=9606 GN=MAP4 PE=1 SV=3
P27824	CALX_HUMAN	231404	223888	202063	213033	227285	191174	167726	188634	169316	Calnexin OS=Homo sapiens OX=9606 GN=CANX PE=1 SV=2
P27986	P85A_HUMAN	8362.03	8297.58	6584.12	8673	9659.05	8499.41	6740.15	7097.26	7912.92	Phosphatidylinositol 3-kinase regulatory subunit alpha OS=Homo sapiens OX=9606 GN=PIK3R1 PE=1 SV=2
P28066	PSA5_HUMAN	58457.8	54540.4	52823.1	55843.4	61517.6	52824.9	51557.9	52119.2	49468.4	Proteasome subunit alpha type-5 OS=Homo sapiens OX=9606 GN=PSMA5 PE=1 SV=3
P28070	PSB4_HUMAN	50561.1	48457.6	42862	49319.6	54274.8	46424	45561.4	45557.2	41300.7	Proteasome subunit beta type-4 OS=Homo sapiens OX=9606 GN=PSMB4 PE=1 SV=4
P28072	PSB6_HUMAN	27655.5	27687.1	24113.3	26470.1	29731.9	24824	22753.2	23075.6	22205.8	Proteasome subunit beta type-6 OS=Homo sapiens OX=9606 GN=PSMB6 PE=1 SV=4
P28074	PSB5_HUMAN	60251.8	57864.2	52114.8	58279.1	64437.7	54605.5	52911.7	53486.5	48288.1	Proteasome subunit beta type-5 OS=Homo sapiens OX=9606 GN=PSMB5 PE=1 SV=3
P28288	ABCD3_HUMAN	30284	30990.9	22389.1	28000.3	29911.8	25136.4	22079	23985.3	22273.6	ATP-binding cassette sub-family D member 3 OS=Homo sapiens OX=9606 GN=ABCD3 PE=1 SV=1
P28290	ITPI2_HUMAN	46889.1	51814.3	36610	47871.9	51002.1	39348.4	31362.3	34966.5	33042.1	Protein ITPRID2 OS=Homo sapiens OX=9606 GN=ITPRID2 PE=1 SV=3
P28330	ACADL_HUMAN	1392.07	1366.44	1046.07	1394.97	1454	1211.22	1062.02	1095.04	1074.68	Long-chain specific acyl-CoA dehydrogenase, mitochondrial OS=Homo sapiens OX=9606 GN=ACADL PE=1 SV=2
P28331	NDUS1_HUMAN	92703.2	88943.9	63342.1	85419.2	90343.5	75014.8	48087.5	52305.8	51019.3	NADH-ubiquinone oxidoreductase 75 kDa subunit, mitochondrial OS=Homo sapiens OX=9606 GN=NDUFS1 PE=1 SV=3
P28340	DPOD1_HUMAN	51719.5	49969.7	40151.6	48831.9	52874.6	43617.6	34845.9	37258.7	37379.8	DNA polymerase delta catalytic subunit OS=Homo sapiens OX=9606 GN=POLD1 PE=1 SV=2
P28347	TEAD1_HUMAN	3580.95	3479.05	2338.24	3214.5	3559.86	2974.68	3028.17	3086.2	2880.48	Transcriptional enhancer factor TEF-1 OS=Homo sapiens OX=9606 GN=TEAD1 PE=1 SV=2
P28370	SMCA1_HUMAN	36983.9	35816.2	23087.8	35474.3	36494.5	30181.5	27508.5	30626	26399.6	Probable global transcription activator SNF2L1 OS=Homo sapiens OX=9606 GN=SMARCA1 PE=1 SV=2
P28482	MK01_HUMAN	18477.6	17324.6	15957.1	16926.3	19231.8	15792.7	15094.4	14830.1	14469.8	Mitogen-activated protein kinase 1 OS=Homo sapiens OX=9606 GN=MAPK1 PE=1 SV=3
P28676	GRAN_HUMAN	16643.9	17248.1	14312.5	17201.9	18638.9	16036.1	13569.8	14141.1	13505.9	Grancalcin OS=Homo sapiens OX=9606 GN=GCA PE=1 SV=2
P28702	RXRB_HUMAN	14236.9	13809.8	9811.69	13538.5	14670.5	11845.1	11412.9	11894.8	10964.2	Retinoic acid receptor RXR-beta OS=Homo sapiens OX=9606 GN=RXRB PE=1 SV=2
P28715	ERCC5_HUMAN	10890.9	10094.9	7151.23	10190.7	11147.2	9129.7	7954.1	8539.93	7875.24	DNA excision repair protein ERCC-5 OS=Homo sapiens OX=9606 GN=ERCC5 PE=1 SV=3
P28749	RBL1_HUMAN	2444.39	2397.15	1794.51	2136.73	2375.4	2034.61	2194.27	2204.66	1973.72	Retinoblastoma-like protein 1 OS=Homo sapiens OX=9606 GN=RBL1 PE=1 SV=3
P28799	GRN_HUMAN	34977.5	31688.4	23062	35394.7	37017.4	30377.7	22560.8	25323.4	22139.7	Progranulin OS=Homo sapiens OX=9606 GN=GRN PE=1 SV=2
P28838	AMPL_HUMAN	101045	94962.8	83483.7	97434.2	105928	89203.2	83551.5	84073.7	77427.7	Cytosol aminopeptidase OS=Homo sapiens OX=9606 GN=LAP3 PE=1 SV=3
P29083	T2EA_HUMAN	15705.3	15010	13617.3	15011.3	16756.2	13994	13147.3	13400.1	12573.1	General transcription factor IIE subunit 1 OS=Homo sapiens OX=9606 GN=GTF2E1 PE=1 SV=2
P29084	T2EB_HUMAN	15678.5	15599.7	5206.13	14503	16483.9	14182	12927.9	13239.8	12406	Transcription initiation factor IIE subunit beta OS=Homo sapiens OX=9606 GN=GTF2E2 PE=1 SV=1
P29144	TPP2_HUMAN	99510.4	95695.3	82691.3	95761.5	104711	87636.5	79682.7	82590.9	76228.7	Tripeptidyl-peptidase 2 OS=Homo sapiens OX=9606 GN=TPP2 PE=1 SV=4
P29218	IMPA1_HUMAN	7295.75	6853.24	5801.13	7217.76	7738.05	6676.58	5997.8	5942.63	6269.69	Inositol monophosphatase 1 OS=Homo sapiens OX=9606 GN=IMPA1 PE=1 SV=1
P29317	EPHA2_HUMAN	19012.3	17125.1	13587.5	16521.1	17717.4	15749.1	17984.3	17201.7	15697.7	Ephrin type-A receptor 2 OS=Homo sapiens OX=9606 GN=EPHA2 PE=1 SV=2
P29323	EPHB2_HUMAN	6828.08	6249.24	5281.14	6125.02	6421.98	5517.55	5759.55	6046.19	5046.29	Ephrin type-B receptor 2 OS=Homo sapiens OX=9606 GN=EPHB2 PE=1 SV=5
P29350	PTN6_HUMAN	29213.6	28209.2	19048.9	30646.9	33761.8	29353.6	23077.2	23350.3	22907.3	Tyrosine-protein phosphatase non-receptor type 6 OS=Homo sapiens OX=9606 GN=PTPN6 PE=1 SV=1
P29353	SHC1_HUMAN	14556.2	13831	10361.3	13939	15293.7	12929.1	12195.9	12115.3	11376.6	SHC-transforming protein 1 OS=Homo sapiens OX=9606 GN=SHC1 PE=1 SV=4
P29372	3MG_HUMAN	14136.8	13918.6	8210.68	14410.9	15704.4	13123.2	11084.6	11846.5	10813.2	DNA-3-methyladenine glycosylase OS=Homo sapiens OX=9606 GN=MPG PE=1 SV=3
P29373	RABP2_HUMAN	56755	49387.7	52665.8	51005	51944.5	48651.6	40571.3	43834.9	41995.2	Cellular retinoic acid-binding protein 2 OS=Homo sapiens OX=9606 GN=CRABP2 PE=1 SV=2
P29374	ARI4A_HUMAN	14690	14382	10308.8	13911.2	14682.4	12280.4	10970.3	11540.4	10605.6	AT-rich interactive domain-containing protein 4A OS=Homo sapiens OX=9606 GN=ARID4A PE=1 SV=3
P29375	KDM5A_HUMAN	5233.29	5080.19	3544.91	5182.75	5625.87	4545.12	4231.76	4304.87	4399.95	Lysine-specific demethylase 5A OS=Homo sapiens OX=9606 GN=KDM5A PE=1 SV=3
P29401	TKT_HUMAN	230718	218951	204612	235196	253633	227150	211219	211393	206096	Transketolase OS=Homo sapiens OX=9606 GN=TKT PE=1 SV=3
P29536	LMOD1_HUMAN	6646.94	6632.1	5082.93	6392.85	7066.19	8447.85	5935.29	5835.22	6652.13	Leiomodin-1 OS=Homo sapiens OX=9606 GN=LMOD1 PE=1 SV=3
P29558	RBMS1_HUMAN	2242.78	2008.44	1389.98	2082.42	2318.38	2039.62	1864.22	1889.89	1709.62	RNA-binding motif, single-stranded-interacting protein 1 OS=Homo sapiens OX=9606 GN=RBMS1 PE=1 SV=3
P29590	PML_HUMAN	17596.8	16317.7	13084.8	17719.1	18516.5	15480.6	14092.7	15182.8	13927.5	Protein PML OS=Homo sapiens OX=9606 GN=PML PE=1 SV=3
P29597	TYK2_HUMAN	7941.13	7528.94	6409.29	7505.24	8342.59	7326.63	6229.97	6436.5	5923.85	Non-receptor tyrosine-protein kinase TYK2 OS=Homo sapiens OX=9606 GN=TYK2 PE=1 SV=3
P29692	EF1D_HUMAN	114841	106831	87838.3	100585	112859	99072.2	98639	97048.6	93762.7	Elongation factor 1-delta OS=Homo sapiens OX=9606 GN=EEF1D PE=1 SV=5
P29762	RABP1_HUMAN	6623.68	5970.56	5265.87	6621.74	7078.92	6274.65	5801.65	5897.34	5296.61	Cellular retinoic acid-binding protein 1 OS=Homo sapiens OX=9606 GN=CRABP1 PE=1 SV=2
P29966	MARCS_HUMAN	37395	32889.1	26820.3	34434.5	36140.2	31251.8	30702.6	30716.8	27276.1	Myristoylated alanine-rich C-kinase substrate OS=Homo sapiens OX=9606 GN=MARCKS PE=1 SV=4
P29992	GNA11_HUMAN	8768.03	8065.52	6286.56	8008.51	8640.21	7205.33	7407.78	7529.01	6631.27	Guanine nucleotide-binding protein subunit alpha-11 OS=Homo sapiens OX=9606 GN=GNA11 PE=1 SV=2
P30038	AL4A1_HUMAN	59610	54856.8	44769.6	55276	57913.9	48912.4	42053.9	45060.1	40810	Delta-1-pyrroline-5-carboxylate dehydrogenase, mitochondrial OS=Homo sapiens OX=9606 GN=ALDH4A1 PE=1 SV=3
P30039	PBLD_HUMAN	1606	1474.2	1184.29	1502.52	1729.45	1389.56	1301.5	1305.97	1099.49	Phenazine biosynthesis-like domain-containing protein OS=Homo sapiens OX=9606 GN=PBLD PE=1 SV=2
P30040	ERP29_HUMAN	101806	97731	66408.9	93057.8	99322.7	81013.5	75492.5	83176.4	72375.4	Endoplasmic reticulum resident protein 29 OS=Homo sapiens OX=9606 GN=ERP29 PE=1 SV=4
P30041	PRDX6_HUMAN	109691	104404	99395.5	114186	121312	107056	93450.7	93818.9	92164.9	Peroxiredoxin-6 OS=Homo sapiens OX=9606 GN=PRDX6 PE=1 SV=3
P30043	BLVRB_HUMAN	53923.6	50849.6	45335.4	54576.1	58952.8	49882	46440.2	45795.9	45695	Flavin reductase (NADPH) OS=Homo sapiens OX=9606 GN=BLVRB PE=1 SV=3
P30044	PRDX5_HUMAN	47854	44130.5	39756.2	47862.8	50171.1	43362.8	37963.8	38369.9	35766.3	Peroxiredoxin-5, mitochondrial OS=Homo sapiens OX=9606 GN=PRDX5 PE=1 SV=4
P30046	DOPD_HUMAN	8295.88	7909.02	7408.03	8493.75	9108.34	8396.21	7228.09	7157.68	6959.02	D-dopachrome decarboxylase OS=Homo sapiens OX=9606 GN=DDT PE=1 SV=3
P30048	PRDX3_HUMAN	45079.9	45078.9	39602.6	41014.8	43328.7	35783.4	30300.7	33478	29898.9	Thioredoxin-dependent peroxide reductase, mitochondrial OS=Homo sapiens OX=9606 GN=PRDX3 PE=1 SV=3
P30049	ATPD_HUMAN	16899.4	16067.8	12843.9	14859.4	15625.5	12669.7	11741.9	12734.8	12857.4	ATP synthase subunit delta, mitochondrial OS=Homo sapiens OX=9606 GN=ATP5F1D PE=1 SV=2
P30050	RL12_HUMAN	80127	80361.9	60392.7	74951.9	80000.3	69857.7	64763.5	66719.1	63287.2	Large ribosomal subunit protein uL11 OS=Homo sapiens OX=9606 GN=RPL12 PE=1 SV=1
P30084	ECHM_HUMAN	120229	113427	95424.4	108353	113211	95005.6	86102.1	94109.3	80227.7	Enoyl-CoA hydratase, mitochondrial OS=Homo sapiens OX=9606 GN=ECHS1 PE=1 SV=4
P30085	KCY_HUMAN	45292	42322.3	39510.3	45124.8	48334.1	42272.1	38225.7	36860.8	49423.8	UMP-CMP kinase OS=Homo sapiens OX=9606 GN=CMPK1 PE=1 SV=3
P30086	PEBP1_HUMAN	69757	65013.7	60461.8	64312.8	74690.5	65216.6	56823.7	57771.1	55787.8	Phosphatidylethanolamine-binding protein 1 OS=Homo sapiens OX=9606 GN=PEBP1 PE=1 SV=3
P30101	PDIA3_HUMAN	172814	166962	122710	165348	176481	144989	126742	138378	121404	Protein disulfide-isomerase A3 OS=Homo sapiens OX=9606 GN=PDIA3 PE=1 SV=4
P30153	2AAA_HUMAN	98168.8	93656.4	86362.1	95154.8	105430	88444.7	82643.8	85012.7	76411.4	Serine/threonine-protein phosphatase 2A 65 kDa regulatory subunit A alpha isoform OS=Homo sapiens OX=9606 GN=PPP2R1A PE=1 SV=4
P30154	2AAB_HUMAN	41354.3	39240.7	35595.1	40656.4	43738.2	36025.8	34041.6	34017.2	33927.9	Serine/threonine-protein phosphatase 2A 65 kDa regulatory subunit A beta isoform OS=Homo sapiens OX=9606 GN=PPP2R1B PE=1 SV=3
P30260	CDC27_HUMAN	25050.8	25165.4	16046	24511.7	27056.4	21850	19231.2	20463	19151.1	Cell division cycle protein 27 homolog OS=Homo sapiens OX=9606 GN=CDC27 PE=1 SV=2
P30281	CCND3_HUMAN	5609.3	5117.74	3725.25	5250.1	4978.5	4014.27	4399.34	4561.21	3984.32	G1/S-specific cyclin-D3 OS=Homo sapiens OX=9606 GN=CCND3 PE=1 SV=2
P30291	WEE1_HUMAN	539.398	492.477	392.831	528.546	581.717	494.504	480.512	508.655	441.598	Wee1-like protein kinase OS=Homo sapiens OX=9606 GN=WEE1 PE=1 SV=2
P30405	PPIF_HUMAN	38530.7	36736.6	30914.9	34648.7	35651.1	30974.3	28351.1	30351.7	26193.4	Peptidyl-prolyl cis-trans isomerase F, mitochondrial OS=Homo sapiens OX=9606 GN=PPIF PE=1 SV=1
P30414	NKTR_HUMAN	3921.83	3725.32	2331.36	5061.22	5020.39	3362.6	3089.54	3646.85	2729.41	NK-tumor recognition protein OS=Homo sapiens OX=9606 GN=NKTR PE=1 SV=2
P30419	NMT1_HUMAN	35829.3	34623	27182.4	34238.9	40048.7	33631.9	31252.9	32245	29120.2	Glycylpeptide N-tetradecanoyltransferase 1 OS=Homo sapiens OX=9606 GN=NMT1 PE=1 SV=2
P30519	HMOX2_HUMAN	55189.6	51523.6	42368.2	50089.5	54398.4	44831.2	43560.2	46369.1	41692.7	Heme oxygenase 2 OS=Homo sapiens OX=9606 GN=HMOX2 PE=1 SV=2
P30520	PURA2_HUMAN	25981.6	24993.1	22431.3	24604.6	27455.5	23082.1	22327.6	21988.4	20402.6	Adenylosuccinate synthetase isozyme 2 OS=Homo sapiens OX=9606 GN=ADSS2 PE=1 SV=3
P30533	AMRP_HUMAN	43902.8	40236.5	26111.5	38290.2	41230	33587.5	28863.6	32567.9	27871.6	Alpha-2-macroglobulin receptor-associated protein OS=Homo sapiens OX=9606 GN=LRPAP1 PE=1 SV=1
P30536	TSPO_HUMAN	1755.63	1711.41	1210.91	1649.29	1971.81	1481.06	1323.65	1285.74	1244.49	Translocator protein OS=Homo sapiens OX=9606 GN=TSPO PE=1 SV=3
P30566	PUR8_HUMAN	43058.4	41105.7	36915.4	41337.7	45022.6	38535.3	36547.6	36773.1	34704.5	Adenylosuccinate lyase OS=Homo sapiens OX=9606 GN=ADSL PE=1 SV=2
P30613	KPYR_HUMAN	14602.7	13599.6	11087.1	13203.3	14354.6	12231.4	11802.6	11721.7	15853.1	Pyruvate kinase PKLR OS=Homo sapiens OX=9606 GN=PKLR PE=1 SV=2
P30622	CLIP1_HUMAN	148297	137301	108283	127693	139651	121350	129554	127490	113966	CAP-Gly domain-containing linker protein 1 OS=Homo sapiens OX=9606 GN=CLIP1 PE=1 SV=2
P30626	SORCN_HUMAN	48132.1	44277.6	37247.7	47378.8	50764.3	44800.1	39576.6	39594.7	36652.8	Sorcin OS=Homo sapiens OX=9606 GN=SRI PE=1 SV=1
P30711	GSTT1_HUMAN	3582.08	3335.56	2936.53	3697.63	4038.45	3487.43	2802.51	2860.87	2827.34	Glutathione S-transferase theta-1 OS=Homo sapiens OX=9606 GN=GSTT1 PE=1 SV=4
P30740	ILEU_HUMAN	25058.2	23544.1	19429.2	25726.6	27626.4	24320.6	22049.7	21686	20621.2	Leukocyte elastase inhibitor OS=Homo sapiens OX=9606 GN=SERPINB1 PE=1 SV=1
P30825	CTR1_HUMAN	14481.4	13535.3	11680.5	14620.4	15280.2	12594.3	13115.6	13495.8	11810.4	High affinity cationic amino acid transporter 1 OS=Homo sapiens OX=9606 GN=SLC7A1 PE=1 SV=1
P30837	AL1B1_HUMAN	34618.3	32774.5	26916	31988.1	33391.9	28050.7	18550.8	20547.7	19871.5	Aldehyde dehydrogenase X, mitochondrial OS=Homo sapiens OX=9606 GN=ALDH1B1 PE=1 SV=4
P30838	AL3A1_HUMAN	1057.34	883.867	742.109	1098.29	1326.42	1011.95	890.925	824.416	805.225	Aldehyde dehydrogenase, dimeric NADP-preferring OS=Homo sapiens OX=9606 GN=ALDH3A1 PE=1 SV=3
P30876	RPB2_HUMAN	62385.2	61216.2	51379.1	60560.2	64350.8	53473.3	49021.2	51346.1	48210.3	DNA-directed RNA polymerase II subunit RPB2 OS=Homo sapiens OX=9606 GN=POLR2B PE=1 SV=1
P31040	SDHA_HUMAN	91947.4	87703.1	73691.3	77861	82965.8	68111.4	51417	56377.4	51276.2	Succinate dehydrogenase [ubiquinone] flavoprotein subunit, mitochondrial OS=Homo sapiens OX=9606 GN=SDHA PE=1 SV=2
P31146	COR1A_HUMAN	42674.1	39008.6	33328.2	39537.2	40458	34809.9	35495	32841	52210.6	Coronin-1A OS=Homo sapiens OX=9606 GN=CORO1A PE=1 SV=4
P31150	GDIA_HUMAN	130545	124783	115411	126143	139213	119930	115066	113428	106738	Rab GDP dissociation inhibitor alpha OS=Homo sapiens OX=9606 GN=GDI1 PE=1 SV=2
P31153	METK2_HUMAN	49017.3	47591.4	42264.4	45593.9	51831.3	43797.2	41098.2	41021.5	39994.7	S-adenosylmethionine synthase isoform type-2 OS=Homo sapiens OX=9606 GN=MAT2A PE=1 SV=1
P31276	HXC13_HUMAN	2414.38	2263.12	1492.58	2145.59	2382.75	1915.87	2220.37	2196.95	1934.51	Homeobox protein Hox-C13 OS=Homo sapiens OX=9606 GN=HOXC13 PE=1 SV=3
P31321	KAP1_HUMAN	8630.82	7887.64	6852.82	7682.85	8317.01	7138.86	7665.08	7653.58	6764.11	cAMP-dependent protein kinase type I-beta regulatory subunit OS=Homo sapiens OX=9606 GN=PRKAR1B PE=1 SV=4
P31323	KAP3_HUMAN	16062.9	15026.3	12734.2	14881.6	16263.8	14068.6	12911	13527.7	13026.2	cAMP-dependent protein kinase type II-beta regulatory subunit OS=Homo sapiens OX=9606 GN=PRKAR2B PE=1 SV=3
P31350	RIR2_HUMAN	57597.6	60466.1	52053.8	41479.4	47289.3	38519.9	47575.5	47474.7	42918.3	Ribonucleoside-diphosphate reductase subunit M2 OS=Homo sapiens OX=9606 GN=RRM2 PE=1 SV=1
P31431	SDC4_HUMAN	12740.8	12461.2	10466.3	11711.9	14210.6	11366.3	13413	12553.8	11196.5	Syndecan-4 OS=Homo sapiens OX=9606 GN=SDC4 PE=1 SV=2
P31483	TIA1_HUMAN	28465	27433.1	23925.9	26793.5	29324.4	24624.2	23744.7	24388	22428.2	Cytotoxic granule associated RNA binding protein TIA1 OS=Homo sapiens OX=9606 GN=TIA1 PE=1 SV=3
P31689	DNJA1_HUMAN	82011.1	80007.9	59937.2	73303.9	82249	67192.1	63544.2	63944.4	59175.9	DnaJ homolog subfamily A member 1 OS=Homo sapiens OX=9606 GN=DNAJA1 PE=1 SV=2
P31749	AKT1_HUMAN	39004.7	36772.3	31869.4	36823.1	40795.1	35218	32022.1	31970.5	30717.8	RAC-alpha serine/threonine-protein kinase OS=Homo sapiens OX=9606 GN=AKT1 PE=1 SV=2
P31751	AKT2_HUMAN	27568.3	25918.2	22292.3	26044.7	28552.2	24293.5	22516.6	22576.1	21320.9	RAC-beta serine/threonine-protein kinase OS=Homo sapiens OX=9606 GN=AKT2 PE=1 SV=2
P31930	QCR1_HUMAN	62061.7	59569.8	50190.6	57914.6	63118.1	50867.7	45768.9	49765.1	44695.2	Cytochrome b-c1 complex subunit 1, mitochondrial OS=Homo sapiens OX=9606 GN=UQCRC1 PE=1 SV=3
P31937	3HIDH_HUMAN	35828.8	34337.8	29381.7	34606.1	36555.8	30326	27324.3	29217.7	26556.1	3-hydroxyisobutyrate dehydrogenase, mitochondrial OS=Homo sapiens OX=9606 GN=HIBADH PE=1 SV=2
P31939	PUR9_HUMAN	170614	159106	148960	166521	179376	157352	148193	147496	140530	Bifunctional purine biosynthesis protein ATIC OS=Homo sapiens OX=9606 GN=ATIC PE=1 SV=3
P31942	HNRH3_HUMAN	70670.5	71250.9	33677.7	65526	72359.5	58770.5	52766.3	56413.9	52144.7	Heterogeneous nuclear ribonucleoprotein H3 OS=Homo sapiens OX=9606 GN=HNRNPH3 PE=1 SV=2
P31943	HNRH1_HUMAN	76369.4	73115.4	49530.8	71771.7	76952.6	63957.8	64125.8	68017	61169.8	Heterogeneous nuclear ribonucleoprotein H OS=Homo sapiens OX=9606 GN=HNRNPH1 PE=1 SV=4
P31946	1433B_HUMAN	81326.5	75477.2	71499.4	75786.9	83021.5	73101.8	69741.2	69122	61555	14-3-3 protein beta/alpha OS=Homo sapiens OX=9606 GN=YWHAB PE=1 SV=3
P31947	1433S_HUMAN	85494	76955.2	70155	80754.8	87336.3	76547.4	73285.9	73707.6	71210.5	14-3-3 protein sigma OS=Homo sapiens OX=9606 GN=SFN PE=1 SV=1
P31948	STIP1_HUMAN	316450	303231	259404	297902	325252	284725	259566	264008	240040	Stress-induced-phosphoprotein 1 OS=Homo sapiens OX=9606 GN=STIP1 PE=1 SV=1
P31949	S10AB_HUMAN	112248	102015	93791.1	116824	121358	114188	100416	99514.5	99074.4	Protein S100-A11 OS=Homo sapiens OX=9606 GN=S100A11 PE=1 SV=2
P32004	L1CAM_HUMAN	57356.6	45347.7	37342.3	40379.1	42060.5	38074.8	62209.9	59342.2	47644.7	Neural cell adhesion molecule L1 OS=Homo sapiens OX=9606 GN=L1CAM PE=1 SV=2
P32019	I5P2_HUMAN	4919.07	4847.99	4192.07	4983.24	5477.15	4562.96	4253.8	4309.79	4041.09	Type II inositol 1,4,5-trisphosphate 5-phosphatase OS=Homo sapiens OX=9606 GN=INPP5B PE=1 SV=4
P32119	PRDX2_HUMAN	104402	100374	94226.4	103705	108324	96113.9	85098.3	86529	79165.9	Peroxiredoxin-2 OS=Homo sapiens OX=9606 GN=PRDX2 PE=1 SV=5
P32121	ARRB2_HUMAN	9539.25	9362.52	7877.92	9319.53	10538.1	8994.92	8366.36	8352.85	7853.29	Beta-arrestin-2 OS=Homo sapiens OX=9606 GN=ARRB2 PE=1 SV=2
P32189	GLPK_HUMAN	5303.43	5066.95	3958.47	4700.39	5342.3	4234.89	4067.17	4187.92	3938.75	Glycerol kinase OS=Homo sapiens OX=9606 GN=GK PE=1 SV=3
P32321	DCTD_HUMAN	6862.05	6894.44	6016.98	7122.23	7589.17	6491.34	5872.14	5837.85	5788.4	Deoxycytidylate deaminase OS=Homo sapiens OX=9606 GN=DCTD PE=1 SV=2
P32322	P5CR1_HUMAN	20763.6	19434.8	14529.5	19474.7	20252.1	17692.3	15578.5	17048.3	15259	Pyrroline-5-carboxylate reductase 1, mitochondrial OS=Homo sapiens OX=9606 GN=PYCR1 PE=1 SV=2
P32455	GBP1_HUMAN	1737.69	1732.02	1472.08	1792.49	1808.83	1747.04	1338.43	1440.63	1300.59	Guanylate-binding protein 1 OS=Homo sapiens OX=9606 GN=GBP1 PE=1 SV=2
P32456	GBP2_HUMAN	3949.14	3747.11	3074.92	3914.19	4395.46	3738.69	3563.36	3584.8	3567.6	Guanylate-binding protein 2 OS=Homo sapiens OX=9606 GN=GBP2 PE=1 SV=3
P32519	ELF1_HUMAN	9070.83	9171.43	6098.96	9235.36	10007.2	8617.87	6728.54	7403.8	7532.24	ETS-related transcription factor Elf-1 OS=Homo sapiens OX=9606 GN=ELF1 PE=1 SV=2
P32780	TF2H1_HUMAN	17815.2	17307.3	13177.9	17209.9	17992	14928.3	13199.5	14374.3	13331.5	General transcription factor IIH subunit 1 OS=Homo sapiens OX=9606 GN=GTF2H1 PE=1 SV=1
P32929	CGL_HUMAN	1723.93	1669.44	1406.12	1738.15	1930.84	1721.3	1428.94	1484.57	1493.47	Cystathionine gamma-lyase OS=Homo sapiens OX=9606 GN=CTH PE=1 SV=3
P32969	RL9_HUMAN	61950.7	60761.9	48071.2	58145.1	62619.7	55876.9	53980.3	54376.9	51461.3	Large ribosomal subunit protein uL6 OS=Homo sapiens OX=9606 GN=RPL9 PE=1 SV=1
P33121	ACSL1_HUMAN	16794.7	15293.7	12272.2	15709.4	16725.6	14666.3	12445.1	13429.7	12592.1	Long-chain-fatty-acid--CoA ligase 1 OS=Homo sapiens OX=9606 GN=ACSL1 PE=1 SV=1
P33176	KINH_HUMAN	164163	154253	90123.1	154003	168394	147110	132968	133832	124956	Kinesin-1 heavy chain OS=Homo sapiens OX=9606 GN=KIF5B PE=1 SV=1
P33240	CSTF2_HUMAN	11973.3	11484.6	9695.89	11124.1	13738.6	9827.45	8880	9725.62	8836.76	Cleavage stimulation factor subunit 2 OS=Homo sapiens OX=9606 GN=CSTF2 PE=1 SV=1
P33316	DUT_HUMAN	27587.3	27662.6	23537	26799.3	29018.5	23964.1	21873.2	22818.7	22207.7	Deoxyuridine 5'-triphosphate nucleotidohydrolase, mitochondrial OS=Homo sapiens OX=9606 GN=DUT PE=1 SV=4
P33527	MRP1_HUMAN	29207.4	27545	22722.7	27263.5	29640.3	24664	23230.5	24165.3	21895.1	Multidrug resistance-associated protein 1 OS=Homo sapiens OX=9606 GN=ABCC1 PE=1 SV=3
P33552	CKS2_HUMAN	1000.04	895.036	760.341	854.526	1107.99	756.145	833.061	780.014	801.405	Cyclin-dependent kinases regulatory subunit 2 OS=Homo sapiens OX=9606 GN=CKS2 PE=1 SV=1
P33897	ABCD1_HUMAN	14416.9	13196.7	10082.2	13601.1	14163.7	11670.6	11305.4	11606.9	10828.1	ATP-binding cassette sub-family D member 1 OS=Homo sapiens OX=9606 GN=ABCD1 PE=1 SV=2
P33908	MA1A1_HUMAN	18303.6	17677	15089.5	15412.9	16855.7	13547.6	11113.2	11975.9	11058.6	Mannosyl-oligosaccharide 1,2-alpha-mannosidase IA OS=Homo sapiens OX=9606 GN=MAN1A1 PE=1 SV=3
P33947	ERD22_HUMAN	5319.56	5125.65	3729.67	4858.8	4961.18	4166.95	4010.56	4056.58	3690.83	ER lumen protein-retaining receptor 2 OS=Homo sapiens OX=9606 GN=KDELR2 PE=1 SV=1
P33981	TTK_HUMAN	11374.9	11074.8	7939.06	9726.93	10661	9189	9427.7	10341.5	10570.3	Dual specificity protein kinase TTK OS=Homo sapiens OX=9606 GN=TTK PE=1 SV=2
P33991	MCM4_HUMAN	131289	126144	96764.7	114642	125146	104058	108127	109798	106251	DNA replication licensing factor MCM4 OS=Homo sapiens OX=9606 GN=MCM4 PE=1 SV=5
P33992	MCM5_HUMAN	97959.4	94500.1	76282	89413.7	98528.5	82258.4	83053.7	85591.1	78216.3	DNA replication licensing factor MCM5 OS=Homo sapiens OX=9606 GN=MCM5 PE=1 SV=5
P33993	MCM7_HUMAN	104345	101943	81994.9	93411	103534	85989	87756	88381	83272.4	DNA replication licensing factor MCM7 OS=Homo sapiens OX=9606 GN=MCM7 PE=1 SV=4
P34059	GALNS_HUMAN	10886.6	10209.2	8194.1	10263.5	11135.5	9198.31	8485.9	8910.7	8196.26	N-acetylgalactosamine-6-sulfatase OS=Homo sapiens OX=9606 GN=GALNS PE=1 SV=1
P34741	SDC2_HUMAN	1716.16	1544.98	1309.73	1430.86	1589.84	1307.51	1356.52	1408	1130.71	Syndecan-2 OS=Homo sapiens OX=9606 GN=SDC2 PE=1 SV=2
P34896	GLYC_HUMAN	33792.7	33985.3	34887.3	30196.5	35037.2	31159.4	28421.8	30062.9	28763.7	Serine hydroxymethyltransferase, cytosolic OS=Homo sapiens OX=9606 GN=SHMT1 PE=1 SV=1
P34897	GLYM_HUMAN	127694	123069	110596	116937	128157	106209	98600	107992	101494	Serine hydroxymethyltransferase, mitochondrial OS=Homo sapiens OX=9606 GN=SHMT2 PE=1 SV=3
P34913	HYES_HUMAN	2245.87	2164.78	1843.12	2227.72	2418.96	2002.8	1844.34	1755.24	1815.2	Bifunctional epoxide hydrolase 2 OS=Homo sapiens OX=9606 GN=EPHX2 PE=1 SV=2
P34931	HS71L_HUMAN	4236.18	4163.6	3448.94	4106.81	4217.95	3577.63	3307.12	3295.37	3047.19	Heat shock 70 kDa protein 1-like OS=Homo sapiens OX=9606 GN=HSPA1L PE=1 SV=2
P34932	HSP74_HUMAN	255166	241408	222098	249125	272563	236540	219868	219412	206471	Heat shock 70 kDa protein 4 OS=Homo sapiens OX=9606 GN=HSPA4 PE=1 SV=4
P34947	GRK5_HUMAN	1199.3	1127.32	836.413	1085.63	1217.7	958.57	891.409	891.697	797.284	G protein-coupled receptor kinase 5 OS=Homo sapiens OX=9606 GN=GRK5 PE=1 SV=1
P34949	MPI_HUMAN	13431.9	13146.6	11427.5	14015	15332.2	12972.2	10514	10687.6	10988.6	Mannose-6-phosphate isomerase OS=Homo sapiens OX=9606 GN=MPI PE=1 SV=2
P35052	GPC1_HUMAN	7020.9	6628.31	5099.44	6854.5	7141.08	4999.58	7145.1	6946.04	5711.07	Glypican-1 OS=Homo sapiens OX=9606 GN=GPC1 PE=1 SV=2
P35080	PROF2_HUMAN	44657.9	43764.8	39176.2	45595.5	50200	42374.9	37982	37504.6	35495.2	Profilin-2 OS=Homo sapiens OX=9606 GN=PFN2 PE=1 SV=3
P35219	CAH8_HUMAN	1873.5	1927.64	1635.29	1991.68	2147.21	1731.84	1514.82	1543.37	1499.39	Carbonic anhydrase-related protein OS=Homo sapiens OX=9606 GN=CA8 PE=1 SV=3
P35221	CTNA1_HUMAN	167770	156005	109610	152802	162216	137756	140937	145729	129359	Catenin alpha-1 OS=Homo sapiens OX=9606 GN=CTNNA1 PE=1 SV=1
P35222	CTNB1_HUMAN	48920.3	46634.6	37482.3	45580.9	49316.4	40599.3	38335.5	40257.6	36854.9	Catenin beta-1 OS=Homo sapiens OX=9606 GN=CTNNB1 PE=1 SV=1
P35226	BMI1_HUMAN	9649.08	9510.51	6230.37	8610.19	9406.65	7685.04	6861.74	7258.14	6660.36	Polycomb complex protein BMI-1 OS=Homo sapiens OX=9606 GN=BMI1 PE=1 SV=2
P35227	PCGF2_HUMAN	6510.08	6358.12	3953.18	5759	6490.19	5013.8	4411.15	4823.87	4503.69	Polycomb group RING finger protein 2 OS=Homo sapiens OX=9606 GN=PCGF2 PE=1 SV=1
P35232	PHB1_HUMAN	91112.6	90107.1	66745.1	77900.4	83495.6	69023.2	66203.2	70757.5	67085.6	Prohibitin 1 OS=Homo sapiens OX=9606 GN=PHB1 PE=1 SV=1
P35237	SPB6_HUMAN	39689	37233.8	33180.8	41088.5	44297	37949.9	31857.5	32514.1	33881.8	Serpin B6 OS=Homo sapiens OX=9606 GN=SERPINB6 PE=1 SV=3
P35240	MERL_HUMAN	12510.8	11408.5	8727.8	11103.4	12271.1	10590	10354	10562.6	9832.77	Merlin OS=Homo sapiens OX=9606 GN=NF2 PE=1 SV=1
P35241	RADI_HUMAN	139657	130392	107741	134959	147202	130012	116166	118551	109561	Radixin OS=Homo sapiens OX=9606 GN=RDX PE=1 SV=1
P35244	RFA3_HUMAN	21744	20673.8	18611.5	20990	22244.6	19371.7	17500.6	17955.1	17018.4	Replication protein A 14 kDa subunit OS=Homo sapiens OX=9606 GN=RPA3 PE=1 SV=1
P35249	RFC4_HUMAN	34151.3	34459.2	23662.8	31424.5	34973.3	29066.1	27447.5	28982.2	26926.4	Replication factor C subunit 4 OS=Homo sapiens OX=9606 GN=RFC4 PE=1 SV=2
P35250	RFC2_HUMAN	31418.2	31182.4	25483	28759.5	31411.3	25448.2	24625.6	25636.5	23597.2	Replication factor C subunit 2 OS=Homo sapiens OX=9606 GN=RFC2 PE=1 SV=3
P35251	RFC1_HUMAN	20661	19981.7	13821	19447.7	19476.7	16618.7	14544.5	15737.4	13281.1	Replication factor C subunit 1 OS=Homo sapiens OX=9606 GN=RFC1 PE=1 SV=4
P35268	RL22_HUMAN	39435.3	38084.7	28840.7	36465	39314.2	33633.9	32306.1	33171.1	31473.5	Large ribosomal subunit protein eL22 OS=Homo sapiens OX=9606 GN=RPL22 PE=1 SV=2
P35269	T2FA_HUMAN	24072.3	23846.6	13025.9	23102.6	26146.3	22365.1	20306.1	21028.6	20791.4	General transcription factor IIF subunit 1 OS=Homo sapiens OX=9606 GN=GTF2F1 PE=1 SV=2
P35270	SPRE_HUMAN	42220.8	39313.3	35845.7	41419.8	43684.9	37165.4	33382.2	32832.8	31112.2	Sepiapterin reductase OS=Homo sapiens OX=9606 GN=SPR PE=1 SV=1
P35321	SPR1A_HUMAN	1984.31	1009.66	696.89	924.597	1019.97	857.598	835.016	898.056	840.001	Cornifin-A OS=Homo sapiens OX=9606 GN=SPRR1A PE=1 SV=2
P35442	TSP2_HUMAN	1632.47	1556.94	1271.16	1654.23	1743.94	1532.06	1231.31	1394.72	1562.9	Thrombospondin-2 OS=Homo sapiens OX=9606 GN=THBS2 PE=1 SV=2
P35475	IDUA_HUMAN	4361.08	4117.72	3109.84	4144.39	4501.45	3797.37	3413.31	3568.83	3507.12	Alpha-L-iduronidase OS=Homo sapiens OX=9606 GN=IDUA PE=1 SV=2
P35520	CBS_HUMAN	40973.8	38298.3	33931.2	42094.2	45481.9	39074.9	35910.9	35823	33162.6	Cystathionine beta-synthase OS=Homo sapiens OX=9606 GN=CBS PE=1 SV=2
P35548	MSX2_HUMAN	2011.8	1954.9	1663.37	2042.93	2299.39	1828.15	1689.54	1707.54	1675.34	Homeobox protein MSX-2 OS=Homo sapiens OX=9606 GN=MSX2 PE=1 SV=3
P35568	IRS1_HUMAN	12852	12389.6	8441.23	13667.1	14995.4	12191.2	9959.63	10664.1	9762.25	Insulin receptor substrate 1 OS=Homo sapiens OX=9606 GN=IRS1 PE=1 SV=1
P35573	GDE_HUMAN	33482.6	31690.4	26814.4	32845.2	35951.1	30163.8	26831	27436.1	26213.6	Glycogen debranching enzyme OS=Homo sapiens OX=9606 GN=AGL PE=1 SV=3
P35579	MYH9_HUMAN	525216	463810	353188	441319	488091	439601	455705	443602	449477	Myosin-9 OS=Homo sapiens OX=9606 GN=MYH9 PE=1 SV=4
P35580	MYH10_HUMAN	165138	160761	123017	143543	169141	145648	129125	132316	143626	Myosin-10 OS=Homo sapiens OX=9606 GN=MYH10 PE=1 SV=3
P35606	COPB2_HUMAN	128911	122804	101078	129497	141123	119466	104847	106672	100925	Coatomer subunit beta' OS=Homo sapiens OX=9606 GN=COPB2 PE=1 SV=2
P35609	ACTN2_HUMAN	17118.2	15676.7	13610.4	16230.1	17920.6	15459.7	15656.5	15265.8	14155.7	Alpha-actinin-2 OS=Homo sapiens OX=9606 GN=ACTN2 PE=1 SV=1
P35610	SOAT1_HUMAN	3799.65	2690.84	1730.38	3106	3093.05	2360.71	1893.1	1939.18	1564.66	Sterol O-acyltransferase 1 OS=Homo sapiens OX=9606 GN=SOAT1 PE=1 SV=3
P35611	ADDA_HUMAN	16897.3	16968	11352	15810.9	17625.6	14272	11652.1	12442	11775.2	Alpha-adducin OS=Homo sapiens OX=9606 GN=ADD1 PE=1 SV=2
P35613	BASI_HUMAN	35548	35050.9	28940.7	31840	36348.4	28586.1	28088.9	30438.4	26647.8	Basigin OS=Homo sapiens OX=9606 GN=BSG PE=1 SV=2
P35637	FUS_HUMAN	101194	97931.8	36185.2	93809.7	99937.3	83823.7	79491.7	84029.3	77193	RNA-binding protein FUS OS=Homo sapiens OX=9606 GN=FUS PE=1 SV=1
P35658	NU214_HUMAN	79489.9	77220.5	51605.3	72569.6	80583.5	67857.4	62485.7	65567.3	60177.6	Nuclear pore complex protein Nup214 OS=Homo sapiens OX=9606 GN=NUP214 PE=1 SV=2
P35659	DEK_HUMAN	72243.9	66945.3	28085.9	64171.1	69083.3	58860.5	54224.3	58996.9	52565.7	Protein DEK OS=Homo sapiens OX=9606 GN=DEK PE=1 SV=1
P35749	MYH11_HUMAN	24868	21971	16780.4	21058.3	23594.4	22222.3	22489.8	21998.4	22449.9	Myosin-11 OS=Homo sapiens OX=9606 GN=MYH11 PE=1 SV=3
P35754	GLRX1_HUMAN	2607.51	2277.74	1989.25	2639.32	2657.62	2509.21	1631.14	1739.89	1948.17	Glutaredoxin-1 OS=Homo sapiens OX=9606 GN=GLRX PE=1 SV=2
P35789	ZNF93_HUMAN	5432.83	5283.6	3173.24	4770.3	5346.35	4604.07	4658.16	4983.43	4534.41	Zinc finger protein 93 OS=Homo sapiens OX=9606 GN=ZNF93 PE=1 SV=4
P35790	CHKA_HUMAN	7010.18	6417.59	5488.8	7022.8	7914.2	6562.54	6057.01	5942.08	5650.25	Choline kinase alpha OS=Homo sapiens OX=9606 GN=CHKA PE=1 SV=3
P35813	PPM1A_HUMAN	19303	18269	16235.1	19369.7	21744.8	18056.7	15979.4	16234.8	15391.9	Protein phosphatase 1A OS=Homo sapiens OX=9606 GN=PPM1A PE=1 SV=1
P35869	AHR_HUMAN	1883.62	1751.08	1343.02	1918.92	1998.29	1641.87	1540.01	1695.49	1544.54	Aryl hydrocarbon receptor OS=Homo sapiens OX=9606 GN=AHR PE=1 SV=2
P35914	HMGCL_HUMAN	13664.7	12832.7	10920.7	13188.2	14305.6	12571.5	9570.89	10648.2	9800.85	Hydroxymethylglutaryl-CoA lyase, mitochondrial OS=Homo sapiens OX=9606 GN=HMGCL PE=1 SV=2
P35916	VGFR3_HUMAN	1359.64	1277.72	1077.64	1273.1	1377.75	1121.42	1042.76	1030.8	1077.43	Vascular endothelial growth factor receptor 3 OS=Homo sapiens OX=9606 GN=FLT4 PE=1 SV=3
P35998	PRS7_HUMAN	103308	99096.8	85848.4	97886	109637	90591.9	90827.1	90701.8	80364.3	26S proteasome regulatory subunit 7 OS=Homo sapiens OX=9606 GN=PSMC2 PE=1 SV=3
P36222	CH3L1_HUMAN	2428.82	2391.38	1551.98	2184.49	2838.9	2411.91	2089.68	1906.24	2140.67	Chitinase-3-like protein 1 OS=Homo sapiens OX=9606 GN=CHI3L1 PE=1 SV=2
P36404	ARL2_HUMAN	17306	16724.6	14094.4	17040.1	18376.4	15569.8	14520.2	14598.4	13855.8	ADP-ribosylation factor-like protein 2 OS=Homo sapiens OX=9606 GN=ARL2 PE=1 SV=4
P36405	ARL3_HUMAN	22700.4	23084.8	20922.8	23421.3	25923.4	22640.9	18367.6	18767.4	18370	ADP-ribosylation factor-like protein 3 OS=Homo sapiens OX=9606 GN=ARL3 PE=1 SV=2
P36406	TRI23_HUMAN	13041.7	12527.7	10295.5	12590	13615.3	11997.2	11556.6	11112.4	11428.9	E3 ubiquitin-protein ligase TRIM23 OS=Homo sapiens OX=9606 GN=TRIM23 PE=1 SV=1
P36507	MP2K2_HUMAN	53050.6	50574.4	41581.4	51825.6	58032.8	48842.8	44398.4	44058.5	42868.1	Dual specificity mitogen-activated protein kinase kinase 2 OS=Homo sapiens OX=9606 GN=MAP2K2 PE=1 SV=1
P36508	ZNF76_HUMAN	1246.47	1122.65	818.598	1091.21	1248.73	1166.28	951.77	1026.79	930.924	Zinc finger protein 76 OS=Homo sapiens OX=9606 GN=ZNF76 PE=1 SV=2
P36542	ATPG_HUMAN	79545.8	78446.1	57325.4	73929.8	75771.4	64827.6	55653.2	61197.3	54059.3	ATP synthase subunit gamma, mitochondrial OS=Homo sapiens OX=9606 GN=ATP5F1C PE=1 SV=1
P36543	VATE1_HUMAN	25046.8	23648.8	15398.8	23754.7	26372.1	22661.1	21921.5	21832.9	20508.4	V-type proton ATPase subunit E 1 OS=Homo sapiens OX=9606 GN=ATP6V1E1 PE=1 SV=1
P36551	HEM6_HUMAN	20142.8	19486.5	19044.7	19374.2	20584.6	17063.4	15767.6	17060.4	16086.3	Oxygen-dependent coproporphyrinogen-III oxidase, mitochondrial OS=Homo sapiens OX=9606 GN=CPOX PE=1 SV=3
P36578	RL4_HUMAN	102805	100163	64791.9	125204	122259	99796.9	91956.3	96600.9	70243.6	Large ribosomal subunit protein uL4 OS=Homo sapiens OX=9606 GN=RPL4 PE=1 SV=5
P36639	8ODP_HUMAN	20273	19795.4	17980.3	18999.5	21727.7	18275.9	17299.9	17010.1	16188.3	Oxidized purine nucleoside triphosphate hydrolase OS=Homo sapiens OX=9606 GN=NUDT1 PE=1 SV=4
P36776	LONM_HUMAN	99607.9	97428.8	74669.1	94351.1	101038	84623.3	76938.9	82717.7	75522.2	Lon protease homolog, mitochondrial OS=Homo sapiens OX=9606 GN=LONP1 PE=1 SV=2
P36871	PGM1_HUMAN	29943.4	28642.9	25667.4	30243.6	32822.4	28484.1	23865	24169.3	23003.8	Phosphoglucomutase-1 OS=Homo sapiens OX=9606 GN=PGM1 PE=1 SV=3
P36873	PP1G_HUMAN	8358.93	7873.45	5427.74	7132.73	7992.23	6730.86	6766.38	7056.44	6093.74	Serine/threonine-protein phosphatase PP1-gamma catalytic subunit OS=Homo sapiens OX=9606 GN=PPP1CC PE=1 SV=1
P36897	TGFR1_HUMAN	1115.03	1039.65	816.586	983.819	1103.75	912.603	862.215	904.273	812.951	TGF-beta receptor type-1 OS=Homo sapiens OX=9606 GN=TGFBR1 PE=1 SV=1
P36915	GNL1_HUMAN	30727.1	29576.9	18666.7	30336.2	33357.4	28607	25617.5	25539.2	25022.1	Guanine nucleotide-binding protein-like 1 OS=Homo sapiens OX=9606 GN=GNL1 PE=1 SV=2
P36941	TNR3_HUMAN	6924.92	6594.03	5495.01	6750.13	7371.76	6099	5775.69	5955.53	5519.82	Tumor necrosis factor receptor superfamily member 3 OS=Homo sapiens OX=9606 GN=LTBR PE=1 SV=1
P36952	SPB5_HUMAN	8655.24	6016.9	5008.68	7363.41	7947.82	6959.65	5010.14	5151.91	4925.28	Serpin B5 OS=Homo sapiens OX=9606 GN=SERPINB5 PE=1 SV=2
P36954	RPB9_HUMAN	15893.7	16117.1	14162.7	15104.2	16357.7	13397.9	12305	12880.8	11932.1	DNA-directed RNA polymerase II subunit RPB9 OS=Homo sapiens OX=9606 GN=POLR2I PE=1 SV=1
P36956	SRBP1_HUMAN	3832.59	3396.73	2632.34	3715.81	4600.04	3350.89	2464.88	2672.52	2587.46	Sterol regulatory element-binding protein 1 OS=Homo sapiens OX=9606 GN=SREBF1 PE=1 SV=2
P36957	ODO2_HUMAN	63259.7	60201.9	50915	58223.9	60367.9	50152.5	46535.3	51188.2	44886.6	Dihydrolipoyllysine-residue succinyltransferase component of 2-oxoglutarate dehydrogenase complex, mitochondrial OS=Homo sapiens OX=9606 GN=DLST PE=1 SV=4
P36959	GMPR1_HUMAN	1269.65	1423.94	948.453	2055.18	2161.32	1279.68	1264.17	1141.3	1246.71	GMP reductase 1 OS=Homo sapiens OX=9606 GN=GMPR PE=1 SV=1
P36969	GPX4_HUMAN	10518	10274.9	8188.62	9623.1	10382.4	9040.84	9215.01	9010.34	8325.07	Phospholipid hydroperoxide glutathione peroxidase GPX4 OS=Homo sapiens OX=9606 GN=GPX4 PE=1 SV=3
P37088	SCNNA_HUMAN	3231.87	2890.61	2294.35	3042.1	3108.98	2574.01	2135.54	2380.72	2543.03	Amiloride-sensitive sodium channel subunit alpha OS=Homo sapiens OX=9606 GN=SCNN1A PE=1 SV=1
P37108	SRP14_HUMAN	42346.7	41163.6	23322.5	40058.3	42666.6	36985	33490.6	35835.6	34701.6	Signal recognition particle 14 kDa protein OS=Homo sapiens OX=9606 GN=SRP14 PE=1 SV=2
P37198	NUP62_HUMAN	22983.9	21896.8	18231.4	20887.8	21999.4	18304.1	17970	18643.7	16240.7	Nuclear pore glycoprotein p62 OS=Homo sapiens OX=9606 GN=NUP62 PE=1 SV=3
P37231	PPARG_HUMAN	2092.98	1949.27	1511.47	1875.61	2085.31	1818.06	1758.75	1939.52	1757.81	Peroxisome proliferator-activated receptor gamma OS=Homo sapiens OX=9606 GN=PPARG PE=1 SV=3
P37235	HPCL1_HUMAN	21550.6	20079	16938.5	20742.8	23859.8	19730.7	19865.5	18772.5	18066.1	Hippocalcin-like protein 1 OS=Homo sapiens OX=9606 GN=HPCAL1 PE=1 SV=3
P37268	FDFT_HUMAN	31542.9	28125.7	23354	36718.2	39011.1	33802.1	28274.2	29046.3	26048.6	Squalene synthase OS=Homo sapiens OX=9606 GN=FDFT1 PE=1 SV=1
P37287	PIGA_HUMAN	1406.16	1378.15	1101.39	1385.5	1478.67	1229.99	1194.1	1231.97	1138.89	Phosphatidylinositol N-acetylglucosaminyltransferase subunit A OS=Homo sapiens OX=9606 GN=PIGA PE=1 SV=1
P37802	TAGL2_HUMAN	111596	100788	82422.7	99286.6	106021	95368.7	100659	97840.5	89352.4	Transgelin-2 OS=Homo sapiens OX=9606 GN=TAGLN2 PE=1 SV=3
P37837	TALDO_HUMAN	92599.2	87694.4	75990.5	89700.4	98506.3	84473	82146.3	80812.9	75855.5	Transaldolase OS=Homo sapiens OX=9606 GN=TALDO1 PE=1 SV=2
P38117	ETFB_HUMAN	74057.9	72015	59323.8	67907.9	71784.3	60998.3	52766.9	57912.6	52079.9	Electron transfer flavoprotein subunit beta OS=Homo sapiens OX=9606 GN=ETFB PE=1 SV=3
P38159	RBMX_HUMAN	105420	103483	29800.8	86969.2	90315.7	74301.5	68396.4	74407.9	67452.6	RNA-binding motif protein, X chromosome OS=Homo sapiens OX=9606 GN=RBMX PE=1 SV=3
P38398	BRCA1_HUMAN	5459.92	5428.2	3895.05	4981.53	5445.32	4254.23	4372.59	4673.14	4229.3	Breast cancer type 1 susceptibility protein OS=Homo sapiens OX=9606 GN=BRCA1 PE=1 SV=2
P38432	COIL_HUMAN	21931.8	21737.7	12942	22417.8	23076.6	19420.2	18224.8	19628.6	15842.2	Coilin OS=Homo sapiens OX=9606 GN=COIL PE=1 SV=1
P38435	VKGC_HUMAN	11811.4	11208.2	8723.03	10596.3	11253.2	9387.32	9019.79	9792.94	8432.88	Vitamin K-dependent gamma-carboxylase OS=Homo sapiens OX=9606 GN=GGCX PE=1 SV=2
P38571	LICH_HUMAN	4694.75	4526.4	3816.12	4538.38	5098.07	4047.59	4243.32	4291.66	4102.75	Lysosomal acid lipase/cholesteryl ester hydrolase OS=Homo sapiens OX=9606 GN=LIPA PE=1 SV=2
P38606	VATA_HUMAN	80070.1	76281.9	65568.2	77712.1	84902.7	72329.9	66414.8	67636.7	62765.9	V-type proton ATPase catalytic subunit A OS=Homo sapiens OX=9606 GN=ATP6V1A PE=1 SV=2
P38646	GRP75_HUMAN	382000	367224	304595	343111	362499	299815	280154	310238	277854	Stress-70 protein, mitochondrial OS=Homo sapiens OX=9606 GN=HSPA9 PE=1 SV=2
P38919	IF4A3_HUMAN	131752	129391	107062	120395	132095	111810	113154	116148	107363	Eukaryotic initiation factor 4A-III OS=Homo sapiens OX=9606 GN=EIF4A3 PE=1 SV=4
P38935	SMBP2_HUMAN	4203.36	4654.89	2861.09	4028.58	4359.66	3788.64	3376	3449.06	3300.65	DNA-binding protein SMUBP-2 OS=Homo sapiens OX=9606 GN=IGHMBP2 PE=1 SV=3
P38936	CDN1A_HUMAN	5474.36	4707.28	2847.49	6760.91	7770.05	6819.82	5274.13	5402.42	6288.55	Cyclin-dependent kinase inhibitor 1 OS=Homo sapiens OX=9606 GN=CDKN1A PE=1 SV=3
P39019	RS19_HUMAN	76975.9	75547.8	24025	67643.2	75964	63884.3	64878.4	65020.6	60762.6	Small ribosomal subunit protein eS19 OS=Homo sapiens OX=9606 GN=RPS19 PE=1 SV=2
P39023	RL3_HUMAN	92642.4	91667.1	62939.8	97117.3	100887	85966.2	81770.1	83343.8	72175.1	Large ribosomal subunit protein uL3 OS=Homo sapiens OX=9606 GN=RPL3 PE=1 SV=2
P39060	COIA1_HUMAN	4991.5	4762.32	3130.07	4702.56	5113.97	4183.85	3923.35	4204.47	3629.71	Collagen alpha-1(XVIII) chain OS=Homo sapiens OX=9606 GN=COL18A1 PE=1 SV=5
P39210	MPV17_HUMAN	6073.03	5875.9	4421.38	5878.48	6159.96	5373.17	4675.75	4902.38	4786.8	Protein Mpv17 OS=Homo sapiens OX=9606 GN=MPV17 PE=1 SV=1
P39656	OST48_HUMAN	77512	74213.4	62673.2	71180.8	75424.7	63355.3	56937.3	62052.7	54060.1	Dolichyl-diphosphooligosaccharide--protein glycosyltransferase 48 kDa subunit OS=Homo sapiens OX=9606 GN=DDOST PE=1 SV=4
P39687	AN32A_HUMAN	34341.9	32486.1	29249.2	33537.7	35951.7	31352.1	26073.8	26765	26063.8	Acidic leucine-rich nuclear phosphoprotein 32 family member A OS=Homo sapiens OX=9606 GN=ANP32A PE=1 SV=1
P39748	FEN1_HUMAN	75005.6	72551.2	31477.4	68186.7	76163.7	64798.7	64387.7	64793.7	61777.7	Flap endonuclease 1 OS=Homo sapiens OX=9606 GN=FEN1 PE=1 SV=1
P39880	CUX1_HUMAN	98614	94694.4	63752.1	90725.8	96723.5	80478.8	71390.1	77781.6	68816.5	Homeobox protein cut-like 1 OS=Homo sapiens OX=9606 GN=CUX1 PE=1 SV=3
P40121	CAPG_HUMAN	11182.3	9775.46	8120.47	11270.8	12119.8	10510.9	9099.42	9115.76	9157.83	Macrophage-capping protein OS=Homo sapiens OX=9606 GN=CAPG PE=1 SV=2
P40123	CAP2_HUMAN	27849.4	27300.3	21354	28140.1	31858.8	26974.6	25156.5	24517.4	23932	Adenylyl cyclase-associated protein 2 OS=Homo sapiens OX=9606 GN=CAP2 PE=1 SV=1
P40189	IL6RB_HUMAN	677.989	507.048	531.721	554.785	707.963	513.183	376.654	425.187	419.444	Interleukin-6 receptor subunit beta OS=Homo sapiens OX=9606 GN=IL6ST PE=1 SV=2
P40222	TXLNA_HUMAN	66550.3	64076.2	52871.3	62060.7	68275.2	57616.3	52866.7	53573.7	47324.5	Alpha-taxilin OS=Homo sapiens OX=9606 GN=TXLNA PE=1 SV=3
P40227	TCPZ_HUMAN	131663	128983	104875	123569	137710	116003	112191	116326	104428	T-complex protein 1 subunit zeta OS=Homo sapiens OX=9606 GN=CCT6A PE=1 SV=3
P40306	PSB10_HUMAN	3757.82	3340.41	2838.64	3534.2	3709.22	3210.22	3445.36	3421.98	3374.68	Proteasome subunit beta type-10 OS=Homo sapiens OX=9606 GN=PSMB10 PE=1 SV=1
P40337	VHL_HUMAN	3245.68	3079.68	2413.91	3127.92	3464.27	2951	2792.93	2785.41	2782.57	von Hippel-Lindau disease tumor suppressor OS=Homo sapiens OX=9606 GN=VHL PE=1 SV=2
P40424	PBX1_HUMAN	3657.18	3597.28	2874.28	3571.18	3728.92	3183.04	3074.5	3190.3	3041.16	Pre-B-cell leukemia transcription factor 1 OS=Homo sapiens OX=9606 GN=PBX1 PE=1 SV=1
P40426	PBX3_HUMAN	2841.09	2870.49	2097.78	2753.55	2969.23	2409.9	2193.44	2252.18	2132	Pre-B-cell leukemia transcription factor 3 OS=Homo sapiens OX=9606 GN=PBX3 PE=1 SV=1
P40429	RL13A_HUMAN	49892.2	48157.7	34038.6	59910.9	59599.1	50043.3	46289.1	47316.9	34840.8	Large ribosomal subunit protein uL13 OS=Homo sapiens OX=9606 GN=RPL13A PE=1 SV=2
P40616	ARL1_HUMAN	27314.8	26341.3	21501.6	26888.7	29182.3	24436.9	22712.8	23314.5	22284.1	ADP-ribosylation factor-like protein 1 OS=Homo sapiens OX=9606 GN=ARL1 PE=1 SV=1
P40692	MLH1_HUMAN	26384.1	25969.5	21406.8	25151	30012.8	23353	21388.5	21814.8	21315.1	DNA mismatch repair protein Mlh1 OS=Homo sapiens OX=9606 GN=MLH1 PE=1 SV=1
P40763	STAT3_HUMAN	65525.4	59915.2	51334.5	63171.7	69162.3	60903.9	59288.4	56756.9	53936.8	Signal transducer and activator of transcription 3 OS=Homo sapiens OX=9606 GN=STAT3 PE=1 SV=2
P40818	UBP8_HUMAN	77261.3	74428.1	44099.1	77455.6	85803.5	73375.1	63927.2	65376.6	62819.2	Ubiquitin carboxyl-terminal hydrolase 8 OS=Homo sapiens OX=9606 GN=USP8 PE=1 SV=1
P40855	PEX19_HUMAN	14550.3	14135.3	12458.9	14865.3	15778.2	13590.5	12055.4	12342.8	11413.6	Peroxisomal biogenesis factor 19 OS=Homo sapiens OX=9606 GN=PEX19 PE=1 SV=1
P40925	MDHC_HUMAN	93347.2	89132	82434.1	91524.7	100915	85687.4	74088.9	73687.4	70513.9	Malate dehydrogenase, cytoplasmic OS=Homo sapiens OX=9606 GN=MDH1 PE=1 SV=4
P40926	MDHM_HUMAN	210201	197354	172072	188158	199221	166928	146220	157896	143513	Malate dehydrogenase, mitochondrial OS=Homo sapiens OX=9606 GN=MDH2 PE=1 SV=3
P40937	RFC5_HUMAN	32535.6	32031.3	26417	29412.4	32419.6	27092.9	25561.3	27095	26214.1	Replication factor C subunit 5 OS=Homo sapiens OX=9606 GN=RFC5 PE=1 SV=1
P40938	RFC3_HUMAN	25882.1	25957.4	19451.3	22635.4	25038.5	20833.7	19960.6	20635.6	19696.3	Replication factor C subunit 3 OS=Homo sapiens OX=9606 GN=RFC3 PE=1 SV=2
P40939	ECHA_HUMAN	268309	257141	193550	258439	271555	229851	191601	209128	192762	Trifunctional enzyme subunit alpha, mitochondrial OS=Homo sapiens OX=9606 GN=HADHA PE=1 SV=2
P41091	IF2G_HUMAN	15139.9	14194	12061.4	14348.3	15743.8	13574.9	13280.9	13327.2	11596.2	Eukaryotic translation initiation factor 2 subunit 3 OS=Homo sapiens OX=9606 GN=EIF2S3 PE=1 SV=3
P41134	ID1_HUMAN	3331.59	3042.16	2653.56	2885.31	3088.26	2539.06	2495.7	2640.14	2311.88	DNA-binding protein inhibitor ID-1 OS=Homo sapiens OX=9606 GN=ID1 PE=1 SV=3
[truncated: 6,318 more rows]

## Sheet: Sheet2
Table S1B. Abundance changes of proteins in cells with cuproptosis and ferroptosis in the whole proteome experiment
UniProt Accession	Entry Name	Avg(log2(Cu/Ctrl))	P value (Cu)	Avg(log2(Fe/Ctrl))	P value (Fe)
A0A024RBG1	NUD4B_HUMAN	0.04267	0.341253	0.0852247	0.0928509
A0A087X1C5	CP2D7_HUMAN	-0.338436	0.00576774	-0.255687	0.0216055
A0A0B4J2F0	PIOS1_HUMAN	-0.122119	0.00741627	-0.0178691	0.611697
A0A0U1RRE5	NBDY_HUMAN	-0.0861663	0.143135	0.18942	0.00582046
A0A1W2PQ72	MSD7_HUMAN	0.108065	0.0548506	0.0116339	0.720387
A0A1W2PQL4	ZN722_HUMAN	-1.13573	4.15e-05	-0.301326	0.0480609
A0A1W2PR95	IGB1C_HUMAN	-6.03e-05	0.998915	0.00420307	0.916537
A0A2R8Y4L2	RA1L3_HUMAN	0.00990033	0.948835	-0.00140098	0.992954
A0A494C071	PWWP4_HUMAN	-0.107681	0.0188253	-0.116443	0.0317063
A0A804HLA8	GBG5B_HUMAN	0.0180066	0.914284	0.0171268	0.919116
A0AUZ9	KAL1L_HUMAN	-0.144076	0.122226	-0.0524489	0.560283
A0AV96	RBM47_HUMAN	0.063212	0.333096	0.0919881	0.1695
A0AVF1	IFT56_HUMAN	0.00638811	0.872574	0.0981705	0.044935
A0AVK6	E2F8_HUMAN	-0.0880009	0.0796105	-0.138983	0.0092019
A0AVT1	UBA6_HUMAN	-0.0120571	0.841807	0.0349059	0.562864
A0FGR8	ESYT2_HUMAN	0.00724831	0.866253	-0.0314718	0.447192
A0JLT2	MED19_HUMAN	0.215921	0.00824756	0.267385	0.00222186
A0JNW5	BLT3B_HUMAN	0.0527167	0.23135	0.0456824	0.300894
A0MZ66	SHOT1_HUMAN	0.0466638	0.264107	0.102464	0.0282045
A0PJW6	TM223_HUMAN	0.112852	0.420453	-0.0686287	0.0845045
A1A4S6	RHG10_HUMAN	0.0636993	0.126402	0.0492081	0.154598
A1A5D9	BICL2_HUMAN	-0.093241	0.0604939	-0.0116842	0.754271
A1L0T0	HACL2_HUMAN	-0.138015	0.00635053	-0.0463278	0.167611
A1L170	CA226_HUMAN	0.104438	0.126627	0.103676	0.0338225
A1L188	NDUF8_HUMAN	-0.0473346	0.304531	-0.034752	0.384871
A1L390	PKHG3_HUMAN	0.00609226	0.892626	-0.0254062	0.583187
A1X283	SPD2B_HUMAN	0.126839	0.0962658	0.13092	0.0894133
A2A3N6	PIPSL_HUMAN	0.0326982	0.436347	-0.0406503	0.323385
A2AJT9	BCLA3_HUMAN	0.0788325	0.474111	0.0270687	0.806824
A2RRP1	NBAS_HUMAN	-0.0408231	0.324667	-0.0293381	0.342901
A2RTX5	SYTC2_HUMAN	-0.00133939	0.974005	0.0205816	0.578987
A2RU67	F234B_HUMAN	0.0849139	0.0543333	0.0418531	0.166153
A2RUC4	TYW5_HUMAN	0.0644115	0.0935218	0.0589616	0.102798
A2VDJ0	T131L_HUMAN	0.00616657	0.903999	0.0826423	0.13394
A3KMH1	VWA8_HUMAN	-0.0706004	0.083833	-0.0151651	0.675132
A3KN83	SBNO1_HUMAN	-0.023685	0.544731	-0.0117742	0.706468
A4D1E9	GTPBA_HUMAN	-0.0579535	0.391421	-0.0461079	0.513573
A4D1P6	WDR91_HUMAN	0.115284	0.249792	0.085375	0.485481
A4D1S0	KLRG2_HUMAN	0.0768177	0.0772764	-0.0232694	0.50809
A4D1U4	DEN11_HUMAN	-0.0623018	0.131263	-0.0292467	0.380002
A4D2B0	MBLC1_HUMAN	-0.037987	0.380585	-0.0278454	0.551876
A5A3E0	POTEF_HUMAN	0.0989319	0.0442628	-0.106007	0.0172774
A5D8V6	VP37C_HUMAN	0.0791943	0.192369	0.0801187	0.208749
A5PLL7	PDES1_HUMAN	-0.132629	0.00789322	-0.137699	0.0134579
A5PLN9	TPC13_HUMAN	0.0175332	0.614558	0.000989	0.978163
A5YKK6	CNOT1_HUMAN	0.0673368	0.107069	0.0603271	0.117968
A5YM69	ARG35_HUMAN	-0.00838469	0.87813	-0.0209335	0.696085
A6NCE7	MP3B2_HUMAN	0.259853	0.00607281	0.141627	0.0762062
A6NCI4	VWA3A_HUMAN	-0.0999251	0.113608	-0.136116	0.0276936
A6ND36	FA83G_HUMAN	0.223827	0.0796494	0.108531	0.325814
A6NDB9	PALM3_HUMAN	-0.126579	0.0264024	0.0115126	0.814647
A6NDG6	PGP_HUMAN	0.0783123	0.108125	-0.00196205	0.960284
A6NDU8	RIMC1_HUMAN	0.0472127	0.469934	0.062795	0.334511
A6NE01	F186A_HUMAN	0.163869	0.307976	0.0597471	0.697763
A6NED2	RCCD1_HUMAN	-0.0143338	0.777578	0.0416362	0.363242
A6NFI3	ZN316_HUMAN	0.361003	0.0178701	0.0608221	0.565536
A6NFQ2	TCAF2_HUMAN	-0.0804195	0.0819927	0.0311571	0.293661
A6NHG4	DDTL_HUMAN	0.0615424	0.48619	-0.0412853	0.640235
A6NHL2	TBAL3_HUMAN	-0.156118	0.32587	-0.119405	0.293015
A6NHQ2	FBLL1_HUMAN	0.0464524	0.51605	-0.107637	0.131336
A6NHR9	SMHD1_HUMAN	-0.0301218	0.360255	-0.0433634	0.154701
A6NHX0	CAST2_HUMAN	-0.140591	0.0404076	-0.0176932	0.743487
A6NIH7	U119B_HUMAN	-0.066419	0.218459	-0.027428	0.618163
A6NIZ1	RP1BL_HUMAN	-0.0915753	0.0662526	-0.0696588	0.100604
A6NJ78	MET15_HUMAN	0.156137	0.0429399	0.128958	0.0404718
A6NKD9	CC85C_HUMAN	0.0987055	0.207347	0.0292562	0.673384
A6NKF1	SAC31_HUMAN	0.0462672	0.261995	0.0248893	0.543031
A6NKH3	RL37L_HUMAN	-0.201516	0.227379	0.0412228	0.792209
A6NMD0	IFM10_HUMAN	-0.399132	0.000237	0.133549	0.0499655
A6NMX2	I4E1B_HUMAN	-0.264185	0.00017	-0.143437	0.0633044
A6NN14	ZN729_HUMAN	0.0154858	0.819312	-0.0192591	0.766001
A6NNY8	UBP27_HUMAN	-0.0560631	0.19917	0.0546126	0.169417
A6ZKI3	RTL8C_HUMAN	0.135178	0.0402642	0.0230444	0.55486
A7E2V4	ZSWM8_HUMAN	0.044773	0.267371	0.0310025	0.367797
A7KAX9	RHG32_HUMAN	0.0548219	0.392762	0.121613	0.0853994
A8K0Z3	WASH1_HUMAN	0.285068	0.132433	0.241732	0.196183
A8K2U0	A2ML1_HUMAN	-0.291248	0.343558	-0.302909	0.335725
A8MQ03	CRTP1_HUMAN	0.0617545	0.406253	0.0338782	0.660841
A8MQ14	ZN850_HUMAN	-0.0436974	0.75162	0.0245269	0.856394
A8MT69	CENPX_HUMAN	0.0573744	0.228759	-0.180845	0.00326548
A8MTY0	ZN724_HUMAN	0.304967	0.000396	-0.146979	0.0315511
A8MVJ9	HPF1L_HUMAN	0.00689864	0.871764	0.0717479	0.0521023
A8MW92	P20L1_HUMAN	0.0333494	0.471305	0.0831623	0.0893684
A8MWD9	RUXGL_HUMAN	0.11445	0.407053	0.092667	0.500639
A8MWX3	WASH4_HUMAN	0.275672	0.147763	0.29061	0.135105
A8MWY0	ELAP2_HUMAN	-0.0872385	0.0414375	0.0191906	0.543279
A8MXV4	NUD19_HUMAN	-0.121258	0.013583	-0.0793339	0.0891642
A9UHW6	MI4GD_HUMAN	-0.0915303	0.107773	-0.0321827	0.551726
B1AJZ9	FHAD1_HUMAN	-0.145	0.0309586	-0.131676	0.0257993
B1AK53	ESPN_HUMAN	0.0624947	0.371668	0.0911458	0.202098
B2RBV5	MR1L2_HUMAN	-0.036661	0.422577	0.0518006	0.232526
B5MCY1	TDR15_HUMAN	-0.0442129	0.472018	-0.0758363	0.226876
B5ME19	EIFCL_HUMAN	0.10601	0.0547286	0.0490375	0.318606
B7Z6K7	ZN814_HUMAN	0.119436	0.371635	0.134006	0.322609
B7ZAP0	RBG10_HUMAN	-0.0796385	0.329412	-0.0502639	0.467186
C9J7I0	UMAD1_HUMAN	0.0330166	0.568367	-0.0185448	0.721587
C9JI98	TM238_HUMAN	-0.000188	0.997112	-0.0391776	0.424093
C9JLW8	MCRI1_HUMAN	-0.04123	0.3546	-0.0276197	0.508384
E7ERA6	RN223_HUMAN	0.0369891	0.609668	-0.0169769	0.808458
E9PAV3	NACAM_HUMAN	0.0235828	0.519981	0.0312157	0.367887
E9PRG8	CK098_HUMAN	0.108283	0.389855	0.210991	0.115764
G2XKQ0	SUMO5_HUMAN	-0.0436822	0.26834	0.0752474	0.0600644
H0YM25	GG6LV_HUMAN	0.0898082	0.276464	0.0192304	0.670816
L0R6Q1	S35U4_HUMAN	-0.169697	0.00565309	-0.0921726	0.0549255
L0R819	ASURF_HUMAN	-0.0235026	0.640365	-0.0494279	0.315367
L0R8F8	MIDUO_HUMAN	0.150799	0.285444	0.0763402	0.577385
O00115	DNS2A_HUMAN	0.0119511	0.859532	-0.0800916	0.218325
O00139	KIF2A_HUMAN	0.0960187	0.271223	0.0934808	0.278193
O00148	DX39A_HUMAN	0.134331	0.0297336	-0.0035886	0.940266
O00151	PDLI1_HUMAN	0.290582	0.0098514	-0.0358673	0.578129
O00154	BACH_HUMAN	0.0681586	0.236906	0.0095786	0.860532
O00159	MYO1C_HUMAN	-0.0258839	0.535164	-0.0433792	0.300613
O00161	SNP23_HUMAN	-0.154313	0.0164234	-0.0219283	0.639186
O00165	HAX1_HUMAN	0.0155483	0.67322	0.0187959	0.745712
O00170	AIP_HUMAN	-0.0787062	0.219084	-0.00520638	0.928581
O00178	GTPB1_HUMAN	0.0797807	0.150088	0.076368	0.0615594
O00180	KCNK1_HUMAN	0.08189	0.044297	0.0795014	0.0446102
O00186	STXB3_HUMAN	-0.0215294	0.501615	-0.00965729	0.766537
O00189	AP4M1_HUMAN	-0.0751475	0.129652	-0.0291537	0.499199
O00192	ARVC_HUMAN	0.0427814	0.270247	0.0261294	0.444231
O00193	SMAP_HUMAN	-0.00462085	0.912081	0.0139027	0.699427
O00194	RB27B_HUMAN	0.0160077	0.71053	0.00884932	0.801321
O00203	AP3B1_HUMAN	-0.0670664	0.169195	-0.0166364	0.681913
O00204	ST2B1_HUMAN	0.00449946	0.937442	-0.0265121	0.640696
O00212	RHOD_HUMAN	0.0577332	0.121034	-0.019496	0.562636
O00214	LEG8_HUMAN	0.0517906	0.374686	-0.0372093	0.446708
O00217	NDUS8_HUMAN	-0.485251	0.000206	-0.0325203	0.606778
O00220	TR10A_HUMAN	0.0479805	0.382933	-0.156025	0.0118056
O00221	IKBE_HUMAN	-0.00118837	0.97724	0.0381531	0.30253
O00231	PSD11_HUMAN	0.0416918	0.405075	-0.0209561	0.658641
O00232	PSD12_HUMAN	0.0699054	0.189371	-0.0122193	0.800874
O00233	PSMD9_HUMAN	-0.0452394	0.537002	-0.0307194	0.659363
O00244	ATOX1_HUMAN	-0.0149496	0.824478	0.0575939	0.388447
O00255	MEN1_HUMAN	0.0320765	0.446611	-0.00369788	0.92153
O00257	CBX4_HUMAN	0.394627	0.00140344	0.171373	0.140522
O00258	GET1_HUMAN	-0.0595573	0.344105	0.0632938	0.371798
O00264	PGRC1_HUMAN	-0.159445	0.0313764	-0.167623	0.0207164
O00267	SPT5H_HUMAN	0.0736525	0.0656295	-0.0635444	0.0510001
O00268	TAF4_HUMAN	0.0395812	0.566037	0.0388479	0.559287
O00273	DFFA_HUMAN	-0.00548815	0.933808	0.0820062	0.25321
O00287	RFXAP_HUMAN	-0.0399491	0.482268	0.147366	0.0331262
O00291	HIP1_HUMAN	-0.0767713	0.146225	-0.0273844	0.466499
O00299	CLIC1_HUMAN	0.0232054	0.71807	0.0512853	0.436997
O00303	EIF3F_HUMAN	0.013987	0.807213	-0.0463145	0.37515
O00308	WWP2_HUMAN	0.049721	0.192534	-0.0236036	0.469085
O00311	CDC7_HUMAN	-0.0698139	0.154742	-0.0477354	0.389987
O00329	PK3CD_HUMAN	0.654034	0.220758	0.0709086	0.20415
O00330	ODPX_HUMAN	-0.0930877	0.0613274	-0.0194513	0.59998
O00370	LORF2_HUMAN	-0.0201869	0.658314	-0.0178703	0.710848
O00391	QSOX1_HUMAN	-0.0250185	0.666061	0.0108036	0.717771
O00399	DCTN6_HUMAN	-0.0486764	0.294288	-0.017019	0.690505
O00400	ACATN_HUMAN	-0.0822791	0.0473886	-0.0433947	0.197438
O00401	WASL_HUMAN	0.149571	0.179426	0.184346	0.110401
O00410	IPO5_HUMAN	0.0160047	0.803698	-0.0285573	0.651806
O00411	RPOM_HUMAN	-0.0560139	0.15865	-0.137308	0.00356387
O00418	EF2K_HUMAN	-0.122832	0.0149219	0.0842663	0.048641
O00422	SAP18_HUMAN	0.236559	0.237238	0.245537	0.224332
O00423	EMAL1_HUMAN	0.0241421	0.47665	0.060981	0.0977687
O00429	DNM1L_HUMAN	0.0995266	0.0504911	0.0504685	0.213357
O00442	RTCA_HUMAN	0.103902	0.0300768	0.0845975	0.035886
O00443	P3C2A_HUMAN	0.0232333	0.528762	0.0258316	0.442807
O00458	IFRD1_HUMAN	0.389898	0.000348	-0.0239258	0.61254
O00459	P85B_HUMAN	0.047705	0.438359	0.114526	0.0115218
O00461	GOLI4_HUMAN	-0.235452	0.00409068	-0.156193	0.0162014
O00462	MANBA_HUMAN	-0.0699507	0.241229	0.0141312	0.752838
O00463	TRAF5_HUMAN	0.386317	0.000586	0.203117	0.0337693
O00468	AGRIN_HUMAN	-0.0228353	0.698565	0.0251897	0.654314
O00469	PLOD2_HUMAN	-0.254983	0.000389	-0.116094	0.0168239
O00471	EXOC5_HUMAN	0.0446252	0.233658	-0.00369177	0.90825
O00479	HMGN4_HUMAN	-0.276889	0.293323	0.874159	0.0226638
O00482	NR5A2_HUMAN	-1.28337	1.83e-05	-0.469813	0.00513168
O00483	NDUA4_HUMAN	-0.13584	0.0245697	-0.102067	0.0503229
O00487	PSDE_HUMAN	0.0506121	0.196131	-0.00578554	0.86207
O00488	ZN593_HUMAN	0.348536	0.0580837	0.197535	0.236017
O00505	IMA4_HUMAN	0.0623175	0.110419	0.0110724	0.718483
O00506	STK25_HUMAN	-0.0442095	0.207149	0.00843047	0.817499
O00507	USP9Y_HUMAN	-0.0326406	0.509126	0.00923463	0.842938
O00512	BCL9_HUMAN	-0.175182	0.0201581	-0.00828951	0.890086
O00515	LAD1_HUMAN	0.476371	0.176446	0.262865	0.435825
O00519	FAAH1_HUMAN	-0.0558383	0.148006	-0.0534117	0.123009
O00522	KRIT1_HUMAN	0.0361369	0.339909	0.0386438	0.210013
O00526	UPK2_HUMAN	0.116609	0.171742	-0.116237	0.165145
O00541	PESC_HUMAN	0.0726622	0.476514	-0.00965778	0.923234
O00559	RCAS1_HUMAN	0.0791833	0.39568	0.075798	0.406842
O00560	SDCB1_HUMAN	0.164165	0.0385716	0.0295608	0.60102
O00562	PITM1_HUMAN	0.0206068	0.568485	0.0809929	0.08086
O00566	MPP10_HUMAN	0.296499	0.349078	0.212809	0.499474
O00567	NOP56_HUMAN	0.0613787	0.651132	0.248872	0.079037
O00570	SOX1_HUMAN	0.0361783	0.767023	0.153666	0.238054
O00571	DDX3X_HUMAN	0.13286	0.378805	0.00338609	0.981656
O00584	RNT2_HUMAN	-0.196561	0.00898073	-0.0980451	0.112485
O00592	PODXL_HUMAN	-0.124689	0.079751	-0.0797043	0.203308
O00625	PIR_HUMAN	0.0695945	0.228276	0.101758	0.0809354
O00629	IMA3_HUMAN	0.0844327	0.0559221	0.0206263	0.570853
O00712	NFIB_HUMAN	0.0610805	0.321814	0.0154686	0.658619
O00716	E2F3_HUMAN	-0.337974	0.000369	-0.12103	0.0300875
O00743	PPP6_HUMAN	-0.00549038	0.953301	-0.0594665	0.552695
O00748	EST2_HUMAN	-0.0353216	0.566417	0.000498	0.992905
O00750	P3C2B_HUMAN	0.129216	0.0151937	0.00627383	0.87333
O00754	MA2B1_HUMAN	-0.10322	0.0410694	-0.0649112	0.143543
O00757	F16P2_HUMAN	-0.113097	0.138299	0.0899998	0.361743
O00762	UBE2C_HUMAN	-0.133332	0.0343146	-0.506321	0.000236
O00763	ACACB_HUMAN	-0.026386	0.545122	0.0305458	0.449985
O00764	PDXK_HUMAN	0.0680014	0.354245	0.0163809	0.797584
O00767	SCD_HUMAN	-0.266679	0.0533101	0.171959	0.194082
O14492	SH2B2_HUMAN	-0.0137856	0.807575	-0.048713	0.419964
O14493	CLD4_HUMAN	0.273276	0.0123978	-0.18738	0.0476719
O14494	PLPP1_HUMAN	0.0106143	0.833476	-0.0624808	0.103223
O14495	PLPP3_HUMAN	0.0624309	0.187396	0.0629608	0.102523
O14497	ARI1A_HUMAN	-0.0249557	0.757764	0.0379291	0.653856
O14519	CDKA1_HUMAN	-0.107742	0.338099	-0.0149189	0.892046
O14521	DHSD_HUMAN	-0.584745	2.38e-05	-0.16181	0.0292298
O14523	C2C2L_HUMAN	-0.162608	0.294989	-0.143464	0.320987
O14524	NEMP1_HUMAN	-0.0178473	0.700322	-0.0924671	0.119576
O14526	FCHO1_HUMAN	-0.336653	0.000948	-0.0419446	0.537088
O14530	TXND9_HUMAN	-0.0508898	0.282903	-0.18006	0.000675
O14531	DPYL4_HUMAN	0.102792	0.0134214	0.0931331	0.0521479
O14544	SOCS6_HUMAN	0.0996839	0.141094	0.0463027	0.455588
O14545	TRAD1_HUMAN	-0.0449161	0.287055	0.0826329	0.0576636
O14548	COX7R_HUMAN	-0.0097195	0.888347	-0.0330593	0.611295
O14556	G3PT_HUMAN	0.00719332	0.921262	-0.0334536	0.643318
O14561	ACPM_HUMAN	-0.179657	0.0139385	-0.159702	0.0146713
O14562	UBFD1_HUMAN	0.0451068	0.429467	0.0715441	0.219333
O14578	CTRO_HUMAN	-0.148355	0.00512299	-0.17785	0.00101555
O14579	COPE_HUMAN	0.0682544	0.0882768	0.107578	0.0119404
O14593	RFXK_HUMAN	-0.108049	0.145535	0.0669152	0.288069
O14604	TYB4Y_HUMAN	0.101827	0.185427	-0.0124647	0.859668
O14613	BORG1_HUMAN	0.23685	0.0231191	0.0623706	0.136734
O14617	AP3D1_HUMAN	0.142149	0.275324	0.569629	0.000878
O14618	CCS_HUMAN	-0.126054	0.0229744	0.0163353	0.700023
O14628	ZN195_HUMAN	-0.0546339	0.229627	-0.023859	0.5637
O14639	ABLM1_HUMAN	0.159489	0.184249	0.167845	0.165494
O14641	DVL2_HUMAN	0.00772497	0.809236	0.019718	0.49602
O14646	CHD1_HUMAN	0.130947	0.133549	0.0381675	0.633967
O14647	CHD2_HUMAN	0.0957592	0.164459	0.180404	0.026191
O14653	GOSR2_HUMAN	0.0867971	0.231614	0.00381761	0.954901
O14656	TOR1A_HUMAN	-0.0926564	0.0348198	-0.114465	0.0144606
O14657	TOR1B_HUMAN	-0.0403652	0.312462	-0.180765	0.000836
O14662	STX16_HUMAN	-0.050983	0.241987	-0.0296581	0.473809
O14672	ADA10_HUMAN	0.0190651	0.597634	-0.0416883	0.203868
O14678	ABCD4_HUMAN	-0.0549507	0.421722	0.0401641	0.488243
O14681	EI24_HUMAN	-0.062951	0.178429	-0.0207327	0.659815
O14683	P5I11_HUMAN	-0.122651	0.0362484	-0.0408812	0.495926
O14684	PTGES_HUMAN	0.208276	0.0530769	0.164616	0.0940595
O14686	KMT2D_HUMAN	0.0343928	0.491841	0.0289249	0.477183
O14709	ZN197_HUMAN	-0.00739233	0.950122	0.000182	0.998858
O14713	ITBP1_HUMAN	0.0528915	0.689661	0.00773589	0.949479
O14715	RGPD8_HUMAN	0.106727	0.0686037	0.0234098	0.637327
O14727	APAF_HUMAN	0.128755	0.236458	0.285444	0.0121591
O14730	RIOK3_HUMAN	0.266043	0.000392	0.0592503	0.101905
O14732	IMPA2_HUMAN	0.0134723	0.812082	-0.0341442	0.573565
O14733	MP2K7_HUMAN	0.110807	0.0230553	0.0244754	0.493794
O14734	ACOT8_HUMAN	-0.0254946	0.59967	-0.0148251	0.632381
O14735	CDIPT_HUMAN	-0.0334081	0.57905	-0.0667128	0.328085
O14737	PDCD5_HUMAN	0.034449	0.6184	-0.0869923	0.249579
O14744	ANM5_HUMAN	0.0424723	0.504353	-0.0103758	0.86547
O14745	NHRF1_HUMAN	-0.238463	0.0316212	-0.053536	0.529602
O14753	OVOL1_HUMAN	0.166703	0.126702	0.108166	0.371429
O14757	CHK1_HUMAN	0.0878096	0.344239	-0.111244	0.0529774
O14763	TR10B_HUMAN	0.0223117	0.598288	0.0568639	0.19083
O14770	MEIS2_HUMAN	-0.104511	0.0155419	0.0418603	0.326763
O14772	FPGT_HUMAN	0.039766	0.582072	0.0925462	0.191454
O14773	TPP1_HUMAN	0.0123086	0.931451	0.00102488	0.973247
O14776	TCRG1_HUMAN	0.154805	0.0407243	0.0705357	0.280662
O14777	NDC80_HUMAN	0.0187492	0.784294	-0.0412895	0.566279
O14782	KIF3C_HUMAN	0.193963	0.186937	0.168844	0.240582
O14786	NRP1_HUMAN	0.0617562	0.203882	-0.126977	0.00776793
O14787	TNPO2_HUMAN	-0.00178554	0.978398	-0.0136848	0.831337
O14795	UN13B_HUMAN	-0.0167142	0.610934	0.128919	0.0187927
O14798	TR10C_HUMAN	-0.204138	0.341527	0.139124	0.524159
O14802	RPC1_HUMAN	0.0749665	0.11107	0.0538509	0.0920663
O14810	CPLX1_HUMAN	0.15106	0.411962	-0.00376232	0.968879
O14817	TSN4_HUMAN	-0.151072	0.0925465	-0.36197	0.00144419
O14818	PSA7_HUMAN	-0.0163507	0.858472	-0.1034	0.288435
O14828	SCAM3_HUMAN	-0.0478554	0.257966	-0.0799094	0.0656763
O14832	PAHX_HUMAN	-0.223963	0.00168647	-0.0315625	0.395889
O14841	OPLA_HUMAN	0.116772	0.0332584	0.127244	0.0203772
O14867	BACH1_HUMAN	0.108824	0.0672083	0.14709	0.00336472
O14874	BCKD_HUMAN	-0.0107678	0.775015	-0.156791	0.00310971
O14880	MGST3_HUMAN	0.0162303	0.870075	-0.0154705	0.760515
O14893	GEMI2_HUMAN	0.0829474	0.250039	0.183622	0.0102163
O14896	IRF6_HUMAN	0.0200785	0.630883	0.00969921	0.807018
O14907	TX1B3_HUMAN	0.0727706	0.140969	-0.0152615	0.607309
O14908	GIPC1_HUMAN	0.302769	0.012869	0.13975	0.143453
O14910	LIN7A_HUMAN	-0.187497	0.00405628	-0.157409	0.00906175
O14920	IKKB_HUMAN	0.0297765	0.453768	0.0692981	0.100618
O14924	RGS12_HUMAN	-0.0857556	0.248776	-0.121104	0.0634219
O14925	TIM23_HUMAN	-0.0905445	0.057529	-0.118918	0.0267153
O14929	HAT1_HUMAN	-0.0463956	0.444729	-0.0998141	0.122055
O14933	UB2L6_HUMAN	0.0573439	0.360284	0.07229	0.252265
O14936	CSKP_HUMAN	0.0201414	0.605738	-0.000641	0.985212
O14939	PLD2_HUMAN	-0.193644	0.0221813	-0.0552818	0.409084
O14949	QCR8_HUMAN	-0.00743284	0.957863	0.0751628	0.596761
O14950	ML12B_HUMAN	0.202547	0.0254258	-0.00470486	0.947261
O14957	QCR10_HUMAN	-0.227216	0.0512532	0.0124658	0.878869
O14964	HGS_HUMAN	0.0388943	0.300993	0.0113824	0.723169
O14965	AURKA_HUMAN	-0.05899	0.274577	-0.0925792	0.214645
O14966	RAB7L_HUMAN	-0.0641567	0.229415	0.000435	0.993576
O14967	CLGN_HUMAN	-0.348503	0.00121433	-0.178007	0.0220785
O14972	VP26C_HUMAN	0.143981	0.266137	0.0272253	0.604873
O14974	MYPT1_HUMAN	0.450738	0.162019	0.367431	0.246188
O14975	S27A2_HUMAN	-0.0741065	0.120964	-0.0247046	0.530136
O14976	GAK_HUMAN	0.0645197	0.184777	0.0519538	0.250182
O14979	HNRDL_HUMAN	-0.0184062	0.830384	-0.0659222	0.427758
O14980	XPO1_HUMAN	-0.00756853	0.913712	0.0079409	0.901607
O14981	BTAF1_HUMAN	0.0957059	0.0220589	0.0475681	0.115527
O14983	AT2A1_HUMAN	-0.154425	0.01167	-0.118308	0.0224408
O15013	ARHGA_HUMAN	0.0955325	0.207868	-0.00379011	0.922098
O15014	ZN609_HUMAN	0.159391	0.370961	0.248194	0.185407
O15015	ZN646_HUMAN	0.0171608	0.792124	0.0146578	0.82027
O15020	SPTN2_HUMAN	-0.0496085	0.499216	0.0822609	0.27437
O15021	MAST4_HUMAN	0.13873	0.0188469	0.174235	0.00971018
O15027	SC16A_HUMAN	0.0689913	0.228475	0.0428958	0.414803
O15031	PLXB2_HUMAN	0.0720472	0.0808223	0.0118925	0.772408
O15033	AREL1_HUMAN	-0.125295	0.0485899	-0.0858666	0.0836752
O15037	KHNYN_HUMAN	0.16661	0.0415499	0.180251	0.0124527
O15040	TCPR2_HUMAN	0.0689912	0.156205	0.0650728	0.135852
O15042	SR140_HUMAN	0.154671	0.397884	0.14678	0.424781
O15047	SET1A_HUMAN	0.00788253	0.833144	0.00864889	0.785697
O15049	N4BP3_HUMAN	0.156363	0.254105	0.150367	0.275057
O15050	TRNK1_HUMAN	0.14158	0.160358	0.0161777	0.85831
O15055	PER2_HUMAN	-0.0688952	0.107892	0.0363994	0.505808
O15056	SYNJ2_HUMAN	0.0848173	0.263772	0.0899529	0.258783
O15066	KIF3B_HUMAN	0.222744	0.104792	0.215179	0.0925128
O15067	PUR4_HUMAN	-0.0201853	0.729263	-0.00839808	0.880594
O15068	MCF2L_HUMAN	0.079545	0.0958743	0.0434278	0.253781
O15072	ATS3_HUMAN	0.383307	0.169877	0.444484	0.122586
O15078	CE290_HUMAN	-0.0333275	0.60203	0.00182135	0.973294
O15084	ANR28_HUMAN	-0.0174797	0.748712	-0.0283103	0.592178
O15085	ARHGB_HUMAN	0.0361061	0.356417	0.0180008	0.544152
O15090	ZN536_HUMAN	0.370547	0.0699698	0.163807	0.376272
O15091	MRPP3_HUMAN	-0.756693	4.29e-05	-0.146291	0.015177
O15111	IKKA_HUMAN	0.119838	0.0545243	-0.0168407	0.71482
O15116	LSM1_HUMAN	-0.00673831	0.93357	-0.0431852	0.580375
O15118	NPC1_HUMAN	0.116471	0.0171601	0.0184168	0.565008
O15119	TBX3_HUMAN	0.245257	0.229528	0.0493596	0.80106
O15120	PLCB_HUMAN	-0.047137	0.297332	-0.0726237	0.0924864
O15121	DEGS1_HUMAN	-0.12195	0.0106697	-0.0456404	0.248605
O15126	SCAM1_HUMAN	-0.185642	0.00549585	-0.077439	0.103102
O15127	SCAM2_HUMAN	-0.00651121	0.880644	-0.0470129	0.319425
O15131	IMA6_HUMAN	0.03699	0.35901	0.0348507	0.319981
O15143	ARC1B_HUMAN	-0.0357513	0.436348	-0.0261448	0.596815
O15144	ARPC2_HUMAN	0.0380328	0.339944	-0.00155514	0.958968
O15145	ARPC3_HUMAN	0.0370146	0.279706	0.0273696	0.411863
O15151	MDM4_HUMAN	0.225709	0.158877	0.408091	0.00243228
O15155	BET1_HUMAN	0.117382	0.0222788	0.162427	0.00377673
O15156	ZBT7B_HUMAN	0.0859625	0.599129	0.0404982	0.804229
O15160	RPAC1_HUMAN	0.0336603	0.561869	-0.0717242	0.223385
O15162	PLS1_HUMAN	-0.0995465	0.238655	-0.204019	0.034317
O15164	TIF1A_HUMAN	0.0132091	0.741104	0.046266	0.503116
O15169	AXIN1_HUMAN	0.205641	0.00475167	0.110401	0.107842
O15173	PGRC2_HUMAN	-0.186359	0.00346426	-0.137378	0.00934266
O15182	CETN3_HUMAN	-0.188283	0.00398218	-0.264861	0.000537
O15198	SMAD9_HUMAN	0.146362	0.0239678	0.235445	0.000692
O15211	RGL2_HUMAN	0.0468886	0.464562	0.0675409	0.269569
O15212	PFD6_HUMAN	-0.0870698	0.249986	-0.0188097	0.781444
O15213	WDR46_HUMAN	-0.0792118	0.488114	0.327587	0.0137166
O15226	NKRF_HUMAN	0.0830407	0.484261	0.0791555	0.504395
O15228	GNPAT_HUMAN	-0.0984804	0.0404253	-0.0515888	0.151401
O15230	LAMA5_HUMAN	0.0356381	0.330736	0.0974977	0.0232682
O15231	ZN185_HUMAN	0.27662	0.0528746	0.0773933	0.529467
O15232	MATN3_HUMAN	0.437844	0.00296117	0.0861803	0.415196
O15234	CASC3_HUMAN	0.261878	0.167239	0.204914	0.272202
O15235	RT12_HUMAN	0.0444152	0.576157	0.0871004	0.167809
O15239	NDUA1_HUMAN	-0.261532	0.000335	-0.0265439	0.508532
O15240	VGF_HUMAN	0.297342	5.94e-05	-0.202171	0.000519
O15243	OBRG_HUMAN	-0.06024	0.159967	-0.0520221	0.107998
O15254	ACOX3_HUMAN	-0.066919	0.183965	-0.119367	0.0345423
O15258	RER1_HUMAN	-0.0043079	0.904193	-0.0136952	0.719567
O15260	SURF4_HUMAN	-0.0352909	0.511065	-0.0182125	0.736378
O15264	MK13_HUMAN	0.0869961	0.131408	0.109615	0.0346126
O15265	ATX7_HUMAN	0.0140325	0.79461	0.0358948	0.496507
O15269	SPTC1_HUMAN	-0.142605	0.0148794	-0.110345	0.0320545
O15270	SPTC2_HUMAN	-0.111024	0.0470638	-0.0755226	0.0891051
O15287	FANCG_HUMAN	0.120806	0.0435416	0.00943499	0.82006
O15294	OGT1_HUMAN	-0.0726231	0.0806002	-0.0771435	0.0524747
O15297	PPM1D_HUMAN	0.00112032	0.987141	-0.147868	0.0724344
O15304	SIVA_HUMAN	0.0711907	0.319857	0.0484985	0.47708
O15305	PMM2_HUMAN	0.0926972	0.055089	0.0878	0.0199473
O15315	RA51B_HUMAN	0.179292	0.138201	-0.0477073	0.317041
O15321	TM9S1_HUMAN	-0.118278	0.0247456	-0.0268732	0.512808
O15327	INP4B_HUMAN	-2.76e-05	0.999582	0.00876476	0.870031
O15347	HMGB3_HUMAN	0.128852	0.105573	0.114053	0.14993
O15355	PPM1G_HUMAN	0.0548331	0.419562	-0.0310899	0.629395
O15357	SHIP2_HUMAN	0.0502506	0.266071	0.0976855	0.036974
O15360	FANCA_HUMAN	-0.0341842	0.530383	-0.0670236	0.197396
O15371	EIF3D_HUMAN	0.0952999	0.0363601	-0.0112129	0.713373
O15372	EIF3H_HUMAN	0.00923087	0.779885	-0.0282375	0.366037
O15379	HDAC3_HUMAN	0.129212	0.269353	0.0908584	0.287829
O15381	NVL_HUMAN	-0.0127352	0.869019	0.0101353	0.896562
O15382	BCAT2_HUMAN	-0.202928	0.005937	-0.075524	0.138136
O15392	BIRC5_HUMAN	-0.165096	0.0125329	-0.333064	0.000333
O15394	NCAM2_HUMAN	-0.362369	0.000847	-0.218879	0.00525454
O15397	IPO8_HUMAN	-0.0111604	0.849626	-0.0117258	0.812036
O15400	STX7_HUMAN	-0.0374008	0.308095	-0.0630269	0.0812085
O15417	TNC18_HUMAN	0.336262	0.171998	0.139109	0.245654
O15427	MOT4_HUMAN	-0.16685	0.00892943	-0.0426877	0.32638
O15431	COPT1_HUMAN	-0.0409266	0.344033	0.046713	0.163764
O15438	MRP3_HUMAN	0.111092	0.0262532	0.0083651	0.807027
O15439	MRP4_HUMAN	0.0228093	0.497112	-0.0894833	0.021155
O15440	MRP5_HUMAN	0.079124	0.0508446	0.0481962	0.132442
O15446	RPA34_HUMAN	0.318827	0.0864675	0.540123	0.00330752
O15460	P4HA2_HUMAN	-0.314006	0.000244	-0.10877	0.0135122
O15484	CAN5_HUMAN	0.045667	0.412077	0.0575756	0.455719
O15498	YKT6_HUMAN	0.0879684	0.188876	0.0488784	0.417224
O15504	NUP42_HUMAN	0.131373	0.196041	0.197719	0.0717121
O15511	ARPC5_HUMAN	0.0565166	0.111758	0.0307803	0.30444
O15514	RPB4_HUMAN	-0.0905169	0.133136	-0.108626	0.0836712
O15516	CLOCK_HUMAN	-0.00181015	0.960695	0.0287604	0.390294
O15525	MAFG_HUMAN	0.336521	0.0773508	0.0227452	0.881608
O15530	PDPK1_HUMAN	0.0735544	0.0719727	0.0419815	0.162578
O15533	TPSN_HUMAN	0.145507	0.01456	-0.0200741	0.647801
O15541	R113A_HUMAN	0.052677	0.136844	0.0972734	0.0240902
O15550	KDM6A_HUMAN	0.025104	0.631467	0.00901374	0.809348
O15551	CLD3_HUMAN	-0.123259	0.053436	-0.19616	0.00493082
O15553	MEFV_HUMAN	0.0652759	0.425017	-0.00681065	0.926988
O15554	KCNN4_HUMAN	-0.081842	0.137582	0.0776795	0.163195
O43143	DHX15_HUMAN	0.0617328	0.313735	-0.0100413	0.856269
O43148	MCES_HUMAN	0.184974	0.015021	0.154056	0.0308848
O43149	ZZEF1_HUMAN	-0.00341718	0.934478	0.0329079	0.416665
O43150	ASAP2_HUMAN	0.111232	0.0412068	0.127493	0.0223167
O43151	TET3_HUMAN	-0.0301491	0.544218	-0.0403935	0.445463
O43156	TTI1_HUMAN	-0.0233381	0.606525	0.00947264	0.813416
O43157	PLXB1_HUMAN	0.0628626	0.0841091	0.0592007	0.0666509
O43159	RRP8_HUMAN	0.157819	0.281879	0.084796	0.550643
O43166	SI1L1_HUMAN	0.0205658	0.82385	-0.0614238	0.531212
O43167	ZBT24_HUMAN	0.167707	0.0118327	0.115434	0.178201
O43169	CYB5B_HUMAN	-0.190243	0.0126831	-0.15497	0.0111876
O43172	PRP4_HUMAN	-0.0269857	0.450037	-0.0978961	0.0134301
O43175	SERA_HUMAN	0.243576	0.00321603	0.215096	0.00236819
O43181	NDUS4_HUMAN	-0.435765	0.00249802	-0.00191849	0.982514
O43189	PHF1_HUMAN	0.0906916	0.20074	0.0758773	0.251227
O43236	SEPT4_HUMAN	0.124663	0.135793	0.124208	0.161671
O43237	DC1L2_HUMAN	0.0599154	0.109705	0.0371139	0.289255
O43242	PSMD3_HUMAN	0.0940448	0.0230441	0.0365495	0.244486
O43252	PAPS1_HUMAN	0.0340088	0.47181	0.0586761	0.208309
O43255	SIAH2_HUMAN	-0.157722	0.0744167	-0.0130903	0.871516
O43257	ZNHI1_HUMAN	0.132603	0.279404	0.154405	0.217494
O43264	ZW10_HUMAN	-0.0128828	0.696133	-0.0385712	0.250732
O43278	SPIT1_HUMAN	0.321981	0.000895	-0.103913	0.0730137
O43286	B4GT5_HUMAN	-0.0353653	0.427151	0.127291	0.207035
O43290	SNUT1_HUMAN	0.286948	0.282902	0.204524	0.437631
O43291	SPIT2_HUMAN	-0.0320442	0.379946	-0.0592049	0.0705028
O43292	GPAA1_HUMAN	-0.0637287	0.10284	-0.00771944	0.822691
O43293	DAPK3_HUMAN	0.0267377	0.674492	0.0967043	0.171644
O43299	AP5Z1_HUMAN	0.184372	0.0119309	0.0428604	0.265646
O43301	HS12A_HUMAN	0.0835223	0.11906	-0.0242028	0.514224
O43303	CP110_HUMAN	0.0360009	0.50114	-0.00213257	0.951781
O43314	VIP2_HUMAN	0.051364	0.297374	0.0741255	0.0386317
O43318	M3K7_HUMAN	0.0206598	0.576387	0.100311	0.0168297
O43324	MCA3_HUMAN	0.063346	0.147442	0.0237986	0.512983
O43325	LYRM1_HUMAN	0.0418174	0.872629	0.1631	0.541526
O43345	ZN208_HUMAN	-0.000825	0.994775	-0.0634108	0.618616
O43347	MSI1H_HUMAN	-0.0438647	0.710967	0.100505	0.412227
O43353	RIPK2_HUMAN	-0.0277895	0.490329	0.0900999	0.157036
O43374	RASL2_HUMAN	0.288123	0.00637608	0.17349	0.0139288
O43390	HNRPR_HUMAN	0.149032	0.508025	0.151697	0.504608
O43395	PRPF3_HUMAN	0.142528	0.201582	-0.00474328	0.962629
O43396	TXNL1_HUMAN	-0.185862	0.018883	-0.0293726	0.620904
O43399	TPD54_HUMAN	0.0370846	0.335411	0.0210374	0.523057
O43402	EMC8_HUMAN	-0.0681288	0.117863	-0.0619585	0.0836923
O43414	ERI3_HUMAN	0.0642174	0.156132	0.0666096	0.113568
O43422	P52K_HUMAN	0.0280443	0.471999	0.0243085	0.436495
O43426	SYNJ1_HUMAN	0.116297	0.0135379	0.0204234	0.515461
O43427	FIBP_HUMAN	-0.0250144	0.549387	-0.0805173	0.0407877
O43432	IF4G3_HUMAN	0.167165	0.163108	0.194297	0.123594
O43447	PPIH_HUMAN	0.0723691	0.0524531	-0.0121458	0.68445
O43462	MBTP2_HUMAN	0.133307	0.32846	-0.0169043	0.91631
O43463	SUV91_HUMAN	-0.160236	0.031761	-0.104231	0.0693896
O43464	HTRA2_HUMAN	-0.0402588	0.406638	0.0158345	0.727912
O43474	KLF4_HUMAN	-0.717708	0.000107	-0.208335	0.0622113
O43482	MS18B_HUMAN	-0.0589319	0.245655	-0.145024	0.0319532
O43488	ARK72_HUMAN	0.0591595	0.440794	0.0246158	0.633704
O43491	E41L2_HUMAN	0.063877	0.243678	0.0430332	0.409163
O43493	TGON2_HUMAN	-0.0474967	0.342848	-0.119461	0.0168458
O43502	RA51C_HUMAN	-0.108092	0.0859207	-0.196678	0.00442858
O43504	LTOR5_HUMAN	-0.0878133	0.116915	-0.0319559	0.514859
O43505	B4GA1_HUMAN	-0.128299	0.0472235	-0.0794039	0.0842665
O43513	MED7_HUMAN	0.0384333	0.462491	-0.00259176	0.944125
O43516	WIPF1_HUMAN	0.126385	0.263518	0.229758	0.0674218
O43520	AT8B1_HUMAN	-0.0605615	0.221605	-0.0457497	0.337851
O43521	B2L11_HUMAN	-0.110827	0.217332	-0.0960558	0.306123
O43524	FOXO3_HUMAN	0.125723	0.139317	0.138003	0.0896828
O43526	KCNQ2_HUMAN	-0.16455	0.223314	0.198688	0.0591918
O43542	XRCC3_HUMAN	-0.0102033	0.786115	-0.112987	0.0159194
O43556	SGCE_HUMAN	-0.0323339	0.771132	0.0207885	0.706285
O43567	RNF13_HUMAN	-0.118838	0.0292602	-0.0126813	0.736334
O43570	CAH12_HUMAN	-0.135289	0.0367379	-0.143884	0.0253543
O43572	AKA10_HUMAN	0.114074	0.0367755	0.058254	0.201031
O43583	DENR_HUMAN	0.149052	0.0045124	0.126838	0.0156147
O43592	XPOT_HUMAN	0.119712	0.112277	0.0756552	0.260564
O43598	DNPH1_HUMAN	0.0543333	0.207852	0.127613	0.01476
O43615	TIM44_HUMAN	0.0885782	0.372886	0.0387535	0.690696
O43617	TPPC3_HUMAN	-0.00271712	0.957118	0.0371448	0.469963
O43633	CHM2A_HUMAN	0.111556	0.475223	0.238986	0.157936
O43639	NCK2_HUMAN	0.0647057	0.124036	0.0507577	0.23284
O43657	TSN6_HUMAN	-0.216267	0.00208116	-0.0718427	0.125696
O43660	PLRG1_HUMAN	0.190767	0.248454	0.124023	0.443026
O43663	PRC1_HUMAN	-0.101811	0.408584	-0.220951	0.0988042
O43665	RGS10_HUMAN	0.278081	0.0331087	0.111847	0.299768
O43670	ZN207_HUMAN	0.154957	0.337726	0.134054	0.407393
O43674	NDUB5_HUMAN	-0.188843	0.00272584	-0.0715489	0.0495499
O43676	NDUB3_HUMAN	-0.101739	0.0523275	-0.0807107	0.0646495
O43677	NDUC1_HUMAN	-0.136427	0.309228	0.126366	0.279483
O43678	NDUA2_HUMAN	-0.507288	0.000119	-0.0810476	0.207345
O43681	GET3_HUMAN	-0.031445	0.617004	-0.0380737	0.542104
O43683	BUB1_HUMAN	0.0202847	0.771482	-0.132604	0.0413318
O43684	BUB3_HUMAN	0.0958457	0.107358	0.0430183	0.403655
O43688	PLPP2_HUMAN	-0.0792535	0.0898405	0.00970663	0.817214
O43707	ACTN4_HUMAN	-0.107905	0.169187	-0.132168	0.0902818
O43708	MAAI_HUMAN	-0.0220976	0.732721	0.0185962	0.778796
O43709	BUD23_HUMAN	0.360278	0.0185987	0.0910104	0.454344
O43715	TRIA1_HUMAN	-0.040969	0.550766	0.135303	0.0596047
O43716	GATC_HUMAN	0.0651704	0.304006	0.306545	0.129891
O43719	HTSF1_HUMAN	0.00740659	0.874743	-0.0219489	0.637037
O43731	ERD23_HUMAN	0.0016543	0.978315	-0.0855063	0.0982408
O43734	CIKS_HUMAN	-0.0875817	0.0815524	0.0426862	0.30295
O43739	CYH3_HUMAN	0.0637135	0.132514	0.0381908	0.315935
O43741	AAKB2_HUMAN	-0.004407	0.943589	0.060191	0.342669
O43747	AP1G1_HUMAN	0.0165135	0.682681	0.0055663	0.885277
O43752	STX6_HUMAN	-0.0377007	0.515482	0.0341424	0.460579
O43759	SNG1_HUMAN	-0.160682	0.0367739	-0.080695	0.175596
O43760	SNG2_HUMAN	-0.08811	0.191896	-0.0708739	0.180036
O43765	SGTA_HUMAN	-0.0176323	0.773638	-0.0238066	0.676766
O43768	ENSA_HUMAN	-0.0356243	0.435698	0.0323826	0.505049
O43772	MCAT_HUMAN	-0.0546282	0.135049	-0.00479774	0.864279
O43776	SYNC_HUMAN	0.177451	0.00124997	0.111686	0.00832473
O43791	SPOP_HUMAN	0.0635094	0.340834	0.0416119	0.574995
O43795	MYO1B_HUMAN	0.234819	0.0104017	-0.103066	0.156316
O43805	SSNA1_HUMAN	-0.0421592	0.538925	-0.0551565	0.422744
O43808	PM34_HUMAN	-0.0257464	0.587995	0.0159578	0.689467
O43809	CPSF5_HUMAN	0.0969812	0.416267	0.071939	0.543021
O43813	LANC1_HUMAN	-0.0203368	0.760364	0.109408	0.123636
O43815	STRN_HUMAN	0.0372766	0.333885	0.0507744	0.0996293
O43818	U3IP2_HUMAN	0.0944688	0.187743	-0.0208278	0.709007
O43819	SCO2_HUMAN	-0.000562	0.995053	-0.101202	0.424716
O43823	AKAP8_HUMAN	0.0641067	0.624528	0.0615063	0.638105
O43824	GTPB6_HUMAN	0.0100368	0.902259	0.0111074	0.808823
O43826	G6PT1_HUMAN	-0.0807001	0.0448947	-0.0557574	0.132375
O43829	ZBT14_HUMAN	-0.00586301	0.925076	0.0198116	0.744474
O43837	IDH3B_HUMAN	-0.0848143	0.03498	-0.0624287	0.0647785
O43847	NRDC_HUMAN	-0.0226444	0.732887	0.0664684	0.338029
O43852	CALU_HUMAN	-0.100495	0.108263	-0.121275	0.0492605
O43861	ATP9B_HUMAN	-0.193444	0.00279867	-0.10663	0.0154436
O43865	SAHH2_HUMAN	0.0695398	0.122244	0.00866658	0.845924
O43896	KIF1C_HUMAN	-0.027646	0.72467	-0.0165168	0.821738
O43909	EXTL3_HUMAN	-0.160247	0.0212039	-0.095769	0.137076
O43913	ORC5_HUMAN	0.0136724	0.692212	-0.00549216	0.849626
O43920	NDUS5_HUMAN	-0.317687	0.000717	0.0395792	0.426631
O43924	PDE6D_HUMAN	0.0324548	0.444312	-0.249454	0.000998
O43929	ORC4_HUMAN	0.0386318	0.369171	0.0157743	0.6029
O43933	PEX1_HUMAN	-0.0361242	0.359624	0.0723177	0.0488928
O43934	MFS11_HUMAN	-0.02947	0.460581	-0.00818847	0.777011
O60216	RAD21_HUMAN	-0.103619	0.0245365	-0.101451	0.0162096
O60220	TIM8A_HUMAN	-0.0620809	0.438599	-0.0857704	0.272076
O60231	DHX16_HUMAN	0.138382	0.217781	0.0986059	0.366054
O60232	ZNRD2_HUMAN	0.0224906	0.659968	-0.0619633	0.238935
O60237	MYPT2_HUMAN	0.198444	0.258239	0.174376	0.320714
O60239	3BP5_HUMAN	0.0535297	0.39293	0.0782338	0.0618182
O60244	MED14_HUMAN	-0.0224695	0.489807	-0.0360798	0.217034
O60256	KPRB_HUMAN	0.0575175	0.183793	0.0537882	0.192684
O60264	SMCA5_HUMAN	0.050084	0.663736	0.119735	0.293267
O60266	ADCY3_HUMAN	-0.173037	0.00766016	-0.115076	0.0558067
O60268	K0513_HUMAN	0.512053	0.00066	0.18564	0.0259949
O60271	JIP4_HUMAN	0.13706	0.0208974	0.0336653	0.444122
O60281	ZN292_HUMAN	-0.0694582	0.255987	-0.0385129	0.544712
O60282	KIF5C_HUMAN	0.257371	0.0642654	0.136007	0.284785
O60287	NPA1P_HUMAN	0.0149929	0.820118	-0.0868413	0.100426
O60291	MGRN1_HUMAN	-0.0695178	0.42244	-0.0376416	0.602733
O60292	SI1L3_HUMAN	0.219503	0.104104	0.17391	0.19117
O60293	ZC3H1_HUMAN	0.0146552	0.820784	0.0789419	0.227473
O60294	TYW4_HUMAN	0.0185339	0.604182	-0.0512368	0.14079
O60299	LZTS3_HUMAN	0.211824	0.189586	0.176673	0.2665
O60303	KATIP_HUMAN	0.0610505	0.324506	0.152675	0.0178135
O60306	AQR_HUMAN	-0.0368446	0.311795	-0.0650576	0.0878796
O60307	MAST3_HUMAN	0.172401	0.0195244	0.0876021	0.0249329
O60313	OPA1_HUMAN	-0.140243	0.0127645	-0.0750854	0.0845034
O60315	ZEB2_HUMAN	-0.00560158	0.967681	0.026531	0.850126
O60318	GANP_HUMAN	0.0338006	0.510801	-0.17286	0.0213948
O60331	PI51C_HUMAN	-0.251254	0.00861197	-0.124388	0.177419
O60333	KIF1B_HUMAN	0.0520824	0.179559	0.0384116	0.225937
O60337	MARH6_HUMAN	-0.12669	0.0137646	-0.0994785	0.0262723
O60341	KDM1A_HUMAN	-0.0131246	0.702503	-0.0265242	0.406363
O60343	TBCD4_HUMAN	0.00946818	0.787548	0.110314	0.0106779
O60347	TBC12_HUMAN	0.0894919	0.0278147	0.064261	0.166497
O60353	FZD6_HUMAN	-0.0356857	0.333535	-0.0120981	0.722613
O60361	NDK8_HUMAN	-0.0868608	0.576948	-0.142241	0.209403
O60427	FADS1_HUMAN	-0.0109039	0.795989	-0.0703939	0.122999
O60437	PEPL_HUMAN	0.279153	0.0417178	-0.060112	0.587804
O60447	EVI5_HUMAN	-0.646385	0.000813	-0.297915	0.040008
O60476	MA1A2_HUMAN	-0.108868	0.0259664	-0.0426705	0.265093
O60487	MPZL2_HUMAN	0.142209	0.0240036	-0.0333845	0.368598
O60488	ACSL4_HUMAN	0.233029	0.339066	0.200221	0.00165512
O60493	SNX3_HUMAN	-0.0645366	0.176742	0.0591001	0.191383
O60499	STX10_HUMAN	0.0517157	0.587854	0.187648	0.15482
O60502	OGA_HUMAN	0.0461285	0.430682	0.0565232	0.287299
O60503	ADCY9_HUMAN	-0.395141	0.000418	-0.148049	0.00571182
O60504	VINEX_HUMAN	0.0658758	0.165198	0.0559771	0.208736
O60506	HNRPQ_HUMAN	0.134536	0.369512	0.0942454	0.524284
O60508	PRP17_HUMAN	0.0143527	0.722341	-0.0375503	0.271634
O60512	B4GT3_HUMAN	-0.042605	0.323111	-0.103229	0.0179946
O60513	B4GT4_HUMAN	-0.211939	0.0116176	-0.198959	0.00410035
O60518	RNBP6_HUMAN	-0.0430716	0.499112	-0.0415193	0.501162
O60524	NEMF_HUMAN	0.229381	0.127387	0.330181	0.0427121
O60547	GMDS_HUMAN	-0.0353942	0.537594	0.000442	0.994005
O60551	NMT2_HUMAN	0.176286	0.00635087	0.104629	0.0662674
O60563	CCNT1_HUMAN	0.0967582	0.275404	0.0906335	0.307793
O60566	BUB1B_HUMAN	-0.0314481	0.391714	-0.192712	0.00116192
O60568	PLOD3_HUMAN	0.0912502	0.0563623	-0.084318	0.0439403
O60573	IF4E2_HUMAN	0.166561	0.237684	0.118263	0.394043
O60583	CCNT2_HUMAN	0.11372	0.0341207	0.084451	0.085249
O60610	DIAP1_HUMAN	0.0964698	0.0281316	0.0821124	0.0481066
O60613	SEP15_HUMAN	-0.0982922	0.117553	-0.220007	0.00159123
O60641	AP180_HUMAN	0.0840758	0.0351914	-0.00349626	0.944183
O60645	EXOC3_HUMAN	0.0755025	0.0995044	0.0404197	0.349905
O60658	PDE8A_HUMAN	0.0368321	0.427706	0.0514118	0.16135
O60663	LMX1B_HUMAN	-0.14017	0.106242	-0.0888942	0.260283
O60664	PLIN3_HUMAN	0.0211143	0.584735	0.141117	0.00381735
O60669	MOT2_HUMAN	-0.0434935	0.329852	-0.111405	0.0136713
O60671	RAD1_HUMAN	0.0188945	0.756962	-0.0527201	0.435491
O60673	REV3L_HUMAN	-0.0420538	0.427199	0.0308121	0.668425
O60678	ANM3_HUMAN	-0.0326113	0.473967	-0.0438787	0.323933
O60684	IMA7_HUMAN	0.0351756	0.414587	0.0540781	0.208551
O60701	UGDH_HUMAN	0.0493703	0.264906	0.0996057	0.0385118
O60706	ABCC9_HUMAN	-1.05509	4.36e-05	-0.247449	0.0690479
O60716	CTND1_HUMAN	0.075902	0.340416	0.0207855	0.786606
O60725	ICMT_HUMAN	-0.00374969	0.937384	-0.0944465	0.0498508
O60739	EIF1B_HUMAN	0.0674927	0.699577	0.0615575	0.396961
O60749	SNX2_HUMAN	0.02257	0.549018	0.0658085	0.104967
O60762	DPM1_HUMAN	0.0451483	0.730534	-0.0882045	0.154089
O60763	USO1_HUMAN	0.0835839	0.160525	0.0542505	0.337734
O60779	S19A2_HUMAN	-0.0341159	0.536391	0.0112031	0.861498
O60783	RT14_HUMAN	-0.535162	0.00919538	-0.314643	0.045525
O60784	TOM1_HUMAN	0.115478	0.100096	0.0902281	0.0781318
O60825	F262_HUMAN	0.157662	0.00345928	0.129988	0.00620267
O60826	CCD22_HUMAN	0.0443573	0.208738	0.0167192	0.599325
O60828	PQBP1_HUMAN	0.244363	0.120088	0.110207	0.450835
O60830	TI17B_HUMAN	-0.0558155	0.2127	-0.058252	0.165634
O60831	PRAF2_HUMAN	-0.0283931	0.568883	-0.00654875	0.893039
O60832	DKC1_HUMAN	0.258242	0.193058	0.510952	0.0106934
O60841	IF2P_HUMAN	0.45211	0.0873744	0.795181	0.000131
O60869	EDF1_HUMAN	0.341602	0.0713227	0.100471	0.557398
O60870	KIN17_HUMAN	0.163369	0.0919127	0.128238	0.173921
O60879	DIAP2_HUMAN	-0.220284	0.0126089	0.0941977	0.115904
O60884	DNJA2_HUMAN	0.0255278	0.553136	-0.00399538	0.919215
O60885	BRD4_HUMAN	0.238417	0.172484	0.2678	0.139056
O60888	CUTA_HUMAN	0.012466	0.862945	0.0191462	0.690279
O60890	OPHN1_HUMAN	-0.0472021	0.248423	0.114174	0.00838246
O60906	NSMA_HUMAN	0.0466593	0.353282	0.0380532	0.429101
O60907	TBL1X_HUMAN	-0.0553366	0.179909	0.00224096	0.948424
O60921	HUS1_HUMAN	0.107471	0.110052	-0.0290051	0.531101
O60925	PFD1_HUMAN	-0.0492213	0.387856	-0.00163503	0.976732
O60927	PP1RB_HUMAN	-0.0408523	0.305853	-0.0807014	0.0544473
O60934	NBN_HUMAN	0.137708	0.140316	0.122788	0.16446
O60936	NOL3_HUMAN	-0.0529473	0.261904	0.0105623	0.796907
O60941	DTNB_HUMAN	-0.359609	0.000119	-0.173455	0.00282551
O60942	MCE1_HUMAN	0.0620364	0.118995	0.0159825	0.583983
O75027	ABCB7_HUMAN	-0.0796675	0.128173	-0.0474697	0.229235
O75044	SRGP2_HUMAN	0.107414	0.231376	0.102364	0.252034
O75052	CAPON_HUMAN	-0.100753	0.0956664	-0.0106543	0.808173
O75054	IGSF3_HUMAN	-0.0903772	0.0830378	-0.145058	0.0101192
O75063	XYLK_HUMAN	-0.0971911	0.0319528	-0.0871908	0.0425692
O75064	DEN4B_HUMAN	0.164696	0.0600275	0.113214	0.183683
O75071	EFC14_HUMAN	-0.0100987	0.917287	0.0484155	0.602782
O75072	FKTN_HUMAN	-0.038496	0.287002	-0.0725367	0.113046
O75081	MTG16_HUMAN	-0.16528	0.00930398	-0.109968	0.0205401
O75083	WDR1_HUMAN	0.111351	0.124071	-0.00440262	0.946065
O75096	LRP4_HUMAN	-0.163418	0.0367912	-0.0841974	0.0935317
O75110	ATP9A_HUMAN	-0.0576031	0.171282	-0.0272767	0.462125
O75112	LDB3_HUMAN	0.616429	0.0659636	0.123088	0.674251
O75113	N4BP1_HUMAN	-0.0643628	0.104198	-0.00233308	0.943406
O75116	ROCK2_HUMAN	0.0662708	0.244103	0.0382885	0.379725
O75121	MFA3L_HUMAN	-0.30841	0.00264628	-0.147401	0.0601877
O75122	CLAP2_HUMAN	0.0535973	0.363592	0.0672065	0.236857
O75127	PTCD1_HUMAN	0.110812	0.064939	-0.0526671	0.151416
O75128	COBL_HUMAN	0.0545414	0.505715	0.110183	0.194525
O75131	CPNE3_HUMAN	-0.00669075	0.922172	0.0217882	0.760553
O75140	DEPD5_HUMAN	0.073718	0.163429	0.0551204	0.200247
O75143	ATG13_HUMAN	0.127016	0.0241559	0.093262	0.0733643
O75144	ICOSL_HUMAN	0.147904	0.012463	-0.0472572	0.177268
O75145	LIPA3_HUMAN	0.111667	0.02307	0.101709	0.0370776
O75146	HIP1R_HUMAN	0.184407	0.0123046	0.0180556	0.717685
O75147	OBSL1_HUMAN	-0.197875	0.00187392	0.0887235	0.0366779
O75150	BRE1B_HUMAN	0.0105667	0.7912	-0.0234424	0.50733
O75151	PHF2_HUMAN	0.204624	0.278833	0.654107	0.00552927
O75152	ZC11A_HUMAN	0.0923952	0.563276	0.0718622	0.652244
O75153	CLU_HUMAN	0.00135396	0.97585	-0.0270573	0.508415
O75154	RFIP3_HUMAN	0.225322	0.000626	0.091267	0.182979
O75155	CAND2_HUMAN	-0.00884562	0.88697	0.000893	0.988362
O75157	T22D2_HUMAN	0.00198225	0.965633	-0.0047851	0.949304
O75164	KDM4A_HUMAN	-0.0429283	0.329652	0.119176	0.0396369
O75165	DJC13_HUMAN	0.0282262	0.392106	0.108101	0.0104882
O75167	PHAR2_HUMAN	0.301767	0.140564	0.191024	0.331054
O75170	PP6R2_HUMAN	-0.0437087	0.372341	0.0426211	0.426
O75175	CNOT3_HUMAN	0.055673	0.339072	0.0711467	0.216924
O75177	CREST_HUMAN	0.22128	0.00370351	0.103667	0.010816
O75179	ANR17_HUMAN	0.0478135	0.455317	0.0552685	0.383953
O75182	SIN3B_HUMAN	-0.385895	0.000651	-0.174435	0.0315325
O75185	AT2C2_HUMAN	0.137811	0.044568	0.00454812	0.935132
O75190	DNJB6_HUMAN	0.0486502	0.22109	-0.0773349	0.0562286
O75191	XYLB_HUMAN	0.0930979	0.0260693	0.0891765	0.0657186
O75197	LRP5_HUMAN	-0.171877	0.0159708	0.00847919	0.84964
O75208	COQ9_HUMAN	-0.154736	0.0181916	-0.0693311	0.150237
O75223	GGCT_HUMAN	-0.0806724	0.300105	-0.0493365	0.505783
O75251	NDUS7_HUMAN	-0.486117	0.000259	-0.0128188	0.828745
O75298	RTN2_HUMAN	-0.0303942	0.569012	0.143569	0.0251646
O75306	NDUS2_HUMAN	-0.342359	9.45e-05	-0.049868	0.2073
O75312	ZPR1_HUMAN	0.00629406	0.912798	-0.0370955	0.510883
O75317	UBP12_HUMAN	0.125558	0.067631	0.0968127	0.184108
O75319	DUS11_HUMAN	0.0816625	0.588757	0.017833	0.905694
O75323	NIPS2_HUMAN	-0.117912	0.0255245	-0.0188141	0.552521
O75330	HMMR_HUMAN	0.0751393	0.38939	0.0149497	0.864013
O75334	LIPA2_HUMAN	0.0926816	0.109445	0.0232934	0.618777
O75340	PDCD6_HUMAN	0.118309	0.035933	0.100485	0.0493348
O75347	TBCA_HUMAN	-0.121675	0.133336	-0.020098	0.792959
O75348	VATG1_HUMAN	0.124528	0.110099	0.115934	0.130931
O75351	VPS4B_HUMAN	-0.0181182	0.719776	-0.0107075	0.819023
O75352	MPU1_HUMAN	-0.0897766	0.0856937	-0.199629	0.00877941
O75354	ENTP6_HUMAN	0.0543472	0.399716	0.0538326	0.383195
O75356	ENTP5_HUMAN	-0.0486975	0.357918	-0.0335018	0.554455
O75362	ZN217_HUMAN	0.17876	0.346446	0.0866852	0.640707
O75363	BCAS1_HUMAN	0.205334	0.0905163	0.053623	0.615715
O75367	H2AY_HUMAN	0.128921	0.211649	0.31173	0.0202173
O75368	SH3L1_HUMAN	-0.0603914	0.419494	0.143377	0.0299264
O75369	FLNB_HUMAN	0.164428	0.00718766	0.0663553	0.196483
O75376	NCOR1_HUMAN	0.0887618	0.492267	0.156844	0.24471
O75379	VAMP4_HUMAN	-0.0770394	0.306511	0.115167	0.192883
O75380	NDUS6_HUMAN	-0.081307	0.197268	0.0111499	0.839613
O75381	PEX14_HUMAN	-0.0952527	0.0343831	-0.0763675	0.0597046
O75382	TRIM3_HUMAN	-0.152187	0.0747068	-0.136718	0.0667042
O75385	ULK1_HUMAN	0.429346	0.0868476	0.229551	0.110116
O75386	TULP3_HUMAN	-0.0779333	0.144453	-0.0259577	0.58233
O75390	CISY_HUMAN	-0.106846	0.0798198	-0.137015	0.0189574
O75391	SPAG7_HUMAN	0.0243376	0.542386	-0.0309598	0.332054
O75394	RM33_HUMAN	-0.110916	0.0786734	0.0385904	0.508454
O75396	SC22B_HUMAN	-0.0683258	0.28781	-0.00103951	0.985582
O75398	DEAF1_HUMAN	-0.0745283	0.515222	-0.148952	0.257489
O75400	PR40A_HUMAN	0.167326	0.191677	0.274586	0.0284226
O75410	TACC1_HUMAN	0.166387	0.109867	0.0403188	0.660274
O75414	NDK6_HUMAN	-0.202908	0.00326047	-0.0483715	0.137316
O75419	CDC45_HUMAN	-0.0774244	0.129733	-0.125575	0.0176897
O75420	GGYF1_HUMAN	0.0673417	0.16791	0.111562	0.0789048
O75427	LRCH4_HUMAN	0.00799704	0.856737	0.0145752	0.729028
O75431	MTX2_HUMAN	-0.0908191	0.140886	-0.0920486	0.0301847
O75436	VP26A_HUMAN	0.0694505	0.22625	0.0443041	0.379387
O75437	ZN254_HUMAN	0.114494	0.059887	0.100609	0.0737567
O75438	NDUB1_HUMAN	-0.252051	0.00243832	-0.0840301	0.156734
O75439	MPPB_HUMAN	-0.165673	0.00314798	-0.011005	0.743936
O75446	SAP30_HUMAN	0.0135649	0.881206	0.0348574	0.685562
O75448	MED24_HUMAN	-0.00623076	0.895108	-0.0634894	0.107995
O75449	KTNA1_HUMAN	0.123892	0.0620209	0.112746	0.117879
O75460	ERN1_HUMAN	0.0714753	0.0781204	0.0315407	0.356792
O75461	E2F6_HUMAN	-0.029479	0.581596	-0.108207	0.0950005
O75462	CRLF1_HUMAN	-0.0677232	0.109207	-0.0626459	0.168734
O75475	PSIP1_HUMAN	0.266722	0.40342	0.409696	0.219678
O75477	ERLN1_HUMAN	-0.125608	0.0193251	-0.110161	0.011663
O75486	SUPT3_HUMAN	-0.0356609	0.559121	0.00779112	0.862192
O75487	GPC4_HUMAN	-0.136556	0.018737	-0.165233	0.0773688
O75489	NDUS3_HUMAN	-0.336841	0.000312	-0.0401451	0.292261
O75494	SRS10_HUMAN	0.14135	0.385454	0.101056	0.531039
O75496	GEMI_HUMAN	-0.0554372	0.242146	-0.186016	0.00280017
O75503	CLN5_HUMAN	0.025793	0.535596	0.0993041	0.0328291
O75506	HSBP1_HUMAN	-0.00874443	0.891126	-0.0664066	0.223492
O75509	TNR21_HUMAN	0.0653911	0.22258	0.0917412	0.0674324
O75521	ECI2_HUMAN	-0.0610111	0.211454	0.0638803	0.149979
O75526	RMXL2_HUMAN	0.241952	0.577146	0.23554	0.59213
O75528	TADA3_HUMAN	0.0673785	0.637238	0.0825624	0.567186
O75529	TAF5L_HUMAN	0.0365519	0.317995	0.0270356	0.445542
O75530	EED_HUMAN	-0.0905903	0.100018	-0.0819059	0.112906
O75531	BAF_HUMAN	-0.105557	0.112901	-0.0903733	0.0997231
O75533	SF3B1_HUMAN	0.0311747	0.57906	0.00487218	0.928511
O75534	CSDE1_HUMAN	-0.255626	0.000412	0.0113975	0.746535
O75554	WBP4_HUMAN	0.154606	0.0893921	0.109316	0.2113
O75569	PRKRA_HUMAN	0.0469292	0.5409	0.0825399	0.304081
O75575	RPC9_HUMAN	-0.0215191	0.695323	-0.111904	0.0832182
O75582	KS6A5_HUMAN	0.0751968	0.0851971	0.0490765	0.207512
O75586	MED6_HUMAN	0.0317131	0.657679	0.016609	0.814934
O75592	MYCB2_HUMAN	0.00639371	0.889935	0.105548	0.0206683
O75600	KBL_HUMAN	-0.187417	0.0117557	-0.0917032	0.149601
O75607	NPM3_HUMAN	0.184223	0.106078	0.0826613	0.423296
O75608	LYPA1_HUMAN	0.0603445	0.634339	-0.00805739	0.892872
O75616	ERAL1_HUMAN	-0.169718	0.00490198	-0.0545011	0.103551
O75629	CREG1_HUMAN	-0.165568	0.0266137	-0.070244	0.239622
O75643	U520_HUMAN	0.0415932	0.249761	-0.0563565	0.100146
O75648	MTU1_HUMAN	-0.133719	0.00645847	-0.117057	0.0154688
O75663	TIPRL_HUMAN	0.0119544	0.840054	0.0251867	0.66967
O75665	OFD1_HUMAN	0.0406332	0.312378	0.0362189	0.278819
O75674	TM1L1_HUMAN	-0.0490225	0.171948	0.0188986	0.556387
O75676	KS6A4_HUMAN	0.176038	0.0355864	0.0794401	0.264843
O75683	SURF6_HUMAN	0.108745	0.376019	0.159978	0.223897
O75688	PPM1B_HUMAN	0.028947	0.599411	0.023642	0.664334
O75689	ADAP1_HUMAN	0.0177005	0.715046	-0.0292857	0.459416
O75691	UTP20_HUMAN	-0.0237496	0.535582	-0.188969	0.00118168
O75694	NU155_HUMAN	-0.00764376	0.856035	-0.0891519	0.0275843
O75695	XRP2_HUMAN	-0.0500612	0.181816	-0.0302843	0.390629
O75716	STK16_HUMAN	-0.0727542	0.223436	-0.0647547	0.109574
O75717	WDHD1_HUMAN	0.0347478	0.795584	0.0159887	0.905699
O75718	CRTAP_HUMAN	-0.16444	0.0179622	-0.0127681	0.743926
O75746	S2512_HUMAN	-0.100803	0.0299989	-0.0741021	0.0392414
O75752	B3GL1_HUMAN	-0.0206549	0.712223	-0.0379702	0.498051
O75764	TCEA3_HUMAN	0.0361762	0.382973	0.101742	0.0497863
O75771	RA51D_HUMAN	0.105614	0.123543	0.00413538	0.935955
O75781	PALM_HUMAN	-0.168229	0.00948462	-0.065304	0.192302
O75787	RENR_HUMAN	-0.0395024	0.343213	-0.0915249	0.0379172
O75792	RNH2A_HUMAN	0.0273472	0.484415	-0.103629	0.0204648
O75794	CD123_HUMAN	-0.142185	0.0497339	-0.209139	0.0101653
O75808	CAN15_HUMAN	-0.00964047	0.909605	0.0396399	0.565682
O75815	BCAR3_HUMAN	0.278746	0.00085	0.13379	0.0440775
O75817	POP7_HUMAN	-0.019383	0.705154	-0.0202144	0.737063
O75818	RPP40_HUMAN	0.112212	0.0369386	-0.0224091	0.539184
O75821	EIF3G_HUMAN	0.110422	0.0270023	0.0292233	0.382962
O75822	EIF3J_HUMAN	0.0582149	0.320585	-0.0321601	0.576159
O75828	CBR3_HUMAN	0.108691	0.0619762	0.0549124	0.180167
O75830	SPI2_HUMAN	0.123361	0.556124	0.051509	0.490797
O75832	PSD10_HUMAN	-0.0695905	0.3313	0.113622	0.130747
O75843	AP1G2_HUMAN	0.151015	0.0737745	0.133611	0.113301
O75844	FACE1_HUMAN	-0.0674628	0.12738	-0.109263	0.019071
O75864	PPR37_HUMAN	0.0230265	0.639993	0.0133922	0.73294
O75865	TPC6A_HUMAN	-0.11643	0.100519	-0.0122963	0.858654
O75874	IDHC_HUMAN	0.0858512	0.0920079	0.148489	0.0144632
O75879	GATB_HUMAN	-0.128276	0.0154973	-0.0644715	0.161559
O75880	SCO1_HUMAN	-0.0460517	0.290909	-0.0287399	0.405834
O75882	ATRN_HUMAN	0.0174005	0.618682	0.128221	0.128445
O75884	RBBP9_HUMAN	0.0692915	0.21247	0.127364	0.0808388
O75886	STAM2_HUMAN	0.0381618	0.365001	0.00904992	0.82108
O75896	TUSC2_HUMAN	0.0706144	0.129874	0.0697366	0.107272
O75907	DGAT1_HUMAN	0.0422194	0.648575	0.00413942	0.959306
O75909	CCNK_HUMAN	-0.000853	0.980857	-0.0162829	0.820105
O75911	DHRS3_HUMAN	0.0518364	0.196388	0.0945162	0.0523401
O75912	DGKI_HUMAN	0.116724	0.11158	-0.0953097	0.141864
O75914	PAK3_HUMAN	0.0852422	0.164563	0.0780678	0.188864
O75915	PRAF3_HUMAN	-0.1319	0.0109376	-0.0290016	0.387465
O75923	DYSF_HUMAN	0.0627927	0.201981	-0.0520045	0.180565
O75925	PIAS1_HUMAN	-0.0251367	0.568057	0.000287	0.994574
O75934	SPF27_HUMAN	0.127921	0.11448	0.0518468	0.459749
O75935	DCTN3_HUMAN	-0.0560791	0.287647	-0.0316343	0.474698
O75937	DNJC8_HUMAN	0.131942	0.133833	0.120981	0.16853
O75940	SPF30_HUMAN	0.220837	0.295516	0.183237	0.381341
O75943	RAD17_HUMAN	-0.109219	0.0148167	-0.02337	0.485364
O75947	ATP5H_HUMAN	-0.104699	0.0371549	-0.0547475	0.132788
O75954	TSN9_HUMAN	0.0502871	0.538568	0.0247941	0.676302
O75955	FLOT1_HUMAN	-0.0763988	0.119377	-0.0328478	0.305396
O75956	CDKA2_HUMAN	0.317054	0.112489	0.614663	0.00682823
O75962	TRIO_HUMAN	0.204999	0.00411516	0.102316	0.0529117
O75964	ATP5L_HUMAN	-0.0260644	0.581548	-0.0710567	0.124661
O75970	MPDZ_HUMAN	-0.073181	0.11371	-0.0401016	0.31087
O75976	CBPD_HUMAN	-0.185187	0.0051095	-0.0954526	0.0459568
O76003	GLRX3_HUMAN	-0.0927037	0.179243	-0.0210864	0.740588
O76021	RL1D1_HUMAN	0.0337616	0.878002	0.519432	0.0430988
O76024	WFS1_HUMAN	-0.0411361	0.455912	-0.080322	0.19599
O76027	ANXA9_HUMAN	0.265092	0.00589043	0.0258855	0.705395
O76031	CLPX_HUMAN	-0.0948162	0.233394	-0.0441259	0.54445
O76039	CDKL5_HUMAN	0.077828	0.0703909	0.222419	0.228718
O76041	NEBL_HUMAN	0.29717	0.0824873	0.201278	0.202646
O76054	S14L2_HUMAN	0.00250388	0.962836	0.0236095	0.637362
O76061	STC2_HUMAN	-0.0305518	0.651834	0.0618649	0.204525
O76062	ERG24_HUMAN	-0.0352773	0.556924	0.00600716	0.863009
O76071	CIAO1_HUMAN	-0.072528	0.270175	0.0410976	0.511509
O76074	PDE5A_HUMAN	0.000801	0.985536	0.109321	0.0143736
O76075	DFFB_HUMAN	0.206159	0.0910229	0.19885	0.00169307
O76076	CCN5_HUMAN	0.140409	0.0973216	0.0231356	0.773449
O76080	ZFAN5_HUMAN	0.0713238	0.12494	0.100553	0.0141425
O76082	S22A5_HUMAN	-0.109193	0.0613961	0.0301778	0.573953
O76094	SRP72_HUMAN	0.504303	0.099534	0.807412	0.015527
O76095	JTB_HUMAN	-0.115963	0.0860163	-0.162844	0.00238544
O77932	DXO_HUMAN	0.00051	0.991702	0.00583897	0.882213
O94760	DDAH1_HUMAN	-0.0462956	0.491787	0.0508324	0.449488
O94761	RECQ4_HUMAN	0.18766	0.156234	-0.0143755	0.805698
O94762	RECQ5_HUMAN	-0.00863381	0.892266	0.0578533	0.381812
O94763	RMP_HUMAN	0.0219655	0.528792	0.0455892	0.176355
O94766	B3GA3_HUMAN	-0.131771	0.00650443	-0.0270457	0.481426
O94768	ST17B_HUMAN	0.00104403	0.985275	-0.220679	0.00543263
O94776	MTA2_HUMAN	0.0800587	0.365044	0.125774	0.213231
O94782	UBP1_HUMAN	0.0375111	0.395663	0.0330765	0.378018
O94788	AL1A2_HUMAN	-0.214053	0.0011666	0.00609116	0.880976
O94804	STK10_HUMAN	0.145325	0.0862389	0.120582	0.114655
O94808	GFPT2_HUMAN	-0.636723	0.000987	-0.238134	0.0857313
O94817	ATG12_HUMAN	-0.0142763	0.75572	0.00544342	0.891802
O94822	LTN1_HUMAN	0.17069	0.0267003	0.131098	0.00406367
O94826	TOM70_HUMAN	-0.0437859	0.254221	-0.0784016	0.0349779
O94829	IPO13_HUMAN	0.0863412	0.0806962	0.0341847	0.404017
O94830	DDHD2_HUMAN	-0.0509685	0.181284	0.0342848	0.353585
O94832	MYO1D_HUMAN	0.016667	0.787637	0.105766	0.0940106
O94842	TOX4_HUMAN	0.0233134	0.84009	0.0496179	0.668007
O94851	MICA2_HUMAN	0.181757	0.0773833	0.0134346	0.87792
O94854	K0754_HUMAN	-0.278795	0.0102699	-0.0780318	0.255848
O94855	SC24D_HUMAN	0.0338692	0.428502	0.0980599	0.034163
O94864	ST65G_HUMAN	-0.076092	0.340039	-0.0901301	0.0873485
O94868	FCSD2_HUMAN	0.120108	0.0396785	0.118043	0.0338014
O94874	UFL1_HUMAN	-0.0234566	0.504093	-0.0401331	0.198213
O94876	TMCC1_HUMAN	0.11578	0.23693	0.120939	0.213556
O94880	PHF14_HUMAN	0.0848797	0.676202	0.26032	0.223499
O94885	SASH1_HUMAN	0.226514	0.0817146	0.303526	0.0313094
O94886	CSCL1_HUMAN	-0.034171	0.468579	-0.00457723	0.905009
O94887	FARP2_HUMAN	-0.0134684	0.741761	-0.0089687	0.768991
O94888	UBXN7_HUMAN	-0.0432769	0.325528	0.0427629	0.308324
O94901	SUN1_HUMAN	-0.027386	0.599079	0.00597716	0.906017
O94903	PLPHP_HUMAN	-0.0783537	0.171374	0.0245082	0.633984
O94905	ERLN2_HUMAN	-0.0804069	0.116384	-0.0463162	0.201162
O94906	PRP6_HUMAN	0.156204	0.205514	-0.029447	0.799249
O94907	DKK1_HUMAN	0.103368	0.58855	0.0461787	0.806171
O94910	AGRL1_HUMAN	-0.321258	0.192257	0.0160232	0.943618
O94913	PCF11_HUMAN	0.239807	0.247768	0.184975	0.367483
O94915	FRYL_HUMAN	-0.0403024	0.404593	-0.00283671	0.94218
O94916	NFAT5_HUMAN	0.0961903	0.063692	0.0826339	0.166915
O94919	ENDD1_HUMAN	-0.054525	0.147064	-0.0692003	0.0577957
O94923	GLCE_HUMAN	-0.329127	0.000453	-0.109752	0.0501807
O94925	GLSK_HUMAN	-0.00838802	0.815925	-0.120345	0.00643
O94927	HAUS5_HUMAN	-0.0109011	0.820036	-0.0552615	0.204576
O94952	FBX21_HUMAN	0.0184262	0.723726	-0.0194851	0.6732
O94953	KDM4B_HUMAN	0.00148418	0.986603	0.16195	0.156255
O94955	RHBT3_HUMAN	-0.1207	0.0299876	0.0638702	0.102795
O94964	MTCL2_HUMAN	0.0899085	0.364462	0.17177	0.148769
O94966	UBP19_HUMAN	0.0216328	0.571224	0.112818	0.0145481
O94967	WDR47_HUMAN	-0.120478	0.134338	-0.0741858	0.332481
O94972	TRI37_HUMAN	-0.117535	0.00955931	-0.0127453	0.646271
O94973	AP2A2_HUMAN	0.0492197	0.154274	0.002811	0.929635
O94979	SC31A_HUMAN	0.117971	0.0342635	0.122483	0.0354534
O94992	HEXI1_HUMAN	0.144327	0.233106	0.269515	0.0325207
O95049	ZO3_HUMAN	-0.00131507	0.986039	0.0866885	0.272838
O95059	RPP14_HUMAN	0.102029	0.0526287	0.0193159	0.541434
O95067	CCNB2_HUMAN	0.0333151	0.693596	-0.053397	0.500219
O95070	YIF1A_HUMAN	0.088685	0.0411909	0.0518988	0.16494
O95071	UBR5_HUMAN	0.0383701	0.358096	0.11038	0.0254537
O95081	AGFG2_HUMAN	0.204568	0.04916	0.14976	0.115986
O95104	SCAF4_HUMAN	0.204514	0.228669	0.154973	0.348643
O95139	NDUB6_HUMAN	-0.10834	0.0336273	-0.0131368	0.781628
O95140	MFN2_HUMAN	-0.0474422	0.257059	0.00341615	0.92013
O95149	SPN1_HUMAN	-0.034539	0.440594	0.0451402	0.303276
O95155	UBE4B_HUMAN	0.011071	0.793242	0.0524413	0.183522
O95159	ZFPL1_HUMAN	-0.0137469	0.86826	-0.0393732	0.320943
O95163	ELP1_HUMAN	-0.0396327	0.333571	-0.00286198	0.938997
O95164	UBL3_HUMAN	0.0123996	0.816345	-0.0828229	0.100806
O95166	GBRAP_HUMAN	-0.0461456	0.534999	0.0398597	0.604222
O95167	NDUA3_HUMAN	-0.340802	4e-05	-0.145072	0.00396891
O95168	NDUB4_HUMAN	-0.23944	0.0014078	-0.0179683	0.698835
O95169	NDUB8_HUMAN	-0.156595	0.01894	-0.0439754	0.171608
O95178	NDUB2_HUMAN	-0.0441193	0.285046	-0.0236496	0.440752
O95182	NDUA7_HUMAN	-0.27837	0.2076	0.211314	0.330396
O95183	VAMP5_HUMAN	0.328444	0.00306236	0.115542	0.169654
O95197	RTN3_HUMAN	-0.146556	0.00698942	-0.0677456	0.102569
O95202	LETM1_HUMAN	-0.12339	0.0141285	-0.136595	0.00589717
O95208	EPN2_HUMAN	0.0782688	0.265036	0.0443022	0.501132
O95210	STBD1_HUMAN	-0.034571	0.466485	-0.0929943	0.0511515
O95214	LERL1_HUMAN	-0.0816046	0.39652	-0.222367	0.0459854
O95218	ZRAB2_HUMAN	0.0370744	0.409422	0.0347339	0.390136
O95219	SNX4_HUMAN	0.00324274	0.931497	-0.0201364	0.561854
O95229	ZWINT_HUMAN	-0.226235	0.0089119	-0.299949	0.000921
O95232	LC7L3_HUMAN	0.329164	0.158752	0.282761	0.222263
O95235	KI20A_HUMAN	-0.0115224	0.870073	-0.120386	0.104493
O95238	SPDEF_HUMAN	0.0847795	0.325815	0.0226429	0.789467
O95239	KIF4A_HUMAN	0.0786642	0.468798	-0.0211186	0.843713
O95243	MBD4_HUMAN	0.097067	0.111972	-0.0935767	0.11908
O95248	MTMR5_HUMAN	-0.0355354	0.283318	0.0560788	0.0960081
O95249	GOSR1_HUMAN	0.229114	0.0643161	0.154411	0.186588
O95251	KAT7_HUMAN	0.0534677	0.469518	-0.0709622	0.341825
O95260	ATE1_HUMAN	0.00294033	0.968002	-0.0316376	0.66515
O95271	TNKS1_HUMAN	-0.155995	0.00844367	-0.0486939	0.198049
O95273	CCDB1_HUMAN	-0.0731614	0.300706	-0.0252239	0.584928
O95274	LYPD3_HUMAN	0.250996	0.0102859	-0.151485	0.0146728
O95292	VAPB_HUMAN	-0.150777	0.0135758	-0.163694	0.00794414
O95294	RASL1_HUMAN	0.0449419	0.240283	0.107715	0.0205323
O95295	SNAPN_HUMAN	-0.0427163	0.331426	0.00851313	0.848159
O95297	MPZL1_HUMAN	-0.210957	0.0107371	-0.195448	0.00853706
O95298	NDUC2_HUMAN	-0.188216	0.00235759	-0.0685855	0.100166
O95299	NDUAA_HUMAN	-0.196914	0.00475281	-0.0734168	0.127426
O95302	FKBP9_HUMAN	-0.104986	0.0489075	-0.0723093	0.132416
O95319	CELF2_HUMAN	-0.137875	0.0181688	-0.0859206	0.0528516
O95336	6PGL_HUMAN	0.0463123	0.535813	0.00319247	0.951991
O95340	PAPS2_HUMAN	0.180667	0.00394625	0.0253157	0.545385
O95347	SMC2_HUMAN	-0.0518176	0.232192	-0.10511	0.0280344
O95352	ATG7_HUMAN	0.023326	0.688925	0.0311242	0.583346
O95359	TACC2_HUMAN	0.0935224	0.121539	0.0885229	0.088918
O95361	TRI16_HUMAN	0.431041	0.000714	0.039958	0.434753
O95363	SYFM_HUMAN	-0.0404859	0.389026	-0.0109019	0.771781
O95365	ZBT7A_HUMAN	0.0552107	0.690203	0.0616638	0.660705
O95372	LYPA2_HUMAN	0.0503362	0.334638	0.11405	0.0245749
O95373	IPO7_HUMAN	0.0420219	0.526571	-0.0508627	0.439734
O95376	ARI2_HUMAN	0.0635072	0.351249	0.0609377	0.368976
O95379	TFIP8_HUMAN	0.228504	0.263491	0.116811	0.153869
O95382	M3K6_HUMAN	-0.082217	0.175946	-0.0530651	0.365098
O95391	SLU7_HUMAN	0.148747	0.304547	0.129574	0.373928
O95394	AGM1_HUMAN	0.00107514	0.980196	0.0816111	0.0760055
O95396	MOCS3_HUMAN	0.0322268	0.498446	0.0825967	0.106608
O95400	CD2B2_HUMAN	0.0477294	0.235079	-0.0309543	0.408986
O95402	MED26_HUMAN	0.0813743	0.409714	0.120692	0.261288
O95415	BRI3_HUMAN	0.0750677	0.302312	0.0266695	0.70851
O95425	SVIL_HUMAN	0.140381	0.296603	0.11395	0.392267
O95429	BAG4_HUMAN	-0.115296	0.0456124	-0.0626794	0.224461
O95433	AHSA1_HUMAN	-0.0563472	0.330743	-0.0443616	0.409311
O95453	PARN_HUMAN	0.00337672	0.925644	-0.016221	0.562843
O95455	TGDS_HUMAN	0.147507	0.0287583	0.120058	0.0275737
O95456	PSMG1_HUMAN	-0.0161718	0.709238	0.00415013	0.913249
O95461	LARG1_HUMAN	0.000179	0.998003	0.124138	0.0742463
O95466	FMNL1_HUMAN	0.344708	0.106763	-0.168114	0.274931
O95470	SGPL1_HUMAN	0.043532	0.575707	0.144084	0.0895796
O95471	CLD7_HUMAN	0.0944117	0.069477	-0.124648	0.0219528
O95478	NSA2_HUMAN	0.0287647	0.750276	0.164779	0.112338
O95479	G6PE_HUMAN	-0.082106	0.0513965	0.0103966	0.766083
O95486	SC24A_HUMAN	0.073244	0.0816798	0.0295062	0.376117
O95487	SC24B_HUMAN	0.0805672	0.0445686	0.0418988	0.166786
O95528	GTR10_HUMAN	-0.0888195	0.0913131	0.282235	0.00152662
O95551	TYDP2_HUMAN	0.102571	0.0829895	-0.0769857	0.132923
O95562	SFT2B_HUMAN	-0.0497218	0.407525	-0.0310315	0.487228
O95563	MPC2_HUMAN	-0.0288921	0.536691	-0.0911486	0.0480171
O95568	MET18_HUMAN	0.0538866	0.353858	0.0299615	0.64673
O95571	ETHE1_HUMAN	-0.010327	0.888692	-0.0213929	0.622988
O95573	ACSL3_HUMAN	-0.0191918	0.742648	-0.00784006	0.895446
O95602	RPA1_HUMAN	-0.0935927	0.0449072	-0.0828117	0.10602
O95613	PCNT_HUMAN	0.0676798	0.224969	-0.0884005	0.191103
O95619	YETS4_HUMAN	-0.0012677	0.973717	-0.0723101	0.0660999
O95622	ADCY5_HUMAN	-0.0283425	0.742299	0.0765395	0.0923958
O95625	ZBT11_HUMAN	-0.0864463	0.183468	-0.0472377	0.24986
O95628	CNOT4_HUMAN	0.00801417	0.838519	0.0245032	0.479508
O95630	STABP_HUMAN	0.0255646	0.516099	0.0338611	0.424853
O95639	CPSF4_HUMAN	0.176681	0.247955	0.146937	0.333428
O95671	ASML_HUMAN	0.018964	0.735762	0.0938821	0.137268
O95674	CDS2_HUMAN	-0.0616173	0.332111	0.000389	0.994375
O95684	CEP43_HUMAN	-0.0368155	0.519575	-0.0773516	0.130176
O95685	PPR3D_HUMAN	-0.133624	0.0141319	0.0321644	0.505685
O95696	BRD1_HUMAN	-0.0532555	0.229693	0.00656112	0.854051
O95707	RPP29_HUMAN	0.0706417	0.227622	0.0966459	0.116125
O95714	HERC2_HUMAN	-0.0185883	0.563678	0.0251979	0.435174
O95716	RAB3D_HUMAN	-0.0873768	0.0536541	-0.0276681	0.367912
O95721	SNP29_HUMAN	-0.102278	0.0191286	-0.0248939	0.471153
O95747	OXSR1_HUMAN	0.0201415	0.681141	0.067705	0.16858
O95749	GGPPS_HUMAN	0.0775045	0.376199	0.0706585	0.217579
O95757	HS74L_HUMAN	-0.0690334	0.178838	0.0302681	0.52214
O95758	PTBP3_HUMAN	-0.0162226	0.649726	-0.00951881	0.783388
O95759	TBCD8_HUMAN	-0.0396157	0.370292	-0.067368	0.0729849
O95772	STR3N_HUMAN	-0.209088	0.00406783	-0.0502858	0.260153
O95777	LSM8_HUMAN	-0.0696194	0.237074	-0.0638111	0.270785
O95782	AP2A1_HUMAN	-0.0390754	0.25419	-0.04116	0.178999
O95785	WIZ_HUMAN	0.144919	0.367641	0.17057	0.296927
O95786	RIGI_HUMAN	0.162655	0.00820366	0.0700619	0.092468
O95793	STAU1_HUMAN	0.219826	0.442613	0.268965	0.359143
O95801	TTC4_HUMAN	0.0561777	0.190945	0.0122073	0.731491
O95807	TM50A_HUMAN	-0.0791447	0.518939	-0.259025	0.0758888
O95816	BAG2_HUMAN	-0.181853	0.018083	-0.0534936	0.378138
O95817	BAG3_HUMAN	0.00828776	0.820134	-0.121809	0.0106726
O95819	M4K4_HUMAN	0.0325733	0.597467	0.0629758	0.335825
O95822	DCMC_HUMAN	-0.184369	0.00408475	-0.101102	0.0539791
O95825	QORL1_HUMAN	-0.0229712	0.583631	0.0836	0.0558825
O95831	AIFM1_HUMAN	-0.193004	0.00428353	-0.0987793	0.0396869
O95833	CLIC3_HUMAN	0.318149	0.00799458	-0.116007	0.094968
O95834	EMAL2_HUMAN	-0.0114451	0.869453	0.127619	0.0856091
O95835	LATS1_HUMAN	0.0374335	0.60291	0.0360739	0.615369
O95848	NUD14_HUMAN	-0.105326	0.0527974	-0.090051	0.0805463
O95857	TSN13_HUMAN	-0.229972	0.00431714	-0.252769	0.00298828
O95858	TSN15_HUMAN	-0.00367681	0.918049	-0.0661493	0.0688845
O95861	BPNT1_HUMAN	-0.0431397	0.540283	0.119606	0.128754
O95865	DDAH2_HUMAN	0.089358	0.178226	0.125241	0.0581334
O95870	ABHGA_HUMAN	-0.103049	0.0561882	-0.0393915	0.372604
O95873	CF047_HUMAN	0.0230956	0.792958	0.0511808	0.557546
O95881	TXD12_HUMAN	-0.148535	0.0125541	-0.0987304	0.0503935
O95900	TRUB2_HUMAN	0.0849948	0.0399613	-0.0361428	0.356437
O95905	ECD_HUMAN	-0.0341143	0.423482	-0.0868126	0.0652312
O95926	SYF2_HUMAN	0.077526	0.12273	0.011396	0.785925
O95983	MBD3_HUMAN	0.114912	0.388931	0.252151	0.092723
O95985	TOP3B_HUMAN	0.0500516	0.665717	0.140516	0.251829
O95989	NUDT3_HUMAN	0.00824113	0.881062	0.13972	0.0269279
O95994	AGR2_HUMAN	-0.204612	0.0431758	-0.0902729	0.250043
O95999	BCL10_HUMAN	-0.127754	0.027229	0.0737404	0.171024
O96000	NDUBA_HUMAN	-0.105122	0.099972	0.0262189	0.598321
O96005	CLPT1_HUMAN	-0.2223	0.00421833	-0.125869	0.034382
O96007	MOC2B_HUMAN	-0.00043	0.993055	0.00772453	0.874208
O96008	TOM40_HUMAN	-0.012076	0.769315	-0.0770643	0.0699937
O96011	PX11B_HUMAN	-0.029486	0.704861	0.135214	0.102164
O96013	PAK4_HUMAN	0.204235	0.226992	0.249348	0.15381
O96017	CHK2_HUMAN	0.0404796	0.456396	0.0877685	0.186682
O96019	ACL6A_HUMAN	-0.00367932	0.915951	-0.0493761	0.196984
O96028	NSD2_HUMAN	-0.0250599	0.841845	0.0674404	0.59413
O96033	MOC2A_HUMAN	-0.018027	0.762178	-0.000667	0.991154
P00156	CYB_HUMAN	-0.139486	0.0152475	-0.107102	0.0496185
P00167	CYB5_HUMAN	-0.210614	0.0101207	-0.137463	0.030817
P00338	LDHA_HUMAN	-0.110047	0.119679	-0.0397088	0.541707
P00367	DHE3_HUMAN	-0.114768	0.0218446	-0.0156133	0.64163
P00374	DYR_HUMAN	-0.0111911	0.804311	-0.0876998	0.0522494
P00387	NB5R3_HUMAN	-0.105913	0.0403872	-0.0805339	0.0875577
P00390	GSHR_HUMAN	-0.00511422	0.927329	0.0127031	0.816941
P00395	COX1_HUMAN	-0.0299852	0.417941	-0.0379789	0.312619
P00403	COX2_HUMAN	-0.125663	0.0301441	-0.0902633	0.0380186
P00414	COX3_HUMAN	0.185176	0.296982	0.00127184	0.992489
P00441	SODC_HUMAN	-0.0265366	0.730942	0.0282445	0.693709
P00451	FA8_HUMAN	-0.0284326	0.748247	0.102425	0.0950501
P00491	PNPH_HUMAN	-0.0356399	0.698975	0.00903609	0.903041
P00492	HPRT_HUMAN	-0.0131623	0.874288	-0.0542678	0.537449
P00505	AATM_HUMAN	-0.258896	0.00591625	-0.170215	0.0231636
P00519	ABL1_HUMAN	0.223798	0.111681	0.206978	0.139575
P00533	EGFR_HUMAN	-0.00866385	0.834878	-0.0654144	0.0838979
P00558	PGK1_HUMAN	-0.00623639	0.869373	0.0572928	0.13702
P00568	KAD1_HUMAN	0.0523807	0.160298	0.0676971	0.0896659
P00813	ADA_HUMAN	-0.0602434	0.389639	0.0633251	0.403564
P00846	ATP6_HUMAN	-0.0060738	0.923904	0.0220851	0.671929
P00918	CAH2_HUMAN	-0.16066	0.265188	-0.0405864	0.693977
P00966	ASSY_HUMAN	0.337135	0.000316	0.186647	0.00942728
P01011	AACT_HUMAN	0.38231	0.000428	0.112148	0.0753293
P01019	ANGT_HUMAN	0.677094	0.318788	0.210342	0.0179506
P01023	A2MG_HUMAN	-0.341488	0.00782722	0.1958	0.0528365
P01024	CO3_HUMAN	0.009749	0.88818	0.245615	0.0660386
P01033	TIMP1_HUMAN	-0.0650922	0.267233	0.00790079	0.882918
P01034	CYTC_HUMAN	-0.171202	0.15182	-0.0939435	0.0749786
[truncated: 7,212 more rows]
