# Supplementary material for: Systematic and Quantitative Investigation of Newly Synthesized Proteins Reveals Distinct Ion Homeostasis and Mitochondrial Changes between Cuproptosis and Ferroptosis in Human Cells
Source: Anal Chem. 2026 Mar 10;98(11):8309–20. doi: 10.1021/acs.analchem.5c07257 (PMC13019430; doi:10.1021/acs.analchem.5c07257)
Supplement: Supplementary file 4 [file ac5c07257_si_004.xlsx]

## Sheet: Sheet1
Table S3. List of commonly regulated newly synthesized proteins in cuproptosis and ferroptosis
Regulation	UniProt Accession	Avg(log2(Cu/Ctrl))	P value (Cu)	Avg(log2(Fe/Ctrl))	P value (Fe)
Upregulated (67)	Q9Y678	0.390036	6.48e-06	0.383014	2.47e-06
	Q9Y3M8	0.950207	1.09e-05	0.506003	6e-06
	Q9Y3B1	0.753408	6.86e-07	0.889425	0.000516
	Q9ULK4	0.485139	1.18e-06	0.381485	3.91e-06
	Q9UKG9	0.422715	4.42e-05	0.432434	5.29e-05
	Q9UHR6	0.510815	2.73e-05	0.505554	2.36e-06
	Q9UGI8	0.794295	3.71e-08	0.466759	4.44e-06
	Q9UG01	0.44563	3.05e-05	0.390006	0.00012
	Q9HB63	0.490011	0.000501	0.443892	0.000639
	Q9H1P3	0.471076	9.13e-07	0.40269	1.09e-06
	Q9BZQ8	1.20531	1.28e-08	0.521965	1.27e-05
	Q9BSK4	0.40319	2.83e-05	0.403328	3.76e-05
	Q9BQE5	0.4939	8.25e-06	0.384648	2.43e-06
	Q99988	1.05323	2.38e-07	0.543824	5.45e-05
	Q99717	0.503002	0.000253	0.513763	0.00132865
	Q99570	0.453525	1.96e-05	0.39621	0.000187
	Q99536	0.536141	2.28e-05	0.468157	6.8e-05
	Q96T76	0.395139	0.000271	0.408411	0.000183
	Q96RU8	0.886052	0.0157951	0.402404	0.0106889
	Q96RF0	0.638818	2.25e-05	0.415195	4.47e-05
	Q96EK4	0.549894	8.96e-06	0.558663	1.02e-05
	Q96AD5	0.464031	6.54e-06	0.445002	9.08e-05
	Q93084	0.727373	4.42e-06	0.507165	5.56e-06
	Q92551	0.54965	4.84e-06	0.456679	9.6e-06
	Q8WV16	0.523051	4.21e-05	0.424053	1.92e-06
	Q8WU10	0.420754	5.58e-06	0.411455	1.18e-05
	Q8TF40	0.631613	7.85e-07	0.438534	2.39e-05
	Q8TA86	0.474225	0.0124161	0.387966	0.0060519
	Q8NEB9	0.460339	2.79e-05	0.429886	6.86e-05
	Q8N5C7	0.605471	9.68e-06	0.45013	3.52e-05
	Q8IZV5	0.40019	0.0298332	0.524674	0.0119913
	Q6ZT12	0.756862	6.52e-08	0.444981	5.86e-06
	Q6ZN28	1.03866	7.93e-08	0.489737	0.000919
	Q5VYV7	0.480603	0.00545689	0.460665	0.0174614
	Q53GS7	0.497566	3.28e-07	0.401263	4.36e-06
	Q3SY69	0.417413	0.000885	0.470641	7.35e-05
	Q16822	0.92544	6.6e-08	0.527529	4.56e-07
	Q13753	0.579391	4.43e-05	0.456176	0.000255
	Q06210	0.594425	4.14e-07	0.407112	5.35e-06
	Q01831	0.508118	0.00158689	0.413689	0.000598
	Q01415	0.524096	2.88e-05	0.462391	1.56e-06
	Q00987	0.615337	6.78e-06	0.444791	8.33e-05
	P84098	0.708754	5.33e-05	0.396702	0.000347
	P54098	0.533183	0.00174092	0.393063	0.000894
	P52789	1.11702	2.18e-08	0.595608	1.22e-05
	P49591	0.824643	1.3e-08	0.514667	2.54e-06
	P49588	0.764533	1.72e-08	0.411234	5.07e-06
	P48163	0.616462	7.02e-06	0.492336	8.61e-06
	P41250	0.522237	8.82e-07	0.430298	1.73e-06
	P40429	0.463552	0.000467	0.407002	0.00035
	P27635	0.797117	1.65e-06	0.465046	1.13e-05
	P26639	0.670728	5.66e-08	0.410657	3.99e-06
	P23743	0.414058	1.18e-05	0.438494	8.77e-06
	P19474	0.711247	1.01e-07	0.40347	7.36e-05
	P18124	0.598928	2.12e-05	0.442472	5.06e-05
	P17655	0.472786	0.000318	0.631212	2.85e-05
	P09758	0.890554	1.76e-05	0.474976	0.00292686
	P09601	1.53455	7.16e-05	0.794493	0.000275
	P08243	0.816176	1.45e-07	0.513944	1.93e-05
	P00966	0.720771	1.61e-06	0.448352	0.000188
	O95396	0.413124	5.52e-05	0.417759	0.000153
	O94855	0.456099	3.58e-06	0.42217	7.17e-06
	O60427	0.564128	0.000261	0.750284	8.55e-05
	O60268	0.579385	8.41e-06	0.403918	0.000132
	O43175	0.841642	1.29e-08	0.533452	4.59e-07
	O43156	0.599486	1.2e-05	0.378294	0.000457
	O00287	0.487778	0.00119894	0.475206	1.42e-05
Downregulated (51)	Q9Y6X1	-0.487064	6.81e-05	-0.407288	0.00224628
	Q9Y3D7	-0.491511	0.000398	-0.393245	0.000199
	Q9Y2T7	-0.528662	8.83e-06	-0.459217	4.25e-05
	Q9H2F9	-1.54891	2.6e-06	-0.491161	0.0025052
	Q9BXP5	-0.479585	1.26e-05	-0.458153	4.27e-05
	Q9BXL8	-0.415313	1.3e-05	-0.384423	3.34e-05
	Q9BXA5	-1.166	4.56e-08	-0.444367	0.000518
	Q9BQ61	-0.729833	8.8e-07	-0.404449	9.99e-05
	Q99623	-0.589324	4.35e-05	-0.542621	6.59e-05
	Q96I36	-0.823387	4.94e-07	-0.461859	4.3e-05
	Q96HY6	-0.517548	1.2e-06	-0.422913	4.63e-05
	Q96BD8	-0.756199	0.000895	-0.893089	0.000829
	Q969H8	-1.15264	1.16e-07	-0.431356	0.00164907
	Q93045	-0.942723	2.17e-06	-0.556754	4.9e-05
	Q8NBH2	-1.04047	7.7e-07	-0.7698	2.38e-05
	Q8NB25	-0.816646	2.92e-06	-0.431755	0.00274026
	Q8N490	-0.653055	5.29e-06	-0.460774	2.08e-05
	Q8IUE6	-0.548745	1.84e-05	-0.594338	1.01e-05
	Q7Z4L5	-0.709932	1.95e-05	-0.38054	0.00334966
	Q7Z3E1	-1.33596	1.54e-07	-0.784945	2.51e-06
	Q6UW68	-1.13606	4.7e-07	-0.431721	0.000571
	Q5TYW1	-0.579471	2.86e-05	-0.630615	3.52e-07
	Q53S33	-0.858912	6.44e-07	-0.506829	8.72e-05
	Q4L235	-0.623962	0.000156	-0.625773	0.000764
	Q16777	-1.01306	0.00504681	-0.94923	0.0105003
	Q13185	-0.71472	2.38e-07	-0.385493	2.2e-05
	P67809	-0.754271	4.32e-06	-0.435088	0.000231
	P61604	-0.853533	9.93e-08	-0.43378	3.42e-05
	P56378	-0.686931	8.16e-08	-0.563675	1.12e-06
	P51160	-0.76109	2.44e-05	-0.563258	0.000201
	P50402	-0.582568	2.81e-07	-0.385987	1.52e-05
	P42167	-0.411081	6.91e-05	-0.504743	6.8e-06
	P33316	-0.703895	1.64e-06	-0.435505	2.2e-05
	P23919	-0.488556	1.43e-06	-0.391737	1.04e-05
	P22626	-0.580776	1.87e-05	-0.409226	0.000197
	P20700	-0.464452	1.96e-05	-0.561715	1.06e-05
	P20671	-0.885112	4.41e-07	-0.705308	2.04e-05
	P16949	-0.627773	4.75e-06	-0.419127	3.42e-05
	P16402	-0.680722	0.0446431	-0.745214	0.0406295
	P16401	-0.717349	0.0330145	-0.879763	0.0180333
	P16104	-0.632843	5.35e-06	-0.627999	1.56e-05
	P10412	-0.706431	0.049082	-0.836708	0.0371446
	P0DMV9	-1.10209	6.01e-09	-0.552269	1.14e-05
	P07864	-0.411524	8.7e-06	-0.40024	8.49e-06
	P02647	-0.837552	5.65e-07	-0.472009	0.000106
	O75964	-0.809205	1.83e-05	-0.726785	4.12e-05
	O15392	-0.594234	7.8e-06	-0.634391	1.73e-06
	O00762	-0.482005	5.44e-06	-0.548665	4.41e-06
	B1AJZ9	-0.39916	7.19e-05	-0.412179	2.69e-05
	A8MT69	-0.901277	0.000545	-0.501341	0.000135
	A2A2Z9	-0.458159	8.11e-05	-0.399063	0.00973403
