# Supplementary material for: Systematic and Quantitative Investigation of Newly Synthesized Proteins Reveals Distinct Ion Homeostasis and Mitochondrial Changes between Cuproptosis and Ferroptosis in Human Cells
Source: Anal Chem. 2026 Mar 10;98(11):8309–20. doi: 10.1021/acs.analchem.5c07257 (PMC13019430; doi:10.1021/acs.analchem.5c07257)
Supplement: Supplementary file 5 [file ac5c07257_si_005.xlsx]

## Sheet: Annotation
Table S4. Mitochondrial annotation of newly synthesized proteins using MitoCoP
Avg(log2(Cu/Ctrl))	P value (Cu)	Avg(log2(Fe/Ctrl))	P value (Fe)	Entry Name	Gene name	MitoCoP	Morphology, dynamics & organization	OXPHOS complex subunits	OXPHOS assembly & stability	Carbohydrate & energy metabolism	PDH complex & PDH regulation	TCA cycle	Lipid metabolism	Fatty acid Î²-oxidation	Cardiolipin biosynthesis & remodeling	Amino acid metabolism	Nucleotide/ nucleoside metabolism	Cofactor metabolism	Fe-S protein biogenesis	Carriers, channels & transporters	Protein import & biogenesis	Protein maturation & folding	Protein degradation & quality control	DNA-related processes	RNA-related processes	tRNA related processes	Mitochondrial ribosomes	Ribosome assembly & translation	Regulation & signaling	Oxidative stress response	Autophagy/ mitophagy	Cell death/ apoptosis	Other known processes	Unknown
-0.155365	0.0313309	-0.118135	0.0398279	ZN703_HUMAN	ZNF703	Yes	NA	NA	NA	NA	NA	NA	NA	NA	NA	NA	NA	NA	NA	NA	NA	NA	NA	NA	NA	NA	NA	NA	Yes	NA	NA	NA	NA	NA
-0.161518	0.0102792	0.016111	0.799723	PTGR3_HUMAN	ZADH2	Yes	NA	NA	NA	NA	NA	NA	Yes	NA	NA	NA	NA	NA	NA	NA	NA	NA	NA	NA	NA	NA	NA	NA	NA	NA	NA	NA	NA	NA
0.243239	0.0037294	0.226016	0.000601	YRDC_HUMAN	YRDC	Yes	NA	NA	NA	NA	NA	NA	NA	NA	NA	NA	NA	NA	NA	NA	NA	NA	NA	NA	NA	NA	NA	NA	NA	NA	NA	NA	NA	Yes
-0.132729	0.00607708	-0.0996864	0.0270153	YMEL1_HUMAN	YME1L1	Yes	NA	NA	NA	NA	NA	NA	NA	NA	NA	NA	NA	NA	NA	NA	NA	NA	Yes	NA	NA	NA	NA	NA	NA	NA	NA	NA	NA	NA
-0.0998402	0.0425099	0.0669394	0.076114	SYYM_HUMAN	YARS2	Yes	NA	NA	NA	NA	NA	NA	NA	NA	NA	NA	NA	NA	NA	NA	NA	NA	NA	NA	NA	Yes	NA	NA	NA	NA	NA	NA	NA	NA
0.128387	0.0472597	0.113801	0.0774847	XPP3_HUMAN	XPNPEP3	Yes	NA	NA	NA	NA	NA	NA	NA	NA	NA	NA	NA	NA	NA	NA	NA	Yes	NA	NA	NA	NA	NA	NA	NA	NA	NA	NA	NA	NA
-0.237529	0.0030089	-0.0157565	0.887476	VWA8_HUMAN	VWA8	Yes	NA	NA	NA	NA	NA	NA	NA	NA	NA	NA	NA	NA	NA	NA	NA	NA	NA	NA	NA	NA	NA	NA	NA	NA	NA	NA	NA	Yes
0.157693	0.0783436	0.219781	0.0140828	VP13D_HUMAN	VPS13D	Yes	NA	NA	NA	NA	NA	NA	NA	NA	NA	NA	NA	NA	NA	NA	NA	NA	NA	NA	NA	NA	NA	NA	NA	NA	Yes	NA	NA	NA
0.0833402	0.0833269	0.114424	0.0284635	SYVM_HUMAN	VARS2	Yes	NA	NA	NA	NA	NA	NA	NA	NA	NA	NA	NA	NA	NA	NA	NA	NA	NA	NA	NA	Yes	NA	NA	NA	NA	NA	NA	NA	NA
-0.0812723	0.0514159	-0.228638	0.00421421	QCR8_HUMAN	UQCRQ	Yes	NA	Yes	NA	NA	NA	NA	NA	NA	NA	NA	NA	NA	NA	NA	NA	NA	NA	NA	NA	NA	NA	NA	NA	NA	NA	NA	NA	NA
-0.128826	0.0328358	-0.154393	0.00985983	QCR2_HUMAN	UQCRC2	Yes	NA	Yes	NA	NA	NA	NA	NA	NA	NA	NA	NA	NA	NA	NA	NA	NA	NA	NA	NA	NA	NA	NA	NA	NA	NA	NA	NA	NA
-0.0543139	0.267719	-0.0409939	0.376976	QCR1_HUMAN	UQCRC1	Yes	NA	Yes	NA	NA	NA	NA	NA	NA	NA	NA	NA	NA	NA	NA	NA	NA	NA	NA	NA	NA	NA	NA	NA	NA	NA	NA	NA	NA
0.538603	0.00254381	0.193313	0.00276739	UQCC1_HUMAN	UQCC1	Yes	NA	NA	Yes	NA	NA	NA	NA	NA	NA	NA	NA	NA	NA	NA	NA	NA	NA	NA	NA	NA	NA	NA	NA	NA	NA	NA	NA	NA
-0.261497	0.00028	0.0356293	0.462968	TRXR2_HUMAN	TXNRD2	Yes	NA	NA	NA	NA	NA	NA	NA	NA	NA	NA	NA	NA	NA	NA	NA	NA	NA	NA	NA	NA	NA	NA	NA	Yes	NA	NA	NA	NA
-0.579868	4.93e-06	-0.297248	0.00108889	THIOM_HUMAN	TXN2	Yes	NA	NA	NA	NA	NA	NA	NA	NA	NA	NA	NA	NA	NA	NA	NA	NA	NA	NA	NA	NA	NA	NA	NA	Yes	NA	NA	NA	NA
-0.154698	0.0931454	-0.175477	0.0275894	PEO1_HUMAN	TWNK	Yes	NA	NA	NA	NA	NA	NA	NA	NA	NA	NA	NA	NA	NA	NA	NA	NA	NA	Yes	NA	NA	NA	NA	NA	NA	NA	NA	NA	NA
-0.0797175	0.0784179	-0.048568	0.172908	EFTU_HUMAN	TUFM	Yes	NA	NA	NA	NA	NA	NA	NA	NA	NA	NA	NA	NA	NA	NA	NA	NA	NA	NA	NA	NA	NA	NA	NA	NA	Yes	NA	NA	NA
0.301846	3.72e-05	0.209639	0.000198	TTC8_HUMAN	TTC8	Yes	NA	NA	NA	NA	NA	NA	NA	NA	NA	NA	NA	NA	NA	NA	NA	NA	NA	NA	NA	NA	NA	NA	NA	NA	NA	NA	Yes	NA
-0.25782	0.000501	-0.00113601	0.979555	THTR_HUMAN	TST	Yes	NA	NA	NA	NA	NA	NA	NA	NA	NA	NA	NA	NA	NA	NA	NA	NA	NA	NA	NA	NA	NA	NA	NA	NA	NA	NA	Yes	NA
-0.0387584	0.33426	-0.00847733	0.82904	TRUB2_HUMAN	TRUB2	Yes	NA	NA	NA	NA	NA	NA	NA	NA	NA	NA	NA	NA	NA	NA	NA	NA	NA	NA	Yes	NA	NA	NA	NA	NA	NA	NA	NA	NA
0.0996492	0.0181224	0.14789	0.00161473	TRUB1_HUMAN	TRUB1	Yes	NA	NA	NA	NA	NA	NA	NA	NA	NA	NA	NA	NA	NA	NA	NA	NA	NA	NA	Yes	NA	NA	NA	NA	NA	NA	NA	NA	NA
0.0445571	0.273017	0.1159	0.00662423	TRNT1_HUMAN	TRNT1	Yes	NA	NA	NA	NA	NA	NA	NA	NA	NA	NA	NA	NA	NA	NA	NA	NA	NA	NA	NA	Yes	NA	NA	NA	NA	NA	NA	NA	NA
-0.196526	0.00168269	-0.25829	0.0016123	MTU1_HUMAN	TRMU	Yes	NA	NA	NA	NA	NA	NA	NA	NA	NA	NA	NA	NA	NA	NA	NA	NA	NA	NA	NA	Yes	NA	NA	NA	NA	NA	NA	NA	NA
0.256783	0.000105	0.166566	0.000768	TRM5_HUMAN	TRMT5	Yes	NA	NA	NA	NA	NA	NA	NA	NA	NA	NA	NA	NA	NA	NA	NA	NA	NA	NA	NA	Yes	NA	NA	NA	NA	NA	NA	NA	NA
0.30975	2.37e-05	0.124538	0.00356535	TRM11_HUMAN	TRMT11	Yes	NA	NA	NA	NA	NA	NA	NA	NA	NA	NA	NA	NA	NA	NA	NA	NA	NA	NA	NA	Yes	NA	NA	NA	NA	NA	NA	NA	NA
0.158027	0.0239778	0.114808	0.010883	TM10C_HUMAN	TRMT10C	Yes	NA	NA	NA	NA	NA	NA	NA	NA	NA	NA	NA	NA	NA	NA	NA	NA	NA	NA	NA	Yes	NA	NA	NA	NA	NA	NA	NA	NA
0.541417	8.56e-07	0.141336	0.0107035	TRM1_HUMAN	TRMT1	Yes	NA	NA	NA	NA	NA	NA	NA	NA	NA	NA	NA	NA	NA	NA	NA	NA	NA	NA	NA	Yes	NA	NA	NA	NA	NA	NA	NA	NA
0.165213	0.00101329	0.251105	6.31e-05	MOD5_HUMAN	TRIT1	Yes	NA	NA	NA	NA	NA	NA	NA	NA	NA	NA	NA	NA	NA	NA	NA	NA	NA	NA	NA	Yes	NA	NA	NA	NA	NA	NA	NA	NA
-0.228247	0.000764	0.196855	0.00114393	TRIA1_HUMAN	TRIAP1	Yes	NA	NA	NA	NA	NA	NA	NA	NA	NA	NA	NA	NA	NA	NA	NA	NA	NA	NA	NA	NA	NA	NA	NA	NA	NA	Yes	NA	NA
0.35824	0.000146	0.108163	0.0424118	TRABD_HUMAN	TRABD	Yes	NA	NA	NA	NA	NA	NA	NA	NA	NA	NA	NA	NA	NA	NA	NA	NA	NA	NA	NA	NA	NA	NA	NA	NA	NA	NA	NA	Yes
-0.493925	3.88e-05	0.0136857	0.874402	TPM3_HUMAN	TPM3	Yes	NA	NA	NA	NA	NA	NA	NA	NA	NA	NA	NA	NA	NA	NA	NA	NA	NA	NA	NA	NA	NA	NA	NA	NA	NA	NA	Yes	NA
0.454424	7.9e-07	-0.111681	0.0208035	TOP3A_HUMAN	TOP3A	Yes	NA	NA	NA	NA	NA	NA	NA	NA	NA	NA	NA	NA	NA	NA	NA	NA	NA	Yes	NA	NA	NA	NA	NA	NA	NA	NA	NA	NA
0.171983	0.00324785	-0.0543126	0.186906	TOM70_HUMAN	TOMM70	Yes	NA	NA	NA	NA	NA	NA	NA	NA	NA	NA	NA	NA	NA	NA	Yes	NA	NA	NA	NA	NA	NA	NA	NA	NA	NA	NA	NA	NA
-0.839365	7.13e-07	-0.35281	0.000403	TOM7_HUMAN	TOMM7	Yes	NA	NA	NA	NA	NA	NA	NA	NA	NA	NA	NA	NA	NA	NA	Yes	NA	NA	NA	NA	NA	NA	NA	NA	NA	NA	NA	NA	NA
-0.00567806	0.903646	-0.0677178	0.13038	TOM40_HUMAN	TOMM40	Yes	NA	NA	NA	NA	NA	NA	NA	NA	NA	NA	NA	NA	NA	NA	Yes	NA	NA	NA	NA	NA	NA	NA	NA	NA	NA	NA	NA	NA
0.213998	0.000664	0.107103	0.12935	TOM34_HUMAN	TOMM34	Yes	NA	NA	NA	NA	NA	NA	NA	NA	NA	NA	NA	NA	NA	NA	Yes	NA	NA	NA	NA	NA	NA	NA	NA	NA	NA	NA	NA	NA
-0.307729	3.96e-05	-0.259737	0.000257	TOM20_HUMAN	TOMM20	Yes	NA	NA	NA	NA	NA	NA	NA	NA	NA	NA	NA	NA	NA	NA	Yes	NA	NA	NA	NA	NA	NA	NA	NA	NA	NA	NA	NA	NA
0.104778	0.235608	0.00834997	0.913549	TM14C_HUMAN	TMEM14C	Yes	NA	NA	NA	NA	NA	NA	NA	NA	NA	NA	NA	Yes	NA	NA	NA	NA	NA	NA	NA	NA	NA	NA	NA	NA	NA	NA	NA	NA
-0.248613	0.00739217	-0.0117939	0.868172	TIDC1_HUMAN	TIMMDC1	Yes	NA	NA	Yes	NA	NA	NA	NA	NA	NA	NA	NA	NA	NA	NA	NA	NA	NA	NA	NA	NA	NA	NA	NA	NA	NA	NA	NA	NA
-0.359795	8.84e-05	-0.061035	0.263813	TIM9_HUMAN	TIMM9	Yes	NA	NA	NA	NA	NA	NA	NA	NA	NA	NA	NA	NA	NA	NA	Yes	NA	NA	NA	NA	NA	NA	NA	NA	NA	NA	NA	NA	NA
-0.195295	0.00925013	-0.195157	0.00103722	TIM50_HUMAN	TIMM50	Yes	NA	NA	NA	NA	NA	NA	NA	NA	NA	NA	NA	NA	NA	NA	Yes	NA	NA	NA	NA	NA	NA	NA	NA	NA	NA	NA	NA	NA
0.103634	0.0289103	0.18281	0.00206312	TIM13_HUMAN	TIMM13	Yes	NA	NA	NA	NA	NA	NA	NA	NA	NA	NA	NA	NA	NA	NA	Yes	NA	NA	NA	NA	NA	NA	NA	NA	NA	NA	NA	NA	NA
-0.238172	0.000733	-0.154305	0.00853687	TIM10_HUMAN	TIMM10	Yes	NA	NA	NA	NA	NA	NA	NA	NA	NA	NA	NA	NA	NA	NA	Yes	NA	NA	NA	NA	NA	NA	NA	NA	NA	NA	NA	NA	NA
0.114879	0.0131397	0.107855	0.0151229	THNS1_HUMAN	THNSL1	Yes	NA	NA	NA	NA	NA	NA	NA	NA	NA	NA	NA	NA	NA	NA	NA	NA	NA	NA	NA	NA	NA	NA	NA	NA	NA	NA	NA	Yes
0.0625423	0.185249	0.0168076	0.688362	THG1_HUMAN	THG1L	Yes	NA	NA	NA	NA	NA	NA	NA	NA	NA	NA	NA	NA	NA	NA	NA	NA	NA	NA	NA	Yes	NA	NA	NA	NA	NA	NA	NA	NA
0.256138	0.00146903	0.0488054	0.307008	TFB2M_HUMAN	TFB2M	Yes	NA	NA	NA	NA	NA	NA	NA	NA	NA	NA	NA	NA	NA	NA	NA	NA	NA	NA	Yes	NA	NA	NA	NA	NA	NA	NA	NA	NA
-0.116763	0.0684763	0.0255241	0.671077	TFAM_HUMAN	TFAM	Yes	NA	NA	NA	NA	NA	NA	NA	NA	NA	NA	NA	NA	NA	NA	NA	NA	NA	Yes	NA	NA	NA	NA	NA	NA	NA	NA	NA	NA
0.0871298	0.115553	0.0664506	0.123235	TEFM_HUMAN	TEFM	Yes	NA	NA	NA	NA	NA	NA	NA	NA	NA	NA	NA	NA	NA	NA	NA	NA	NA	Yes	NA	NA	NA	NA	NA	NA	NA	NA	NA	NA
0.161121	0.00363092	0.12559	0.0141436	TDRKH_HUMAN	TDRKH	Yes	NA	NA	NA	NA	NA	NA	NA	NA	NA	NA	NA	NA	NA	NA	NA	NA	NA	NA	NA	NA	NA	NA	NA	NA	NA	NA	Yes	NA
-0.199392	0.00618959	0.200682	0.00190415	TAZ_HUMAN	TAZ	Yes	NA	NA	NA	NA	NA	NA	NA	NA	Yes	NA	NA	NA	NA	NA	NA	NA	NA	NA	NA	NA	NA	NA	NA	NA	NA	NA	NA	NA
0.487097	3.59e-06	0.206775	0.000672	TATD1_HUMAN	TATDN1	Yes	NA	NA	NA	NA	NA	NA	NA	NA	NA	NA	NA	NA	NA	NA	NA	NA	NA	NA	NA	NA	NA	NA	NA	NA	NA	NA	NA	Yes
-0.0978594	0.0232889	0.0261281	0.450448	TAM41_HUMAN	TAMM41	Yes	NA	NA	NA	NA	NA	NA	NA	NA	Yes	NA	NA	NA	NA	NA	NA	NA	NA	NA	NA	NA	NA	NA	NA	NA	NA	NA	NA	NA
0.0047219	0.913954	-0.0661557	0.159138	TACO1_HUMAN	TACO1	Yes	NA	NA	NA	NA	NA	NA	NA	NA	NA	NA	NA	NA	NA	NA	NA	NA	NA	NA	NA	NA	NA	Yes	NA	NA	NA	NA	NA	NA
-0.67617	8.62e-06	-0.10413	0.196905	SYJ2B_HUMAN	SYNJ2BP	Yes	NA	NA	NA	NA	NA	NA	NA	NA	NA	NA	NA	NA	NA	NA	NA	NA	NA	NA	NA	NA	NA	NA	Yes	NA	NA	NA	NA	NA
-0.240997	0.0608069	0.0834108	0.336119	SYBU_HUMAN	SYBU	Yes	NA	NA	NA	NA	NA	NA	NA	NA	NA	NA	NA	NA	NA	NA	NA	NA	NA	NA	NA	NA	NA	NA	NA	NA	NA	NA	Yes	NA
-0.350747	1.13e-05	-0.0978693	0.0179795	SURF1_HUMAN	SURF1	Yes	NA	NA	Yes	NA	NA	NA	NA	NA	NA	NA	NA	NA	NA	NA	NA	NA	NA	NA	NA	NA	NA	NA	NA	NA	NA	NA	NA	NA
0.0218492	0.600326	0.00753144	0.842269	SUV3_HUMAN	SUPV3L1	Yes	NA	NA	NA	NA	NA	NA	NA	NA	NA	NA	NA	NA	NA	NA	NA	NA	NA	NA	Yes	NA	NA	NA	NA	NA	NA	NA	NA	NA
-0.224256	0.00031	-0.0822816	0.0531242	SUCB2_HUMAN	SUCLG2	Yes	NA	NA	NA	NA	NA	Yes	NA	NA	NA	NA	NA	NA	NA	NA	NA	NA	NA	NA	NA	NA	NA	NA	NA	NA	NA	NA	NA	NA
-0.296856	7.67e-05	-0.157291	0.00374806	SUCA_HUMAN	SUCLG1	Yes	NA	NA	NA	NA	NA	Yes	NA	NA	NA	NA	NA	NA	NA	NA	NA	NA	NA	NA	NA	NA	NA	NA	NA	NA	NA	NA	NA	NA
0.00847941	0.896915	0.21566	0.0112638	STX17_HUMAN	STX17	Yes	NA	NA	NA	NA	NA	NA	NA	NA	NA	NA	NA	NA	NA	NA	NA	NA	NA	NA	NA	NA	NA	NA	NA	NA	Yes	NA	NA	NA
-0.200071	0.00118367	-0.218087	0.000678	STML2_HUMAN	STOML2	Yes	NA	NA	NA	NA	NA	NA	NA	NA	NA	NA	NA	NA	NA	NA	NA	NA	NA	NA	NA	NA	NA	NA	Yes	NA	NA	NA	NA	NA
-0.415486	6.94e-06	-0.188772	0.00136464	STAR7_HUMAN	STARD7	Yes	NA	NA	NA	NA	NA	NA	NA	NA	NA	NA	NA	NA	NA	NA	NA	NA	NA	NA	NA	NA	NA	NA	NA	NA	NA	NA	NA	Yes
-0.460212	1.27e-05	-0.152511	0.00686142	SSBP_HUMAN	SSBP1	Yes	NA	NA	NA	NA	NA	NA	NA	NA	NA	NA	NA	NA	NA	NA	NA	NA	NA	Yes	NA	NA	NA	NA	NA	NA	NA	NA	NA	NA
0.184539	0.00139418	0.205053	0.000461	SQOR_HUMAN	SQOR	Yes	NA	NA	NA	NA	NA	NA	NA	NA	NA	NA	NA	NA	NA	NA	NA	NA	NA	NA	NA	NA	NA	NA	NA	NA	NA	NA	Yes	NA
-0.183199	0.00113257	1.01e-05	0.999784	SPRE_HUMAN	SPR	Yes	NA	NA	NA	NA	NA	NA	NA	NA	NA	NA	NA	Yes	NA	NA	NA	NA	NA	NA	NA	NA	NA	NA	NA	NA	NA	NA	NA	NA
0.20111	0.00281198	0.0974999	0.0801007	SPT20_HUMAN	SPATA20	Yes	NA	NA	NA	NA	NA	NA	NA	NA	NA	NA	NA	NA	NA	NA	NA	NA	NA	NA	NA	NA	NA	NA	NA	NA	NA	NA	Yes	NA
-0.0930325	0.0256084	0.0231853	0.480667	SNP29_HUMAN	SNAP29	Yes	NA	NA	NA	NA	NA	NA	NA	NA	NA	NA	NA	NA	NA	NA	NA	NA	NA	NA	NA	NA	NA	NA	NA	NA	Yes	NA	NA	NA
-0.172859	0.00820016	-0.109207	0.0384735	UQCC5_HUMAN	SMIM4	Yes	NA	NA	NA	NA	NA	NA	NA	NA	NA	NA	NA	NA	NA	NA	NA	NA	NA	NA	NA	NA	NA	NA	NA	NA	NA	NA	NA	Yes
0.220994	0.0112854	0.278631	0.000176	SLIRP_HUMAN	SLIRP	Yes	NA	NA	NA	NA	NA	NA	NA	NA	NA	NA	NA	NA	NA	NA	NA	NA	NA	NA	Yes	NA	NA	NA	NA	NA	NA	NA	NA	NA
-0.076229	0.142186	0.0944643	0.0684017	ZNT9_HUMAN	SLC30A9	Yes	NA	NA	NA	NA	NA	NA	NA	NA	NA	NA	NA	NA	NA	Yes	NA	NA	NA	NA	NA	NA	NA	NA	NA	NA	NA	NA	NA	NA
-0.145849	0.0447161	-0.204177	0.00246016	ADT3_HUMAN	SLC25A6	Yes	NA	NA	NA	NA	NA	NA	NA	NA	NA	NA	NA	NA	NA	Yes	NA	NA	NA	NA	NA	NA	NA	NA	NA	NA	NA	NA	NA	NA
0.00205131	0.964202	-0.24878	0.000407	ADT2_HUMAN	SLC25A5	Yes	NA	NA	NA	NA	NA	NA	NA	NA	NA	NA	NA	NA	NA	Yes	NA	NA	NA	NA	NA	NA	NA	NA	NA	NA	NA	NA	NA	NA
0.0725634	0.270044	-0.000712	0.993269	S2546_HUMAN	SLC25A46	Yes	Yes	NA	NA	NA	NA	NA	NA	NA	NA	NA	NA	NA	NA	NA	NA	NA	NA	NA	NA	NA	NA	NA	NA	NA	NA	NA	NA	NA
0.0756647	0.0586702	-0.0648554	0.0985402	S2540_HUMAN	SLC25A40	Yes	NA	NA	NA	NA	NA	NA	NA	NA	NA	NA	NA	NA	NA	Yes	NA	NA	NA	NA	NA	NA	NA	NA	NA	NA	NA	NA	NA	NA
-0.377641	8.2e-05	-0.629395	8.27e-07	ADT1_HUMAN	SLC25A4	Yes	NA	NA	NA	NA	NA	NA	NA	NA	NA	NA	NA	NA	NA	Yes	NA	NA	NA	NA	NA	NA	NA	NA	NA	NA	NA	NA	NA	NA
1.04585	1.54e-09	-0.213329	0.0017256	S2539_HUMAN	SLC25A39	Yes	NA	NA	NA	NA	NA	NA	NA	NA	NA	NA	NA	NA	NA	NA	NA	NA	NA	NA	NA	NA	NA	NA	NA	NA	NA	NA	NA	Yes
0.0905396	0.0845901	0.124074	0.0135924	S2532_HUMAN	SLC25A32	Yes	NA	NA	NA	NA	NA	NA	NA	NA	NA	NA	NA	NA	NA	Yes	NA	NA	NA	NA	NA	NA	NA	NA	NA	NA	NA	NA	NA	NA
0.413188	0.00187904	-0.0793888	0.737578	ADT4_HUMAN	SLC25A31	Yes	NA	NA	NA	NA	NA	NA	NA	NA	NA	NA	NA	NA	NA	Yes	NA	NA	NA	NA	NA	NA	NA	NA	NA	NA	NA	NA	NA	NA
0.0284429	0.573707	-0.133906	0.00982041	S25A3_HUMAN	SLC25A3	Yes	NA	NA	NA	NA	NA	NA	NA	NA	NA	NA	NA	NA	NA	Yes	NA	NA	NA	NA	NA	NA	NA	NA	NA	NA	NA	NA	NA	NA
-0.234472	0.0102476	-0.0389783	0.424607	SCMC2_HUMAN	SLC25A25	Yes	NA	NA	NA	NA	NA	NA	NA	NA	NA	NA	NA	NA	NA	Yes	NA	NA	NA	NA	NA	NA	NA	NA	NA	NA	NA	NA	NA	NA
-0.0512879	0.36183	-0.0940426	0.0536923	SCMC1_HUMAN	SLC25A24	Yes	NA	NA	NA	NA	NA	NA	NA	NA	NA	NA	NA	NA	NA	Yes	NA	NA	NA	NA	NA	NA	NA	NA	NA	NA	NA	NA	NA	NA
-0.343551	1.53e-05	-0.102361	0.0954338	ORNT1_HUMAN	SLC25A15	Yes	NA	NA	NA	NA	NA	NA	NA	NA	NA	NA	NA	NA	NA	Yes	NA	NA	NA	NA	NA	NA	NA	NA	NA	NA	NA	NA	NA	NA
0.0424671	0.304354	0.00534784	0.897101	S2513_HUMAN	SLC25A13	Yes	NA	NA	NA	NA	NA	NA	NA	NA	NA	NA	NA	NA	NA	Yes	NA	NA	NA	NA	NA	NA	NA	NA	NA	NA	NA	NA	NA	NA
-0.032684	0.434216	-0.016995	0.741734	S2512_HUMAN	SLC25A12	Yes	NA	NA	NA	NA	NA	NA	NA	NA	NA	NA	NA	NA	NA	Yes	NA	NA	NA	NA	NA	NA	NA	NA	NA	NA	NA	NA	NA	NA
0.217831	0.00418976	0.14106	0.0123288	NRAM2_HUMAN	SLC11A2	Yes	NA	NA	NA	NA	NA	NA	NA	NA	NA	NA	NA	NA	NA	Yes	NA	NA	NA	NA	NA	NA	NA	NA	NA	NA	NA	NA	NA	NA
-0.206989	0.00127917	-0.124239	0.0138353	SIR5_HUMAN	SIRT5	Yes	NA	NA	NA	NA	NA	NA	NA	NA	NA	NA	NA	NA	NA	NA	NA	NA	NA	NA	NA	NA	NA	NA	Yes	NA	NA	NA	NA	NA
0.298476	6.79e-05	0.250203	0.000505	SIR2_HUMAN	SIRT2	Yes	NA	NA	NA	NA	NA	NA	NA	NA	NA	NA	NA	NA	NA	NA	NA	NA	NA	NA	NA	NA	NA	NA	Yes	NA	NA	NA	NA	NA
-0.19742	0.010673	-0.0122399	0.786813	SFXN2_HUMAN	SFXN2	Yes	NA	NA	NA	NA	NA	NA	NA	NA	NA	NA	NA	NA	NA	Yes	NA	NA	NA	NA	NA	NA	NA	NA	NA	NA	NA	NA	NA	NA
-0.105319	0.0783524	-0.231052	0.00260945	SFXN1_HUMAN	SFXN1	Yes	NA	NA	NA	NA	NA	NA	NA	NA	NA	NA	NA	NA	NA	Yes	NA	NA	NA	NA	NA	NA	NA	NA	NA	NA	NA	NA	NA	NA
-0.159653	0.0154442	-0.0230237	0.621591	SDHA_HUMAN	SDHA	Yes	NA	Yes	NA	NA	NA	NA	NA	NA	NA	NA	NA	NA	NA	NA	NA	NA	NA	NA	NA	NA	NA	NA	NA	NA	NA	NA	NA	NA
0.345633	7.37e-06	0.320069	0.000177	SDE2_HUMAN	SDE2	Yes	NA	NA	NA	NA	NA	NA	NA	NA	NA	NA	NA	NA	NA	NA	NA	NA	NA	Yes	NA	NA	NA	NA	NA	NA	NA	NA	NA	NA
-0.290791	3.89e-05	-0.206584	0.000685	SCO1_HUMAN	SCO1	Yes	NA	NA	Yes	NA	NA	NA	NA	NA	NA	NA	NA	NA	NA	NA	NA	NA	NA	NA	NA	NA	NA	NA	NA	NA	NA	NA	NA	NA
0.0760392	0.0966173	-0.0285138	0.470854	SCPDL_HUMAN	SCCPDH	Yes	NA	NA	NA	NA	NA	NA	NA	NA	NA	NA	NA	NA	NA	NA	NA	NA	NA	NA	NA	NA	NA	NA	NA	NA	NA	NA	NA	Yes
-0.00481897	0.903761	-0.00547948	0.873434	SYSM_HUMAN	SARS2	Yes	NA	NA	NA	NA	NA	NA	NA	NA	NA	NA	NA	NA	NA	NA	NA	NA	NA	NA	NA	Yes	NA	NA	NA	NA	NA	NA	NA	NA
-0.206156	0.000559	-0.111144	0.0124341	SAM50_HUMAN	SAMM50	Yes	NA	NA	NA	NA	NA	NA	NA	NA	NA	NA	NA	NA	NA	NA	Yes	NA	NA	NA	NA	NA	NA	NA	NA	NA	NA	NA	NA	NA
-0.0759385	0.217226	-0.0241272	0.657104	RT4I1_HUMAN	RTN4IP1	Yes	NA	NA	NA	NA	NA	NA	NA	NA	NA	NA	NA	NA	NA	NA	NA	NA	NA	NA	NA	NA	NA	NA	Yes	NA	NA	NA	NA	NA
-0.131459	0.0697672	-0.0579788	0.659264	RUSD4_HUMAN	RPUSD4	Yes	NA	NA	NA	NA	NA	NA	NA	NA	NA	NA	NA	NA	NA	NA	NA	NA	NA	NA	NA	NA	NA	Yes	NA	NA	NA	NA	NA	NA
-0.107864	0.0313886	0.104925	0.0143339	RUSD3_HUMAN	RPUSD3	Yes	NA	NA	NA	NA	NA	NA	NA	NA	NA	NA	NA	NA	NA	NA	NA	NA	NA	NA	Yes	NA	NA	NA	NA	NA	NA	NA	NA	NA
0.0372097	0.359408	-0.0484613	0.175838	RL7L_HUMAN	RPL7L1	Yes	NA	NA	NA	NA	NA	NA	NA	NA	NA	NA	NA	NA	NA	NA	NA	NA	NA	NA	NA	NA	NA	NA	NA	NA	NA	NA	Yes	NA
-0.146427	0.00661315	0.102162	0.0355397	RPIA_HUMAN	RPIA	Yes	NA	NA	NA	Yes	NA	NA	NA	NA	NA	NA	NA	NA	NA	NA	NA	NA	NA	NA	NA	NA	NA	NA	NA	NA	NA	NA	NA	NA
0.159362	0.0364349	0.174164	0.106468	RNH1_HUMAN	RNASEH1	Yes	NA	NA	NA	NA	NA	NA	NA	NA	NA	NA	NA	NA	NA	NA	NA	NA	NA	NA	Yes	NA	NA	NA	NA	NA	NA	NA	NA	NA
-0.393022	0.000311	-0.278123	0.00120476	RMND1_HUMAN	RMND1	Yes	NA	NA	NA	NA	NA	NA	NA	NA	NA	NA	NA	NA	NA	NA	NA	NA	NA	NA	NA	NA	NA	Yes	NA	NA	NA	NA	NA	NA
-0.174736	0.00154064	-0.140147	0.00541807	RMD3_HUMAN	RMDN3	Yes	NA	NA	NA	NA	NA	NA	NA	NA	NA	NA	NA	NA	NA	NA	NA	NA	NA	NA	NA	NA	NA	NA	Yes	NA	NA	NA	NA	NA
-0.238844	0.000788	-0.0422042	0.303196	RMD1_HUMAN	RMDN1	Yes	NA	NA	NA	NA	NA	NA	NA	NA	NA	NA	NA	NA	NA	NA	NA	NA	NA	NA	NA	NA	NA	NA	NA	NA	NA	NA	NA	Yes
-0.373099	0.000166	-0.0110492	0.855197	RIDA_HUMAN	RIDA	Yes	NA	NA	NA	NA	NA	NA	NA	NA	NA	NA	NA	NA	NA	NA	NA	NA	NA	NA	NA	NA	NA	NA	NA	NA	NA	NA	Yes	NA
0.0313662	0.739504	0.0748314	0.291876	MIRO2_HUMAN	RHOT2	Yes	Yes	NA	NA	NA	NA	NA	NA	NA	NA	NA	NA	NA	NA	NA	NA	NA	NA	NA	NA	NA	NA	NA	NA	NA	NA	NA	NA	NA
-0.192081	0.00464548	0.119686	0.0103457	RIFK_HUMAN	RFK	Yes	NA	NA	NA	NA	NA	NA	NA	NA	NA	NA	NA	Yes	NA	NA	NA	NA	NA	NA	NA	NA	NA	NA	NA	NA	NA	NA	NA	NA
0.256945	0.00295359	0.327986	0.00051	ORN_HUMAN	REXO2	Yes	NA	NA	NA	NA	NA	NA	NA	NA	NA	NA	NA	NA	NA	NA	NA	NA	NA	NA	Yes	NA	NA	NA	NA	NA	NA	NA	NA	NA
0.0199239	0.718858	0.124591	0.0637527	RDH13_HUMAN	RDH13	Yes	NA	NA	NA	NA	NA	NA	NA	NA	NA	NA	NA	NA	NA	NA	NA	NA	NA	NA	NA	NA	NA	NA	NA	NA	NA	NA	Yes	NA
0.135383	0.0154855	0.111555	0.029411	SYRM_HUMAN	RARS2	Yes	NA	NA	NA	NA	NA	NA	NA	NA	NA	NA	NA	NA	NA	NA	NA	NA	NA	NA	NA	Yes	NA	NA	NA	NA	NA	NA	NA	NA
0.343613	1.11e-05	0.378372	1.43e-05	RNBP6_HUMAN	RANBP6	Yes	NA	NA	NA	NA	NA	NA	NA	NA	NA	NA	NA	NA	NA	NA	NA	NA	NA	NA	NA	NA	NA	NA	NA	NA	NA	NA	NA	Yes
-0.01131	0.843204	-0.301352	0.000394	RGAP1_HUMAN	RACGAP1	Yes	NA	NA	NA	NA	NA	NA	NA	NA	NA	NA	NA	NA	NA	NA	NA	NA	NA	NA	NA	NA	NA	NA	Yes	NA	NA	NA	NA	NA
-0.307934	0.000286	-0.0132294	0.805502	RAB24_HUMAN	RAB24	Yes	NA	NA	NA	NA	NA	NA	NA	NA	NA	NA	NA	NA	NA	NA	NA	NA	NA	NA	NA	NA	NA	NA	NA	NA	Yes	NA	NA	NA
0.388666	2.42e-06	0.169242	0.000625	TGT_HUMAN	QTRT1	Yes	NA	NA	NA	NA	NA	NA	NA	NA	NA	NA	NA	NA	NA	NA	NA	NA	NA	NA	NA	Yes	NA	NA	NA	NA	NA	NA	NA	NA
0.135555	0.0143574	0.0743302	0.07752	GATA_HUMAN	QRSL1	Yes	NA	NA	NA	NA	NA	NA	NA	NA	NA	NA	NA	NA	NA	NA	NA	NA	NA	NA	NA	Yes	NA	NA	NA	NA	NA	NA	NA	NA
0.0746358	0.0810523	0.101612	0.0311567	DHPR_HUMAN	QDPR	Yes	NA	NA	NA	NA	NA	NA	NA	NA	NA	NA	NA	Yes	NA	NA	NA	NA	NA	NA	NA	NA	NA	NA	NA	NA	NA	NA	NA	NA
-0.454219	5.86e-06	-0.00635896	0.899416	PREY_HUMAN	PYURF	Yes	NA	NA	NA	NA	NA	NA	NA	NA	NA	NA	NA	NA	NA	NA	NA	NA	NA	NA	NA	NA	NA	NA	NA	NA	NA	NA	NA	Yes
-0.0847757	0.128035	0.334839	6.65e-05	PYRD2_HUMAN	PYROXD2	Yes	NA	NA	NA	NA	NA	NA	NA	NA	NA	NA	NA	NA	NA	NA	NA	NA	NA	NA	NA	NA	NA	NA	NA	NA	NA	NA	NA	Yes
-0.201897	0.000813	-0.0302395	0.401015	P5CR2_HUMAN	PYCR2	Yes	NA	NA	NA	NA	NA	NA	NA	NA	NA	Yes	NA	NA	NA	NA	NA	NA	NA	NA	NA	NA	NA	NA	NA	NA	NA	NA	NA	NA
-0.0473663	0.271721	0.129303	0.0159656	PUS1_HUMAN	PUS1	Yes	NA	NA	NA	NA	NA	NA	NA	NA	NA	NA	NA	NA	NA	NA	NA	NA	NA	NA	NA	Yes	NA	NA	NA	NA	NA	NA	NA	NA
-0.402788	3.12e-06	-0.0621538	0.105241	PTRD1_HUMAN	PTRHD1	Yes	NA	NA	NA	NA	NA	NA	NA	NA	NA	NA	NA	NA	NA	NA	NA	NA	NA	NA	NA	NA	NA	NA	NA	NA	NA	NA	NA	Yes
0.183934	0.0032063	0.118125	0.0405946	PTH2_HUMAN	PTRH2	Yes	NA	NA	NA	NA	NA	NA	NA	NA	NA	NA	NA	NA	NA	NA	NA	NA	NA	NA	NA	NA	NA	NA	NA	NA	NA	Yes	NA	NA
0.0602421	0.137509	0.0707736	0.0621162	PTN11_HUMAN	PTPN11	Yes	NA	NA	NA	NA	NA	NA	NA	NA	NA	NA	NA	NA	NA	NA	NA	NA	NA	NA	NA	NA	NA	NA	Yes	NA	NA	NA	NA	NA
0.0740777	0.227701	0.0103884	0.798362	PTPM1_HUMAN	PTPMT1	Yes	NA	NA	NA	NA	NA	NA	NA	NA	Yes	NA	NA	NA	NA	NA	NA	NA	NA	NA	NA	NA	NA	NA	NA	NA	NA	NA	NA	NA
0.151548	0.00384758	-0.0253461	0.479985	PGES2_HUMAN	PTGES2	Yes	NA	NA	NA	NA	NA	NA	Yes	NA	NA	NA	NA	NA	NA	NA	NA	NA	NA	NA	NA	NA	NA	NA	NA	NA	NA	NA	NA	NA
0.249118	0.000464	0.0753199	0.0538689	PTCD1_HUMAN	PTCD1	Yes	NA	NA	NA	NA	NA	NA	NA	NA	NA	NA	NA	NA	NA	NA	NA	NA	NA	NA	NA	Yes	NA	NA	NA	NA	NA	NA	NA	NA
-0.0808482	0.101825	0.192361	0.00054	PPCEL_HUMAN	PREPL	Yes	NA	NA	NA	NA	NA	NA	NA	NA	NA	NA	NA	NA	NA	NA	NA	NA	NA	NA	NA	NA	NA	NA	NA	NA	NA	NA	NA	Yes
0.267059	0.000214	0.077753	0.10476	PREP_HUMAN	PREP	Yes	NA	NA	NA	NA	NA	NA	NA	NA	NA	NA	NA	NA	NA	NA	NA	NA	Yes	NA	NA	NA	NA	NA	NA	NA	NA	NA	NA	NA
0.753408	6.86e-07	0.889425	0.000516	PLD3B_HUMAN	PRELID3B	Yes	NA	NA	NA	NA	NA	NA	NA	NA	NA	NA	NA	NA	NA	Yes	NA	NA	NA	NA	NA	NA	NA	NA	NA	NA	NA	NA	NA	NA
-0.174448	0.00420927	0.080654	0.0962114	PRLD1_HUMAN	PRELID1	Yes	NA	NA	NA	NA	NA	NA	NA	NA	NA	NA	NA	NA	NA	NA	NA	NA	NA	NA	NA	NA	NA	NA	NA	NA	NA	Yes	NA	NA
-0.37347	3.43e-05	0.0689623	0.11817	PRDX5_HUMAN	PRDX5	Yes	NA	NA	NA	NA	NA	NA	NA	NA	NA	NA	NA	NA	NA	NA	NA	NA	NA	NA	NA	NA	NA	NA	NA	Yes	NA	NA	NA	NA
-0.876293	2.29e-07	-0.285051	0.0006	PRDX3_HUMAN	PRDX3	Yes	NA	NA	NA	NA	NA	NA	NA	NA	NA	NA	NA	NA	NA	NA	NA	NA	NA	NA	NA	NA	NA	NA	NA	Yes	NA	NA	NA	NA
-0.270525	0.000348	-0.239881	0.00386782	PPIF_HUMAN	PPIF	Yes	NA	NA	NA	NA	NA	NA	NA	NA	NA	NA	NA	NA	NA	NA	NA	Yes	NA	NA	NA	NA	NA	NA	NA	NA	NA	NA	NA	NA
-0.848009	6.07e-08	-0.128972	0.0504018	PPDPF_HUMAN	PPDPF	Yes	NA	NA	NA	NA	NA	NA	NA	NA	NA	NA	NA	NA	NA	NA	NA	NA	NA	NA	NA	NA	NA	NA	NA	NA	NA	NA	NA	Yes
0.21888	0.000958	0.0595217	0.140218	RPOM_HUMAN	POLRMT	Yes	NA	NA	NA	NA	NA	NA	NA	NA	NA	NA	NA	NA	NA	NA	NA	NA	NA	NA	Yes	NA	NA	NA	NA	NA	NA	NA	NA	NA
0.533183	0.00174092	0.393063	0.000894	DPOG1_HUMAN	POLG	Yes	NA	NA	NA	NA	NA	NA	NA	NA	NA	NA	NA	NA	NA	NA	NA	NA	NA	Yes	NA	NA	NA	NA	NA	NA	NA	NA	NA	NA
-0.395737	0.00016	-0.134597	0.15258	PDIP2_HUMAN	POLDIP2	Yes	NA	NA	NA	NA	NA	NA	NA	NA	NA	NA	NA	NA	NA	NA	NA	NA	NA	NA	NA	NA	NA	NA	NA	NA	NA	NA	NA	Yes
0.0174206	0.677322	-0.0146873	0.679442	PNPT1_HUMAN	PNPT1	Yes	NA	NA	NA	NA	NA	NA	NA	NA	NA	NA	NA	NA	NA	NA	NA	NA	NA	NA	Yes	NA	NA	NA	NA	NA	NA	NA	NA	NA
-0.0583704	0.205997	0.0770716	0.0441824	PNPO_HUMAN	PNPO	Yes	NA	NA	NA	NA	NA	NA	NA	NA	NA	NA	NA	Yes	NA	NA	NA	NA	NA	NA	NA	NA	NA	NA	NA	NA	NA	NA	NA	NA
-0.148556	0.0864251	0.32635	0.00112742	PLPL4_HUMAN	PNPLA4	Yes	NA	NA	NA	NA	NA	NA	Yes	NA	NA	NA	NA	NA	NA	NA	NA	NA	NA	NA	NA	NA	NA	NA	NA	NA	NA	NA	NA	NA
-0.282142	0.000282	0.29856	0.000192	APR_HUMAN	PMAIP1	Yes	NA	NA	NA	NA	NA	NA	NA	NA	NA	NA	NA	NA	NA	NA	NA	NA	NA	NA	NA	NA	NA	NA	NA	NA	NA	Yes	NA	NA
-0.130769	0.0309818	-0.0233234	0.629433	PLPHP_HUMAN	PLPBP	Yes	NA	NA	NA	NA	NA	NA	NA	NA	NA	NA	NA	NA	NA	NA	NA	NA	NA	NA	NA	NA	NA	NA	NA	NA	NA	NA	NA	Yes
-0.589324	4.35e-05	-0.542621	6.59e-05	PHB2_HUMAN	PHB2	Yes	NA	NA	NA	NA	NA	NA	NA	NA	NA	NA	NA	NA	NA	NA	NA	NA	NA	NA	NA	NA	NA	NA	Yes	NA	NA	NA	NA	NA
0.113375	0.124097	0.168428	0.00379176	PHB1_HUMAN	PHB	Yes	NA	NA	NA	NA	NA	NA	NA	NA	NA	NA	NA	NA	NA	NA	NA	NA	NA	Yes	NA	NA	NA	NA	NA	NA	NA	NA	NA	NA
-0.536135	8.16e-05	-0.373347	0.000563	PGAM5_HUMAN	PGAM5	Yes	NA	NA	NA	NA	NA	NA	NA	NA	NA	NA	NA	NA	NA	NA	NA	NA	NA	NA	NA	NA	NA	NA	Yes	NA	NA	NA	NA	NA
-0.0569079	0.177345	0.0364017	0.309988	DLP1_HUMAN	PDSS2	Yes	NA	NA	NA	NA	NA	NA	NA	NA	NA	NA	NA	Yes	NA	NA	NA	NA	NA	NA	NA	NA	NA	NA	NA	NA	NA	NA	NA	NA
-0.0514641	0.265077	-0.14019	0.0115328	DPS1_HUMAN	PDSS1	Yes	NA	NA	NA	NA	NA	NA	NA	NA	NA	NA	NA	Yes	NA	NA	NA	NA	NA	NA	NA	NA	NA	NA	NA	NA	NA	NA	NA	NA
-0.0062905	0.89148	0.189099	0.00420411	PDPR_HUMAN	PDPR	Yes	NA	NA	NA	Yes	NA	NA	NA	NA	NA	NA	NA	NA	NA	NA	NA	NA	NA	NA	NA	NA	NA	NA	NA	NA	NA	NA	NA	NA
-0.166663	0.0052351	0.0134421	0.724244	PDP1_HUMAN	PDP1	Yes	NA	NA	NA	NA	Yes	NA	NA	NA	NA	NA	NA	NA	NA	NA	NA	NA	NA	NA	NA	NA	NA	NA	NA	NA	NA	NA	NA	NA
-0.296673	0.00121067	-0.209954	0.00215559	PDK3_HUMAN	PDK3	Yes	NA	NA	NA	NA	Yes	NA	NA	NA	NA	NA	NA	NA	NA	NA	NA	NA	NA	NA	NA	NA	NA	NA	NA	NA	NA	NA	NA	NA
0.18829	0.000517	0.0684499	0.05994	PDK2_HUMAN	PDK2	Yes	NA	NA	NA	NA	Yes	NA	NA	NA	NA	NA	NA	NA	NA	NA	NA	NA	NA	NA	NA	NA	NA	NA	NA	NA	NA	NA	NA	NA
-0.0102395	0.798255	0.0441858	0.314206	ODPX_HUMAN	PDHX	Yes	NA	NA	NA	NA	Yes	NA	NA	NA	NA	NA	NA	NA	NA	NA	NA	NA	NA	NA	NA	NA	NA	NA	NA	NA	NA	NA	NA	NA
-0.16986	0.00805881	0.0607781	0.157145	ODPB_HUMAN	PDHB	Yes	NA	NA	NA	NA	Yes	NA	NA	NA	NA	NA	NA	NA	NA	NA	NA	NA	NA	NA	NA	NA	NA	NA	NA	NA	NA	NA	NA	NA
0.0611255	0.150405	0.0881604	0.0326715	PDE12_HUMAN	PDE12	Yes	NA	NA	NA	NA	NA	NA	NA	NA	NA	NA	NA	NA	NA	NA	NA	NA	NA	NA	Yes	NA	NA	NA	NA	NA	NA	NA	NA	NA
0.92544	6.6e-08	0.527529	4.56e-07	PCKGM_HUMAN	PCK2	Yes	NA	NA	NA	Yes	NA	NA	NA	NA	NA	NA	NA	NA	NA	NA	NA	NA	NA	NA	NA	NA	NA	NA	NA	NA	NA	NA	NA	NA
-0.0984475	0.0398794	-0.0365204	0.332888	PCCB_HUMAN	PCCB	Yes	NA	NA	NA	NA	NA	NA	Yes	NA	NA	NA	NA	NA	NA	NA	NA	NA	NA	NA	NA	NA	NA	NA	NA	NA	NA	NA	NA	NA
0.205534	0.00047	0.0931796	0.0327217	PYC_HUMAN	PC	Yes	NA	NA	NA	Yes	NA	NA	NA	NA	NA	NA	NA	NA	NA	NA	NA	NA	NA	NA	NA	NA	NA	NA	NA	NA	NA	NA	NA	NA
-0.408633	0.0406407	-0.000321	0.998157	SYPM_HUMAN	PARS2	Yes	NA	NA	NA	NA	NA	NA	NA	NA	NA	NA	NA	NA	NA	NA	NA	NA	NA	NA	NA	Yes	NA	NA	NA	NA	NA	NA	NA	NA
-0.45459	1.48e-06	-0.141891	0.00164549	PARK7_HUMAN	PARK7	Yes	NA	NA	NA	NA	NA	NA	NA	NA	NA	NA	NA	NA	NA	NA	NA	NA	NA	NA	NA	NA	NA	NA	NA	NA	NA	Yes	NA	NA
-0.491511	0.000398	-0.393245	0.000199	TIM16_HUMAN	PAM16	Yes	NA	NA	NA	NA	NA	NA	NA	NA	NA	NA	NA	NA	NA	NA	Yes	NA	NA	NA	NA	NA	NA	NA	NA	NA	NA	NA	NA	NA
-0.161113	0.00414528	-0.0734593	0.100881	OXND1_HUMAN	OXNAD1	Yes	NA	NA	NA	NA	NA	NA	NA	NA	NA	NA	NA	NA	NA	NA	NA	NA	NA	NA	NA	NA	NA	NA	NA	NA	NA	NA	NA	Yes
0.370907	0.000137	0.218564	0.00209799	SCOT1_HUMAN	OXCT1	Yes	NA	NA	NA	Yes	NA	NA	NA	NA	NA	NA	NA	NA	NA	NA	NA	NA	NA	NA	NA	NA	NA	NA	NA	NA	NA	NA	NA	NA
0.0977273	0.0595449	-0.0783885	0.0387774	OXA1L_HUMAN	OXA1L	Yes	NA	NA	NA	NA	NA	NA	NA	NA	NA	NA	NA	NA	NA	NA	Yes	NA	NA	NA	NA	NA	NA	NA	NA	NA	NA	NA	NA	NA
0.0506299	0.260694	-0.0441424	0.282721	OMA1_HUMAN	OMA1	Yes	NA	NA	NA	NA	NA	NA	NA	NA	NA	NA	NA	NA	NA	NA	NA	NA	Yes	NA	NA	NA	NA	NA	NA	NA	NA	NA	NA	NA
-0.450205	0.000419	0.000712	0.987177	OCAD2_HUMAN	OCIAD2	Yes	NA	NA	NA	NA	NA	NA	NA	NA	NA	NA	NA	NA	NA	NA	NA	NA	NA	NA	NA	NA	NA	NA	NA	NA	NA	NA	NA	Yes
-0.0851131	0.13559	0.14429	0.0279539	NUDT9_HUMAN	NUDT9	Yes	NA	NA	NA	NA	NA	NA	NA	NA	NA	NA	Yes	NA	NA	NA	NA	NA	NA	NA	NA	NA	NA	NA	NA	NA	NA	NA	NA	NA
-0.330363	8.08e-05	-0.292812	0.000137	8ODP_HUMAN	NUDT1	Yes	NA	NA	NA	NA	NA	NA	NA	NA	NA	NA	NA	NA	NA	NA	NA	NA	NA	NA	NA	NA	NA	NA	NA	Yes	NA	NA	NA	NA
0.379741	4.8e-05	0.243894	0.00166614	NUBPL_HUMAN	NUBPL	Yes	NA	NA	NA	NA	NA	NA	NA	NA	NA	NA	NA	NA	Yes	NA	NA	NA	NA	NA	NA	NA	NA	NA	NA	NA	NA	NA	NA	NA
-0.0939597	0.160953	-0.00356107	0.953633	NTPCR_HUMAN	NTPCR	Yes	NA	NA	NA	NA	NA	NA	NA	NA	NA	NA	Yes	NA	NA	NA	NA	NA	NA	NA	NA	NA	NA	NA	NA	NA	NA	NA	NA	NA
-0.188221	0.00252359	-0.119875	0.0403417	NTH_HUMAN	NTHL1	Yes	NA	NA	NA	NA	NA	NA	NA	NA	NA	NA	NA	NA	NA	NA	NA	NA	NA	Yes	NA	NA	NA	NA	NA	NA	NA	NA	NA	NA
0.0135888	0.901377	0.224992	0.00192743	NT5D3_HUMAN	NT5DC3	Yes	NA	NA	NA	NA	NA	NA	NA	NA	NA	NA	NA	NA	NA	NA	NA	NA	NA	NA	NA	NA	NA	NA	NA	NA	NA	NA	NA	Yes
-0.298295	0.00220724	-0.249988	0.0131859	NT5D2_HUMAN	NT5DC2	Yes	NA	NA	NA	NA	NA	NA	NA	NA	NA	NA	NA	NA	NA	NA	NA	NA	NA	NA	NA	NA	NA	NA	NA	NA	NA	NA	NA	Yes
0.0354654	0.389602	-0.165936	0.0014929	5NT3A_HUMAN	NT5C3A	Yes	NA	NA	NA	NA	NA	NA	NA	NA	NA	NA	Yes	NA	NA	NA	NA	NA	NA	NA	NA	NA	NA	NA	NA	NA	NA	NA	NA	NA
0.247758	0.000352	0.122187	0.00865389	NSUN2_HUMAN	NSUN2	Yes	NA	NA	NA	NA	NA	NA	NA	NA	NA	NA	NA	NA	NA	NA	NA	NA	NA	NA	NA	Yes	NA	NA	NA	NA	NA	NA	NA	NA
-0.114596	0.11137	0.0579364	0.424109	NOCT_HUMAN	NOCT	Yes	NA	NA	NA	NA	NA	NA	NA	NA	NA	NA	NA	NA	NA	NA	NA	NA	NA	NA	Yes	NA	NA	NA	NA	NA	NA	NA	NA	NA
0.0834764	0.117001	0.106435	0.019539	NOA1_HUMAN	NOA1	Yes	NA	NA	NA	NA	NA	NA	NA	NA	NA	NA	NA	NA	NA	NA	NA	NA	NA	NA	NA	NA	NA	NA	NA	NA	NA	Yes	NA	NA
0.0675777	0.131768	0.0250745	0.451685	NEUL_HUMAN	NLN	Yes	NA	NA	NA	NA	NA	NA	NA	NA	NA	NA	NA	NA	NA	NA	NA	NA	Yes	NA	NA	NA	NA	NA	NA	NA	NA	NA	NA	NA
-0.0787271	0.0684487	0.0699204	0.0618843	NIT2_HUMAN	NIT2	Yes	NA	NA	NA	NA	NA	NA	NA	NA	NA	Yes	NA	NA	NA	NA	NA	NA	NA	NA	NA	NA	NA	NA	NA	NA	NA	NA	NA	NA
-0.123822	0.0409399	0.166001	0.00621669	NPS3A_HUMAN	NIPSNAP3A	Yes	NA	NA	NA	NA	NA	NA	NA	NA	NA	NA	NA	NA	NA	NA	NA	NA	NA	NA	NA	NA	NA	NA	NA	NA	NA	NA	NA	Yes
-0.258894	0.000379	-0.0539893	0.214887	NIPS2_HUMAN	NIPSNAP2	Yes	NA	NA	NA	NA	NA	NA	NA	NA	NA	NA	NA	NA	NA	NA	NA	NA	NA	NA	NA	NA	NA	NA	NA	NA	NA	NA	NA	Yes
-0.521882	4.73e-06	-0.234091	0.000931	NGRN_HUMAN	NGRN	Yes	NA	NA	NA	NA	NA	NA	NA	NA	NA	NA	NA	NA	NA	NA	NA	NA	NA	NA	NA	NA	NA	Yes	NA	NA	NA	NA	NA	NA
-0.100134	0.0223388	0.0599848	0.30603	NFS1_HUMAN	NFS1	Yes	NA	NA	NA	NA	NA	NA	NA	NA	NA	NA	NA	NA	Yes	NA	NA	NA	NA	NA	NA	NA	NA	NA	NA	NA	NA	NA	NA	NA
-0.103894	0.0651319	0.0740829	0.0510037	NDUV2_HUMAN	NDUFV2	Yes	NA	Yes	NA	NA	NA	NA	NA	NA	NA	NA	NA	NA	NA	NA	NA	NA	NA	NA	NA	NA	NA	NA	NA	NA	NA	NA	NA	NA
0.532892	0.000111	0.272628	0.000329	NDUS6_HUMAN	NDUFS6	Yes	NA	Yes	NA	NA	NA	NA	NA	NA	NA	NA	NA	NA	NA	NA	NA	NA	NA	NA	NA	NA	NA	NA	NA	NA	NA	NA	NA	NA
-0.56318	1.52e-06	0.0842144	0.0944709	NDUS5_HUMAN	NDUFS5	Yes	NA	Yes	NA	NA	NA	NA	NA	NA	NA	NA	NA	NA	NA	NA	NA	NA	NA	NA	NA	NA	NA	NA	NA	NA	NA	NA	NA	NA
-0.69621	1.58e-07	-0.109672	0.0218579	NDUS4_HUMAN	NDUFS4	Yes	NA	Yes	NA	NA	NA	NA	NA	NA	NA	NA	NA	NA	NA	NA	NA	NA	NA	NA	NA	NA	NA	NA	NA	NA	NA	NA	NA	NA
-0.415118	1.27e-05	-0.142742	0.00449338	NDUS3_HUMAN	NDUFS3	Yes	NA	Yes	NA	NA	NA	NA	NA	NA	NA	NA	NA	NA	NA	NA	NA	NA	NA	NA	NA	NA	NA	NA	NA	NA	NA	NA	NA	NA
0.113971	0.0151301	0.0686482	0.0885524	NDUS2_HUMAN	NDUFS2	Yes	NA	Yes	NA	NA	NA	NA	NA	NA	NA	NA	NA	NA	NA	NA	NA	NA	NA	NA	NA	NA	NA	NA	NA	NA	NA	NA	NA	NA
0.0943519	0.0479119	0.204793	0.00208372	NDUB9_HUMAN	NDUFB9	Yes	NA	Yes	NA	NA	NA	NA	NA	NA	NA	NA	NA	NA	NA	NA	NA	NA	NA	NA	NA	NA	NA	NA	NA	NA	NA	NA	NA	NA
-0.00907871	0.847619	-0.130324	0.00760333	NDUB7_HUMAN	NDUFB7	Yes	NA	Yes	NA	NA	NA	NA	NA	NA	NA	NA	NA	NA	NA	NA	NA	NA	NA	NA	NA	NA	NA	NA	NA	NA	NA	NA	NA	NA
-0.0747222	0.0595032	0.0541064	0.187239	NDUB6_HUMAN	NDUFB6	Yes	NA	Yes	NA	NA	NA	NA	NA	NA	NA	NA	NA	NA	NA	NA	NA	NA	NA	NA	NA	NA	NA	NA	NA	NA	NA	NA	NA	NA
-0.550603	3.12e-06	-0.159174	0.00834589	NDUB5_HUMAN	NDUFB5	Yes	NA	Yes	NA	NA	NA	NA	NA	NA	NA	NA	NA	NA	NA	NA	NA	NA	NA	NA	NA	NA	NA	NA	NA	NA	NA	NA	NA	NA
-0.290924	0.000445	-0.164843	0.0117259	NDUB3_HUMAN	NDUFB3	Yes	NA	Yes	NA	NA	NA	NA	NA	NA	NA	NA	NA	NA	NA	NA	NA	NA	NA	NA	NA	NA	NA	NA	NA	NA	NA	NA	NA	NA
-0.56949	7.63e-06	-0.224749	0.00700411	NDUBB_HUMAN	NDUFB11	Yes	NA	Yes	NA	NA	NA	NA	NA	NA	NA	NA	NA	NA	NA	NA	NA	NA	NA	NA	NA	NA	NA	NA	NA	NA	NA	NA	NA	NA
0.0736376	0.147635	-0.0930176	0.0782888	NDUBA_HUMAN	NDUFB10	Yes	NA	Yes	NA	NA	NA	NA	NA	NA	NA	NA	NA	NA	NA	NA	NA	NA	NA	NA	NA	NA	NA	NA	NA	NA	NA	NA	NA	NA
-0.449923	3.25e-06	-0.142908	0.0225799	NDUB1_HUMAN	NDUFB1	Yes	NA	Yes	NA	NA	NA	NA	NA	NA	NA	NA	NA	NA	NA	NA	NA	NA	NA	NA	NA	NA	NA	NA	NA	NA	NA	NA	NA	NA
0.0636679	0.355557	-0.0321563	0.591074	NDUF6_HUMAN	NDUFAF6	Yes	NA	NA	Yes	NA	NA	NA	NA	NA	NA	NA	NA	NA	NA	NA	NA	NA	NA	NA	NA	NA	NA	NA	NA	NA	NA	NA	NA	NA
-0.463735	1.34e-06	-0.178159	0.000588	NDUF4_HUMAN	NDUFAF4	Yes	NA	NA	Yes	NA	NA	NA	NA	NA	NA	NA	NA	NA	NA	NA	NA	NA	NA	NA	NA	NA	NA	NA	NA	NA	NA	NA	NA	NA
-0.476906	2.33e-06	-0.137323	0.0110066	NDUF2_HUMAN	NDUFAF2	Yes	NA	NA	Yes	NA	NA	NA	NA	NA	NA	NA	NA	NA	NA	NA	NA	NA	NA	NA	NA	NA	NA	NA	NA	NA	NA	NA	NA	NA
-0.218562	0.00470475	0.020256	0.658733	CIA30_HUMAN	NDUFAF1	Yes	NA	NA	Yes	NA	NA	NA	NA	NA	NA	NA	NA	NA	NA	NA	NA	NA	NA	NA	NA	NA	NA	NA	NA	NA	NA	NA	NA	NA
-0.149751	0.00222789	0.0191096	0.597522	NDUA9_HUMAN	NDUFA9	Yes	NA	Yes	NA	NA	NA	NA	NA	NA	NA	NA	NA	NA	NA	NA	NA	NA	NA	NA	NA	NA	NA	NA	NA	NA	NA	NA	NA	NA
0.00733393	0.889196	0.0499136	0.166007	NDUA8_HUMAN	NDUFA8	Yes	NA	Yes	NA	NA	NA	NA	NA	NA	NA	NA	NA	NA	NA	NA	NA	NA	NA	NA	NA	NA	NA	NA	NA	NA	NA	NA	NA	NA
-0.580281	2.54e-07	-0.0260225	0.502089	NDUA7_HUMAN	NDUFA7	Yes	NA	Yes	NA	NA	NA	NA	NA	NA	NA	NA	NA	NA	NA	NA	NA	NA	NA	NA	NA	NA	NA	NA	NA	NA	NA	NA	NA	NA
-0.43301	0.000242	-0.199153	0.0240582	NDUA6_HUMAN	NDUFA6	Yes	NA	Yes	NA	NA	NA	NA	NA	NA	NA	NA	NA	NA	NA	NA	NA	NA	NA	NA	NA	NA	NA	NA	NA	NA	NA	NA	NA	NA
-0.538561	1.34e-06	-0.204973	0.0015365	NDUA5_HUMAN	NDUFA5	Yes	NA	Yes	NA	NA	NA	NA	NA	NA	NA	NA	NA	NA	NA	NA	NA	NA	NA	NA	NA	NA	NA	NA	NA	NA	NA	NA	NA	NA
-0.597131	1.16e-05	-0.294564	0.0011229	NDUA4_HUMAN	NDUFA4	Yes	NA	NA	Yes	NA	NA	NA	NA	NA	NA	NA	NA	NA	NA	NA	NA	NA	NA	NA	NA	NA	NA	NA	NA	NA	NA	NA	NA	NA
-0.648622	7.37e-06	-0.20694	0.00606387	NDUA3_HUMAN	NDUFA3	Yes	NA	Yes	NA	NA	NA	NA	NA	NA	NA	NA	NA	NA	NA	NA	NA	NA	NA	NA	NA	NA	NA	NA	NA	NA	NA	NA	NA	NA
-0.56652	1.46e-06	-0.242798	0.000305	NDUAD_HUMAN	NDUFA13	Yes	NA	Yes	NA	NA	NA	NA	NA	NA	NA	NA	NA	NA	NA	NA	NA	NA	NA	NA	NA	NA	NA	NA	NA	NA	NA	NA	NA	NA
-0.63741	2.91e-07	-0.0996731	0.0228404	NDUAC_HUMAN	NDUFA12	Yes	NA	Yes	NA	NA	NA	NA	NA	NA	NA	NA	NA	NA	NA	NA	NA	NA	NA	NA	NA	NA	NA	NA	NA	NA	NA	NA	NA	NA
0.00576274	0.964548	0.168867	0.230794	NDUAB_HUMAN	NDUFA11	Yes	NA	Yes	NA	NA	NA	NA	NA	NA	NA	NA	NA	NA	NA	NA	NA	NA	NA	NA	NA	NA	NA	NA	NA	NA	NA	NA	NA	NA
-0.340113	1.04e-05	-0.0663269	0.0948207	NNRE_HUMAN	NAXE	Yes	NA	NA	NA	NA	NA	NA	NA	NA	NA	NA	NA	Yes	NA	NA	NA	NA	NA	NA	NA	NA	NA	NA	NA	NA	NA	NA	NA	NA
-0.204225	0.0086827	-0.0583221	0.351492	SYNM_HUMAN	NARS2	Yes	NA	NA	NA	NA	NA	NA	NA	NA	NA	NA	NA	NA	NA	NA	NA	NA	NA	NA	NA	Yes	NA	NA	NA	NA	NA	NA	NA	NA
-0.341101	2.82e-05	-0.214601	0.000532	LYRM7_HUMAN	MZM1L	Yes	NA	NA	Yes	NA	NA	NA	NA	NA	NA	NA	NA	NA	NA	NA	NA	NA	NA	NA	NA	NA	NA	NA	NA	NA	NA	NA	NA	NA
-0.0186369	0.679188	-0.050829	0.282521	MYO19_HUMAN	MYO19	Yes	Yes	NA	NA	NA	NA	NA	NA	NA	NA	NA	NA	NA	NA	NA	NA	NA	NA	NA	NA	NA	NA	NA	NA	NA	NA	NA	NA	NA
0.305779	0.000263	0.157211	0.00308124	MUTA_HUMAN	MUT	Yes	NA	NA	NA	NA	NA	NA	Yes	NA	NA	NA	NA	NA	NA	NA	NA	NA	NA	NA	NA	NA	NA	NA	NA	NA	NA	NA	NA	NA
0.265319	0.000287	0.162454	0.00150459	MUL1_HUMAN	MUL1	Yes	NA	NA	NA	NA	NA	NA	NA	NA	NA	NA	NA	NA	NA	NA	NA	NA	NA	NA	NA	NA	NA	NA	NA	NA	NA	Yes	NA	NA
0.0978346	0.10951	0.0393433	0.561285	MTX2_HUMAN	MTX2	Yes	NA	NA	NA	NA	NA	NA	NA	NA	NA	NA	NA	NA	NA	NA	Yes	NA	NA	NA	NA	NA	NA	NA	NA	NA	NA	NA	NA	NA
-0.00292039	0.945872	0.0128453	0.72371	PAPD1_HUMAN	MTPAP	Yes	NA	NA	NA	NA	NA	NA	NA	NA	NA	NA	NA	NA	NA	NA	NA	NA	NA	NA	Yes	NA	NA	NA	NA	NA	NA	NA	NA	NA
0.140325	0.0612298	0.119724	0.110848	MTO1_HUMAN	MTO1	Yes	NA	NA	NA	NA	NA	NA	NA	NA	NA	NA	NA	NA	NA	NA	NA	NA	NA	NA	NA	Yes	NA	NA	NA	NA	NA	NA	NA	NA
0.0273961	0.564788	0.178732	0.00144166	NU2M_HUMAN	MT-ND2	Yes	NA	Yes	NA	NA	NA	NA	NA	NA	NA	NA	NA	NA	NA	NA	NA	NA	NA	NA	NA	NA	NA	NA	NA	NA	NA	NA	NA	NA
0.0587749	0.359058	0.142226	0.0464308	IF3M_HUMAN	MTIF3	Yes	NA	NA	NA	NA	NA	NA	NA	NA	NA	NA	NA	NA	NA	NA	NA	NA	NA	NA	NA	NA	NA	Yes	NA	NA	NA	NA	NA	NA
-0.196769	0.0021209	-0.151149	0.00207833	IF2M_HUMAN	MTIF2	Yes	NA	NA	NA	NA	NA	NA	NA	NA	NA	NA	NA	NA	NA	NA	NA	NA	NA	NA	NA	Yes	NA	NA	NA	NA	NA	NA	NA	NA
-0.111515	0.0334402	-0.0847404	0.0451805	MTG2_HUMAN	MTG2	Yes	NA	NA	NA	NA	NA	NA	NA	NA	NA	NA	NA	NA	NA	NA	NA	NA	NA	NA	NA	NA	NA	Yes	NA	NA	NA	NA	NA	NA
-0.178428	0.00165038	0.136295	0.00248781	MFR1L_HUMAN	MTFR1L	Yes	NA	NA	NA	NA	NA	NA	NA	NA	NA	NA	NA	NA	NA	NA	NA	NA	NA	NA	NA	NA	NA	NA	NA	NA	NA	NA	NA	Yes
0.01569	0.681161	0.0546632	0.174855	MTFR1_HUMAN	MTFR1	Yes	Yes	NA	NA	NA	NA	NA	NA	NA	NA	NA	NA	NA	NA	NA	NA	NA	NA	NA	NA	NA	NA	NA	NA	NA	NA	NA	NA	NA
0.120655	0.100135	0.0703542	0.299462	MTEF4_HUMAN	MTERF4	Yes	NA	NA	NA	NA	NA	NA	NA	NA	NA	NA	NA	NA	NA	NA	NA	NA	NA	NA	NA	NA	NA	Yes	NA	NA	NA	NA	NA	NA
0.308833	0.000103	0.106679	0.0130378	MTEF3_HUMAN	MTERF3	Yes	NA	NA	NA	NA	NA	NA	NA	NA	NA	NA	NA	NA	NA	NA	NA	NA	NA	Yes	NA	NA	NA	NA	NA	NA	NA	NA	NA	NA
-0.188666	0.00141048	0.0710579	0.080084	MTEF1_HUMAN	MTERF1	Yes	NA	NA	NA	NA	NA	NA	NA	NA	NA	NA	NA	NA	NA	NA	NA	NA	NA	Yes	NA	NA	NA	NA	NA	NA	NA	NA	NA	NA
-0.299334	2.2e-05	-0.149654	0.0628265	CYB_HUMAN	MT-CYB	Yes	NA	Yes	NA	NA	NA	NA	NA	NA	NA	NA	NA	NA	NA	NA	NA	NA	NA	NA	NA	NA	NA	NA	NA	NA	NA	NA	NA	NA
-0.234061	0.000317	0.0863137	0.0312819	MTCH1_HUMAN	MTCH1	Yes	NA	NA	NA	NA	NA	NA	NA	NA	NA	NA	NA	NA	NA	Yes	NA	NA	NA	NA	NA	NA	NA	NA	NA	NA	NA	NA	NA	NA
0.017686	0.72491	-0.0387311	0.461228	ATP6_HUMAN	MT-ATP6	Yes	NA	Yes	NA	NA	NA	NA	NA	NA	NA	NA	NA	NA	NA	NA	NA	NA	NA	NA	NA	NA	NA	NA	NA	NA	NA	NA	NA	NA
0.139509	0.0267219	0.169916	0.0102905	MSTO1_HUMAN	MSTO1	Yes	Yes	NA	NA	NA	NA	NA	NA	NA	NA	NA	NA	NA	NA	NA	NA	NA	NA	NA	NA	NA	NA	NA	NA	NA	NA	NA	NA	NA
-0.314164	0.0412755	-0.109881	0.434744	MSRB2_HUMAN	MSRB2	Yes	NA	NA	NA	NA	NA	NA	NA	NA	NA	NA	NA	NA	NA	NA	NA	NA	NA	NA	NA	NA	NA	NA	NA	Yes	NA	NA	NA	NA
-0.157273	0.0322514	-0.147923	0.0823673	MSRA_HUMAN	MSRA	Yes	NA	NA	NA	NA	NA	NA	NA	NA	NA	NA	NA	NA	NA	NA	NA	NA	NA	NA	NA	NA	NA	NA	NA	Yes	NA	NA	NA	NA
-0.230245	0.000307	-0.175549	0.00123118	RRFM_HUMAN	MRRF	Yes	NA	NA	NA	NA	NA	NA	NA	NA	NA	NA	NA	NA	NA	NA	NA	NA	NA	NA	NA	NA	NA	Yes	NA	NA	NA	NA	NA	NA
0.18188	0.00158647	-0.0326917	0.432315	RT09_HUMAN	MRPS9	Yes	NA	NA	NA	NA	NA	NA	NA	NA	NA	NA	NA	NA	NA	NA	NA	NA	NA	NA	NA	NA	Yes	NA	NA	NA	NA	NA	NA	NA
0.264196	9.22e-05	0.105804	0.0210789	RT07_HUMAN	MRPS7	Yes	NA	NA	NA	NA	NA	NA	NA	NA	NA	NA	NA	NA	NA	NA	NA	NA	NA	NA	NA	NA	Yes	NA	NA	NA	NA	NA	NA	NA
-0.208746	0.00456483	-0.110072	0.0234716	RT06_HUMAN	MRPS6	Yes	NA	NA	NA	NA	NA	NA	NA	NA	NA	NA	NA	NA	NA	NA	NA	NA	NA	NA	NA	NA	Yes	NA	NA	NA	NA	NA	NA	NA
-0.0647244	0.161208	-0.0905077	0.118414	RT05_HUMAN	MRPS5	Yes	NA	NA	NA	NA	NA	NA	NA	NA	NA	NA	NA	NA	NA	NA	NA	NA	NA	NA	NA	NA	Yes	NA	NA	NA	NA	NA	NA	NA
0.189836	0.00228646	0.049106	0.164635	PTCD3_HUMAN	MRPS39	Yes	NA	NA	NA	NA	NA	NA	NA	NA	NA	NA	NA	NA	NA	NA	NA	NA	NA	NA	NA	NA	Yes	NA	NA	NA	NA	NA	NA	NA
0.0911879	0.238139	-0.0398833	0.558282	AKIP_HUMAN	MRPS38	Yes	NA	NA	NA	NA	NA	NA	NA	NA	NA	NA	NA	NA	NA	NA	NA	NA	NA	NA	NA	NA	Yes	NA	NA	NA	NA	NA	NA	NA
-0.263365	0.00837529	0.0122688	0.860316	CHCH1_HUMAN	MRPS37	Yes	NA	NA	NA	NA	NA	NA	NA	NA	NA	NA	NA	NA	NA	NA	NA	NA	NA	NA	NA	NA	Yes	NA	NA	NA	NA	NA	NA	NA
0.0298288	0.53186	0.00581949	0.86633	RT35_HUMAN	MRPS35	Yes	NA	NA	NA	NA	NA	NA	NA	NA	NA	NA	NA	NA	NA	NA	NA	NA	NA	NA	NA	NA	Yes	NA	NA	NA	NA	NA	NA	NA
-0.113838	0.120543	-0.0168093	0.70297	RT34_HUMAN	MRPS34	Yes	NA	NA	NA	NA	NA	NA	NA	NA	NA	NA	NA	NA	NA	NA	NA	NA	NA	NA	NA	NA	Yes	NA	NA	NA	NA	NA	NA	NA
-0.0422683	0.278394	0.0677991	0.0812027	RT31_HUMAN	MRPS31	Yes	NA	NA	NA	NA	NA	NA	NA	NA	NA	NA	NA	NA	NA	NA	NA	NA	NA	NA	NA	NA	Yes	NA	NA	NA	NA	NA	NA	NA
0.236332	0.00814199	0.145795	0.00469945	RT29_HUMAN	MRPS29	Yes	NA	NA	NA	NA	NA	NA	NA	NA	NA	NA	NA	NA	NA	NA	NA	NA	NA	NA	NA	NA	Yes	NA	NA	NA	NA	NA	NA	NA
-0.611195	3.94e-07	-0.356477	3.1e-05	RT28_HUMAN	MRPS28	Yes	NA	NA	NA	NA	NA	NA	NA	NA	NA	NA	NA	NA	NA	NA	NA	NA	NA	NA	NA	NA	Yes	NA	NA	NA	NA	NA	NA	NA
-0.107042	0.0440118	-0.017754	0.656398	RT27_HUMAN	MRPS27	Yes	NA	NA	NA	NA	NA	NA	NA	NA	NA	NA	NA	NA	NA	NA	NA	NA	NA	NA	NA	NA	Yes	NA	NA	NA	NA	NA	NA	NA
-0.486728	1.47e-05	-0.222635	0.00363683	RT26_HUMAN	MRPS26	Yes	NA	NA	NA	NA	NA	NA	NA	NA	NA	NA	NA	NA	NA	NA	NA	NA	NA	NA	NA	NA	Yes	NA	NA	NA	NA	NA	NA	NA
0.130333	0.0273823	-0.145177	0.0415096	RT25_HUMAN	MRPS25	Yes	NA	NA	NA	NA	NA	NA	NA	NA	NA	NA	NA	NA	NA	NA	NA	NA	NA	NA	NA	NA	Yes	NA	NA	NA	NA	NA	NA	NA
0.239612	0.0767536	0.0116698	0.936162	RT24_HUMAN	MRPS24	Yes	NA	NA	NA	NA	NA	NA	NA	NA	NA	NA	NA	NA	NA	NA	NA	NA	NA	NA	NA	NA	Yes	NA	NA	NA	NA	NA	NA	NA
0.0658461	0.224138	0.133107	0.0034307	RT23_HUMAN	MRPS23	Yes	NA	NA	NA	NA	NA	NA	NA	NA	NA	NA	NA	NA	NA	NA	NA	NA	NA	NA	NA	NA	Yes	NA	NA	NA	NA	NA	NA	NA
-0.227578	0.000292	-0.164503	0.000851	RT02_HUMAN	MRPS2	Yes	NA	NA	NA	NA	NA	NA	NA	NA	NA	NA	NA	NA	NA	NA	NA	NA	NA	NA	NA	NA	Yes	NA	NA	NA	NA	NA	NA	NA
0.408567	1.87e-05	0.0880805	0.037842	RT18C_HUMAN	MRPS18C	Yes	NA	NA	NA	NA	NA	NA	NA	NA	NA	NA	NA	NA	NA	NA	NA	NA	NA	NA	NA	NA	Yes	NA	NA	NA	NA	NA	NA	NA
-0.158246	0.00728658	0.051443	0.212912	RT18B_HUMAN	MRPS18B	Yes	NA	NA	NA	NA	NA	NA	NA	NA	NA	NA	NA	NA	NA	NA	NA	NA	NA	NA	NA	NA	Yes	NA	NA	NA	NA	NA	NA	NA
0.187336	0.00082	0.0189884	0.759137	RT18A_HUMAN	MRPS18A	Yes	NA	NA	NA	NA	NA	NA	NA	NA	NA	NA	NA	NA	NA	NA	NA	NA	NA	NA	NA	NA	Yes	NA	NA	NA	NA	NA	NA	NA
-0.0846578	0.109914	0.0249473	0.591741	RT17_HUMAN	MRPS17	Yes	NA	NA	NA	NA	NA	NA	NA	NA	NA	NA	NA	NA	NA	NA	NA	NA	NA	NA	NA	NA	Yes	NA	NA	NA	NA	NA	NA	NA
-0.0454006	0.255407	-0.11599	0.00676043	RT16_HUMAN	MRPS16	Yes	NA	NA	NA	NA	NA	NA	NA	NA	NA	NA	NA	NA	NA	NA	NA	NA	NA	NA	NA	NA	Yes	NA	NA	NA	NA	NA	NA	NA
0.352369	2.89e-05	0.0229918	0.586678	RT15_HUMAN	MRPS15	Yes	NA	NA	NA	NA	NA	NA	NA	NA	NA	NA	NA	NA	NA	NA	NA	NA	NA	NA	NA	NA	Yes	NA	NA	NA	NA	NA	NA	NA
0.335116	1.3e-05	-0.0387218	0.289865	RT12_HUMAN	MRPS12	Yes	NA	NA	NA	NA	NA	NA	NA	NA	NA	NA	NA	NA	NA	NA	NA	NA	NA	NA	NA	NA	Yes	NA	NA	NA	NA	NA	NA	NA
0.0517408	0.250151	-0.0074486	0.886484	RT11_HUMAN	MRPS11	Yes	NA	NA	NA	NA	NA	NA	NA	NA	NA	NA	NA	NA	NA	NA	NA	NA	NA	NA	NA	NA	Yes	NA	NA	NA	NA	NA	NA	NA
-0.18811	0.00155298	-0.0283239	0.472773	RT10_HUMAN	MRPS10	Yes	NA	NA	NA	NA	NA	NA	NA	NA	NA	NA	NA	NA	NA	NA	NA	NA	NA	NA	NA	NA	Yes	NA	NA	NA	NA	NA	NA	NA
-0.194109	0.00202718	-0.0996458	0.0323157	MRPP3_HUMAN	MRPP3	Yes	NA	NA	NA	NA	NA	NA	NA	NA	NA	NA	NA	NA	NA	NA	NA	NA	NA	NA	NA	Yes	NA	NA	NA	NA	NA	NA	NA	NA
0.0556467	0.156397	-0.303886	1.19e-05	RM09_HUMAN	MRPL9	Yes	NA	NA	NA	NA	NA	NA	NA	NA	NA	NA	NA	NA	NA	NA	NA	NA	NA	NA	NA	NA	Yes	NA	NA	NA	NA	NA	NA	NA
-0.0979832	0.0511615	-0.219292	0.00208361	G45IP_HUMAN	MRPL59	Yes	NA	NA	NA	NA	NA	NA	NA	NA	NA	NA	NA	NA	NA	NA	NA	NA	NA	NA	NA	NA	Yes	NA	NA	NA	NA	NA	NA	NA
-0.217372	0.00228401	-0.265859	0.000832	ICT1_HUMAN	MRPL58	Yes	NA	NA	NA	NA	NA	NA	NA	NA	NA	NA	NA	NA	NA	NA	NA	NA	NA	NA	NA	NA	Yes	NA	NA	NA	NA	NA	NA	NA
-0.427235	1.55e-06	-0.214879	0.000175	RM54_HUMAN	MRPL54	Yes	NA	NA	NA	NA	NA	NA	NA	NA	NA	NA	NA	NA	NA	NA	NA	NA	NA	NA	NA	NA	Yes	NA	NA	NA	NA	NA	NA	NA
0.135667	0.0105741	0.135649	0.0129455	RM53_HUMAN	MRPL53	Yes	NA	NA	NA	NA	NA	NA	NA	NA	NA	NA	NA	NA	NA	NA	NA	NA	NA	NA	NA	NA	Yes	NA	NA	NA	NA	NA	NA	NA
-0.219847	0.00126387	0.0292421	0.44153	RM50_HUMAN	MRPL50	Yes	NA	NA	NA	NA	NA	NA	NA	NA	NA	NA	NA	NA	NA	NA	NA	NA	NA	NA	NA	NA	Yes	NA	NA	NA	NA	NA	NA	NA
-0.35202	6.16e-05	-0.239628	0.000813	RM49_HUMAN	MRPL49	Yes	NA	NA	NA	NA	NA	NA	NA	NA	NA	NA	NA	NA	NA	NA	NA	NA	NA	NA	NA	NA	Yes	NA	NA	NA	NA	NA	NA	NA
-0.241805	0.000151	-0.266355	5.84e-05	RM48_HUMAN	MRPL48	Yes	NA	NA	NA	NA	NA	NA	NA	NA	NA	NA	NA	NA	NA	NA	NA	NA	NA	NA	NA	NA	Yes	NA	NA	NA	NA	NA	NA	NA
0.121063	0.0183991	0.0141963	0.766229	RM47_HUMAN	MRPL47	Yes	NA	NA	NA	NA	NA	NA	NA	NA	NA	NA	NA	NA	NA	NA	NA	NA	NA	NA	NA	NA	Yes	NA	NA	NA	NA	NA	NA	NA
0.00262366	0.94924	0.0444966	0.248016	RM46_HUMAN	MRPL46	Yes	NA	NA	NA	NA	NA	NA	NA	NA	NA	NA	NA	NA	NA	NA	NA	NA	NA	NA	NA	NA	Yes	NA	NA	NA	NA	NA	NA	NA
0.0310712	0.511532	0.0544161	0.210363	RM45_HUMAN	MRPL45	Yes	NA	NA	NA	NA	NA	NA	NA	NA	NA	NA	NA	NA	NA	NA	NA	NA	NA	NA	NA	NA	Yes	NA	NA	NA	NA	NA	NA	NA
0.092763	0.0414616	0.0505298	0.237425	RM44_HUMAN	MRPL44	Yes	NA	NA	NA	NA	NA	NA	NA	NA	NA	NA	NA	NA	NA	NA	NA	NA	NA	NA	NA	NA	Yes	NA	NA	NA	NA	NA	NA	NA
-0.101718	0.0380671	-0.10958	0.063836	RM42_HUMAN	MRPL42	Yes	NA	NA	NA	NA	NA	NA	NA	NA	NA	NA	NA	NA	NA	NA	NA	NA	NA	NA	NA	NA	Yes	NA	NA	NA	NA	NA	NA	NA
-0.300704	0.000168	-0.163348	0.00865025	RM41_HUMAN	MRPL41	Yes	NA	NA	NA	NA	NA	NA	NA	NA	NA	NA	NA	NA	NA	NA	NA	NA	NA	NA	NA	NA	Yes	NA	NA	NA	NA	NA	NA	NA
-0.511	1.49e-06	-0.167742	0.00326169	RM40_HUMAN	MRPL40	Yes	NA	NA	NA	NA	NA	NA	NA	NA	NA	NA	NA	NA	NA	NA	NA	NA	NA	NA	NA	NA	Yes	NA	NA	NA	NA	NA	NA	NA
-0.0465327	0.404947	-0.0174629	0.783455	RM04_HUMAN	MRPL4	Yes	NA	NA	NA	NA	NA	NA	NA	NA	NA	NA	NA	NA	NA	NA	NA	NA	NA	NA	NA	NA	Yes	NA	NA	NA	NA	NA	NA	NA
0.12126	0.0164708	-0.0430146	0.261951	RM39_HUMAN	MRPL39	Yes	NA	NA	NA	NA	NA	NA	NA	NA	NA	NA	NA	NA	NA	NA	NA	NA	NA	NA	NA	NA	Yes	NA	NA	NA	NA	NA	NA	NA
0.0897434	0.0367136	-0.158562	0.00312611	RM38_HUMAN	MRPL38	Yes	NA	NA	NA	NA	NA	NA	NA	NA	NA	NA	NA	NA	NA	NA	NA	NA	NA	NA	NA	NA	Yes	NA	NA	NA	NA	NA	NA	NA
-0.339952	0.000725	-0.0941244	0.415842	RM36_HUMAN	MRPL36	Yes	NA	NA	NA	NA	NA	NA	NA	NA	NA	NA	NA	NA	NA	NA	NA	NA	NA	NA	NA	NA	Yes	NA	NA	NA	NA	NA	NA	NA
-0.000901	0.986435	0.0854403	0.0388854	RM33_HUMAN	MRPL33	Yes	NA	NA	NA	NA	NA	NA	NA	NA	NA	NA	NA	NA	NA	NA	NA	NA	NA	NA	NA	NA	Yes	NA	NA	NA	NA	NA	NA	NA
0.287798	0.000194	0.133774	0.00976269	RM32_HUMAN	MRPL32	Yes	NA	NA	NA	NA	NA	NA	NA	NA	NA	NA	NA	NA	NA	NA	NA	NA	NA	NA	NA	NA	Yes	NA	NA	NA	NA	NA	NA	NA
-0.229787	0.000627	-0.106974	0.0391327	RM30_HUMAN	MRPL30	Yes	NA	NA	NA	NA	NA	NA	NA	NA	NA	NA	NA	NA	NA	NA	NA	NA	NA	NA	NA	NA	Yes	NA	NA	NA	NA	NA	NA	NA
0.183842	0.00121669	0.0677894	0.0555684	RM03_HUMAN	MRPL3	Yes	NA	NA	NA	NA	NA	NA	NA	NA	NA	NA	NA	NA	NA	NA	NA	NA	NA	NA	NA	NA	Yes	NA	NA	NA	NA	NA	NA	NA
-0.0420302	0.304827	-0.0748741	0.0773585	RM27_HUMAN	MRPL27	Yes	NA	NA	NA	NA	NA	NA	NA	NA	NA	NA	NA	NA	NA	NA	NA	NA	NA	NA	NA	NA	Yes	NA	NA	NA	NA	NA	NA	NA
0.418048	4.01e-05	0.112862	0.0576599	RM24_HUMAN	MRPL24	Yes	NA	NA	NA	NA	NA	NA	NA	NA	NA	NA	NA	NA	NA	NA	NA	NA	NA	NA	NA	NA	Yes	NA	NA	NA	NA	NA	NA	NA
0.0254624	0.582645	-0.0539308	0.268392	RM22_HUMAN	MRPL22	Yes	NA	NA	NA	NA	NA	NA	NA	NA	NA	NA	NA	NA	NA	NA	NA	NA	NA	NA	NA	NA	Yes	NA	NA	NA	NA	NA	NA	NA
-0.151992	0.0070426	-0.0784542	0.085753	RM21_HUMAN	MRPL21	Yes	NA	NA	NA	NA	NA	NA	NA	NA	NA	NA	NA	NA	NA	NA	NA	NA	NA	NA	NA	NA	Yes	NA	NA	NA	NA	NA	NA	NA
0.124317	0.0417959	0.050654	0.332579	RM20_HUMAN	MRPL20	Yes	NA	NA	NA	NA	NA	NA	NA	NA	NA	NA	NA	NA	NA	NA	NA	NA	NA	NA	NA	NA	Yes	NA	NA	NA	NA	NA	NA	NA
0.424187	0.000126	0.249236	0.00232742	RM19_HUMAN	MRPL19	Yes	NA	NA	NA	NA	NA	NA	NA	NA	NA	NA	NA	NA	NA	NA	NA	NA	NA	NA	NA	NA	Yes	NA	NA	NA	NA	NA	NA	NA
0.189785	0.0108181	0.0585727	0.17238	RM16_HUMAN	MRPL16	Yes	NA	NA	NA	NA	NA	NA	NA	NA	NA	NA	NA	NA	NA	NA	NA	NA	NA	NA	NA	NA	Yes	NA	NA	NA	NA	NA	NA	NA
-0.0217054	0.641323	-0.00502465	0.911167	RM15_HUMAN	MRPL15	Yes	NA	NA	NA	NA	NA	NA	NA	NA	NA	NA	NA	NA	NA	NA	NA	NA	NA	NA	NA	NA	Yes	NA	NA	NA	NA	NA	NA	NA
-0.0441443	0.26042	-0.202601	0.000395	RM14_HUMAN	MRPL14	Yes	NA	NA	NA	NA	NA	NA	NA	NA	NA	NA	NA	NA	NA	NA	NA	NA	NA	NA	NA	NA	Yes	NA	NA	NA	NA	NA	NA	NA
-0.0520055	0.190471	0.00903135	0.780272	RM13_HUMAN	MRPL13	Yes	NA	NA	NA	NA	NA	NA	NA	NA	NA	NA	NA	NA	NA	NA	NA	NA	NA	NA	NA	NA	Yes	NA	NA	NA	NA	NA	NA	NA
-0.142139	0.0171297	-0.065106	0.102532	RM12_HUMAN	MRPL12	Yes	NA	NA	NA	NA	NA	NA	NA	NA	NA	NA	NA	NA	NA	NA	NA	NA	NA	NA	NA	NA	Yes	NA	NA	NA	NA	NA	NA	NA
-0.441109	6.65e-06	-0.31989	3.89e-05	RM11_HUMAN	MRPL11	Yes	NA	NA	NA	NA	NA	NA	NA	NA	NA	NA	NA	NA	NA	NA	NA	NA	NA	NA	NA	NA	Yes	NA	NA	NA	NA	NA	NA	NA
-0.300287	7.67e-05	-0.20893	0.000824	RM01_HUMAN	MRPL1	Yes	NA	NA	NA	NA	NA	NA	NA	NA	NA	NA	NA	NA	NA	NA	NA	NA	NA	NA	NA	NA	Yes	NA	NA	NA	NA	NA	NA	NA
-0.0424442	0.365347	-0.0638409	0.171803	MRM3_HUMAN	MRM3	Yes	NA	NA	NA	NA	NA	NA	NA	NA	NA	NA	NA	NA	NA	NA	NA	NA	NA	NA	Yes	NA	NA	NA	NA	NA	NA	NA	NA	NA
0.309306	0.00349166	0.150477	0.102248	MRM1_HUMAN	MRM1	Yes	NA	NA	NA	NA	NA	NA	NA	NA	NA	NA	NA	NA	NA	NA	NA	NA	NA	NA	Yes	NA	NA	NA	NA	NA	NA	NA	NA	NA
-0.106762	0.0325586	0.177881	0.00212816	THTM_HUMAN	MPST	Yes	NA	NA	NA	NA	NA	NA	NA	NA	NA	NA	NA	NA	NA	NA	NA	NA	NA	NA	NA	NA	NA	NA	NA	NA	NA	NA	Yes	NA
0.0331861	0.54505	0.11797	0.0343827	MPPB_HUMAN	MPPB	Yes	NA	NA	NA	NA	NA	NA	NA	NA	NA	NA	NA	NA	NA	NA	NA	Yes	NA	NA	NA	NA	NA	NA	NA	NA	NA	NA	NA	NA
-0.151349	0.0027026	0.129561	0.0054698	MPPA_HUMAN	MPPA	Yes	NA	NA	NA	NA	NA	NA	NA	NA	NA	NA	NA	NA	NA	NA	NA	Yes	NA	NA	NA	NA	NA	NA	NA	NA	NA	NA	NA	NA
-0.034204	0.342234	0.00670966	0.839574	3MG_HUMAN	MPG	Yes	NA	NA	NA	NA	NA	NA	NA	NA	NA	NA	NA	NA	NA	NA	NA	NA	NA	Yes	NA	NA	NA	NA	NA	NA	NA	NA	NA	NA
0.40809	4.46e-06	0.188287	0.00152676	MMAD_HUMAN	MMADHC	Yes	NA	NA	NA	NA	NA	NA	NA	NA	NA	NA	NA	Yes	NA	NA	NA	NA	NA	NA	NA	NA	NA	NA	NA	NA	NA	NA	NA	NA
-0.230344	0.000148	-0.0684246	0.0746873	MMAB_HUMAN	MMAB	Yes	NA	NA	NA	NA	NA	NA	NA	NA	NA	NA	NA	Yes	NA	NA	NA	NA	NA	NA	NA	NA	NA	NA	NA	NA	NA	NA	NA	NA
0.0693	0.244534	0.190748	0.00204158	DCMC_HUMAN	MLYCD	Yes	NA	NA	NA	NA	NA	NA	Yes	NA	NA	NA	NA	NA	NA	NA	NA	NA	NA	NA	NA	NA	NA	NA	NA	NA	NA	NA	NA	NA
-0.401428	1.16e-05	-0.0367246	0.26659	SIM20_HUMAN	MITRAC7	Yes	NA	NA	Yes	NA	NA	NA	NA	NA	NA	NA	NA	NA	NA	NA	NA	NA	NA	NA	NA	NA	NA	NA	NA	NA	NA	NA	NA	NA
0.14734	0.00584351	0.0718185	0.0588711	MIPEP_HUMAN	MIPEP	Yes	NA	NA	NA	NA	NA	NA	NA	NA	NA	NA	NA	NA	NA	NA	NA	Yes	NA	NA	NA	NA	NA	NA	NA	NA	NA	NA	NA	NA
0.0982697	0.0370058	-0.0427539	0.291358	MIGA2_HUMAN	MIGA2	Yes	Yes	NA	NA	NA	NA	NA	NA	NA	NA	NA	NA	NA	NA	NA	NA	NA	NA	NA	NA	NA	NA	NA	NA	NA	NA	NA	NA	NA
0.0944275	0.0485947	-0.0253245	0.43267	MICU2_HUMAN	MICU2	Yes	NA	NA	NA	NA	NA	NA	NA	NA	NA	NA	NA	NA	NA	NA	NA	NA	NA	NA	NA	NA	NA	NA	Yes	NA	NA	NA	NA	NA
0.127307	0.00907303	0.0908178	0.0228732	MICU1_HUMAN	MICU1	Yes	NA	NA	NA	NA	NA	NA	NA	NA	NA	NA	NA	NA	NA	NA	NA	NA	NA	NA	NA	NA	NA	NA	Yes	NA	NA	NA	NA	NA
0.183165	0.000445	0.162617	0.000964	MIC27_HUMAN	MIC27	Yes	Yes	NA	NA	NA	NA	NA	NA	NA	NA	NA	NA	NA	NA	NA	NA	NA	NA	NA	NA	NA	NA	NA	NA	NA	NA	NA	NA	NA
-0.184919	0.00963542	-0.0588113	0.470621	MIC25_HUMAN	MIC25	Yes	Yes	NA	NA	NA	NA	NA	NA	NA	NA	NA	NA	NA	NA	NA	NA	NA	NA	NA	NA	NA	NA	NA	NA	NA	NA	NA	NA	NA
-0.2594	0.000233	-0.125111	0.0189274	MIC13_HUMAN	MIC13	Yes	Yes	NA	NA	NA	NA	NA	NA	NA	NA	NA	NA	NA	NA	NA	NA	NA	NA	NA	NA	NA	NA	NA	NA	NA	NA	NA	NA	NA
-0.577572	5.89e-07	-0.254906	0.000547	MIC10_HUMAN	MIC10	Yes	Yes	NA	NA	NA	NA	NA	NA	NA	NA	NA	NA	NA	NA	NA	NA	NA	NA	NA	NA	NA	NA	NA	NA	NA	NA	NA	NA	NA
-0.0569886	0.255611	0.00378726	0.921553	MFN2_HUMAN	MFN2	Yes	Yes	NA	NA	NA	NA	NA	NA	NA	NA	NA	NA	NA	NA	NA	NA	NA	NA	NA	NA	NA	NA	NA	NA	NA	NA	NA	NA	NA
-0.0761409	0.175806	0.0748096	0.167145	MFN1_HUMAN	MFN1	Yes	Yes	NA	NA	NA	NA	NA	NA	NA	NA	NA	NA	NA	NA	NA	NA	NA	NA	NA	NA	NA	NA	NA	NA	NA	NA	NA	NA	NA
0.113231	0.0556463	0.117871	0.0676933	METL9_HUMAN	METTL9	Yes	NA	NA	NA	NA	NA	NA	NA	NA	NA	NA	NA	NA	NA	NA	NA	NA	NA	NA	NA	NA	NA	NA	NA	NA	NA	NA	NA	Yes
-0.0183861	0.638241	0.0703592	0.127966	MECR_HUMAN	MECR	Yes	NA	NA	NA	NA	NA	NA	NA	Yes	NA	NA	NA	NA	NA	NA	NA	NA	NA	NA	NA	NA	NA	NA	NA	NA	NA	NA	NA	NA
0.221739	0.000238	0.19203	0.000444	MAOM_HUMAN	ME2	Yes	NA	NA	NA	NA	NA	Yes	NA	NA	NA	NA	NA	NA	NA	NA	NA	NA	NA	NA	NA	NA	NA	NA	NA	NA	NA	NA	NA	NA
-0.197723	0.00163772	-0.143877	0.00680202	MCUR1_HUMAN	MCUR1	Yes	NA	NA	NA	NA	NA	NA	NA	NA	NA	NA	NA	NA	NA	Yes	NA	NA	NA	NA	NA	NA	NA	NA	NA	NA	NA	NA	NA	NA
-0.310733	0.000693	-0.137941	0.0249014	MCU_HUMAN	MCU	Yes	NA	NA	NA	NA	NA	NA	NA	NA	NA	NA	NA	NA	NA	Yes	NA	NA	NA	NA	NA	NA	NA	NA	NA	NA	NA	NA	NA	NA
-0.248499	0.00252201	0.0235558	0.772571	MCL1_HUMAN	MCL1	Yes	NA	NA	NA	NA	NA	NA	NA	NA	NA	NA	NA	NA	NA	NA	NA	NA	NA	NA	NA	NA	NA	NA	NA	NA	NA	Yes	NA	NA
0.0324537	0.524902	0.141666	0.0205094	MCCA_HUMAN	MCCC1	Yes	NA	NA	NA	NA	NA	NA	NA	NA	NA	Yes	NA	NA	NA	NA	NA	NA	NA	NA	NA	NA	NA	NA	NA	NA	NA	NA	NA	NA
0.26808	0.000307	0.16794	0.00118866	FABD_HUMAN	MCAT	Yes	NA	NA	NA	NA	NA	NA	NA	Yes	NA	NA	NA	NA	NA	NA	NA	NA	NA	NA	NA	NA	NA	NA	NA	NA	NA	NA	NA	NA
0.120177	0.00802276	0.0848206	0.0308808	MAVS_HUMAN	MAVS	Yes	NA	NA	NA	NA	NA	NA	NA	NA	NA	NA	NA	NA	NA	NA	NA	NA	NA	NA	NA	NA	NA	NA	Yes	NA	NA	NA	NA	NA
0.30577	0.00462963	0.267621	0.000869	SYMM_HUMAN	MARS2	Yes	NA	NA	NA	NA	NA	NA	NA	NA	NA	NA	NA	NA	NA	NA	NA	NA	NA	NA	NA	Yes	NA	NA	NA	NA	NA	NA	NA	NA
-0.170656	0.0888691	0.194848	0.0233275	MAIP1_HUMAN	MAIP1	Yes	NA	NA	NA	NA	NA	NA	NA	NA	NA	NA	NA	NA	NA	NA	NA	Yes	NA	NA	NA	NA	NA	NA	NA	NA	NA	NA	NA	NA
-0.121544	0.0117891	0.0653744	0.113004	MACD1_HUMAN	MACROD1	Yes	NA	NA	NA	NA	NA	NA	NA	NA	NA	NA	NA	NA	NA	NA	NA	NA	NA	NA	NA	NA	NA	NA	Yes	NA	NA	NA	NA	NA
-0.403915	5.43e-06	-0.211117	0.000437	LYRM1_HUMAN	LYRM1	Yes	NA	NA	NA	NA	NA	NA	NA	NA	NA	NA	NA	NA	NA	NA	NA	NA	NA	NA	NA	NA	NA	NA	NA	NA	NA	Yes	NA	NA
0.0708922	0.210392	0.241764	0.00191411	LYPL1_HUMAN	LYPLAL1	Yes	NA	NA	NA	NA	NA	NA	NA	NA	NA	NA	NA	NA	NA	NA	NA	NA	NA	NA	NA	NA	NA	NA	NA	NA	NA	NA	Yes	NA
-0.224831	0.000124	-0.0323945	0.330173	LYPA1_HUMAN	LYPLA1	Yes	NA	NA	NA	NA	NA	NA	Yes	NA	NA	NA	NA	NA	NA	NA	NA	NA	NA	NA	NA	NA	NA	NA	NA	NA	NA	NA	NA	NA
0.206572	0.00496395	0.172371	0.0120518	LMO7_HUMAN	LMO7	Yes	NA	NA	NA	NA	NA	NA	NA	NA	NA	NA	NA	NA	NA	NA	NA	NA	NA	NA	NA	NA	NA	NA	NA	NA	NA	NA	Yes	NA
0.323307	7.18e-06	0.0709009	0.0575085	DNLI3_HUMAN	LIG3	Yes	NA	NA	NA	NA	NA	NA	NA	NA	NA	NA	NA	NA	NA	NA	NA	NA	NA	Yes	NA	NA	NA	NA	NA	NA	NA	NA	NA	NA
0.129334	0.029503	0.141723	0.00956553	LIAS_HUMAN	LIAS	Yes	NA	NA	NA	NA	NA	NA	NA	NA	NA	NA	NA	NA	NA	NA	NA	NA	NA	NA	NA	NA	NA	NA	NA	NA	NA	NA	Yes	NA
-0.162268	0.00442143	-0.151162	0.00774222	LETM1_HUMAN	LETM1	Yes	NA	NA	NA	NA	NA	NA	NA	NA	NA	NA	NA	NA	NA	Yes	NA	NA	NA	NA	NA	NA	NA	NA	NA	NA	NA	NA	NA	NA
-0.482595	9.3e-07	-0.277849	0.000113	SYLM_HUMAN	LARS2	Yes	NA	NA	NA	NA	NA	NA	NA	NA	NA	NA	NA	NA	NA	NA	NA	NA	NA	NA	NA	Yes	NA	NA	NA	NA	NA	NA	NA	NA
0.211044	0.000315	0.0938486	0.0222528	AMPL_HUMAN	LAP3	Yes	NA	NA	NA	NA	NA	NA	NA	NA	NA	NA	NA	NA	NA	NA	NA	Yes	NA	NA	NA	NA	NA	NA	NA	NA	NA	NA	NA	NA
-0.121889	0.0160544	0.0845967	0.0597898	LACB2_HUMAN	LACTB2	Yes	NA	NA	NA	NA	NA	NA	NA	NA	NA	NA	NA	NA	NA	NA	NA	NA	NA	NA	Yes	NA	NA	NA	NA	NA	NA	NA	NA	NA
0.168123	0.0263006	-0.128882	0.0612658	LACTB_HUMAN	LACTB	Yes	NA	NA	NA	NA	NA	NA	NA	NA	NA	NA	NA	NA	NA	NA	NA	NA	Yes	NA	NA	NA	NA	NA	NA	NA	NA	NA	NA	NA
-0.103304	0.0298006	-0.0502502	0.150724	L2HDH_HUMAN	L2HGDH	Yes	NA	NA	NA	Yes	NA	NA	NA	NA	NA	NA	NA	NA	NA	NA	NA	NA	NA	NA	NA	NA	NA	NA	NA	NA	NA	NA	NA	NA
0.156438	0.00466269	0.189438	0.00175652	KAT3_HUMAN	KYAT3	Yes	NA	NA	NA	NA	NA	NA	NA	NA	NA	Yes	NA	NA	NA	NA	NA	NA	NA	NA	NA	NA	NA	NA	NA	NA	NA	NA	NA	NA
0.7455	6.65e-06	0.314865	0.000283	KIFC3_HUMAN	KIFC3	Yes	NA	NA	NA	NA	NA	NA	NA	NA	NA	NA	NA	NA	NA	NA	NA	NA	NA	NA	NA	NA	NA	NA	NA	NA	NA	NA	Yes	NA
0.124257	0.0170749	-0.100616	0.0275767	KIF23_HUMAN	KIF23	Yes	NA	NA	NA	NA	NA	NA	NA	NA	NA	NA	NA	NA	NA	NA	NA	NA	NA	NA	NA	NA	NA	NA	NA	NA	NA	NA	Yes	NA
0.0507535	0.214689	0.138263	0.0242267	P33MX_HUMAN	KIAA1191	Yes	NA	NA	NA	NA	NA	NA	NA	NA	NA	NA	NA	NA	NA	NA	NA	NA	NA	NA	NA	NA	NA	NA	NA	NA	NA	NA	NA	Yes
-0.528622	4.2e-06	-0.215003	0.00447704	LYRM4_HUMAN	ISD11	Yes	NA	NA	NA	NA	NA	NA	NA	NA	NA	NA	NA	NA	Yes	NA	NA	NA	NA	NA	NA	NA	NA	NA	NA	NA	NA	NA	NA	NA
-0.147603	0.00455219	0.0181594	0.624174	ISCU_HUMAN	ISCU	Yes	NA	NA	NA	NA	NA	NA	NA	NA	NA	NA	NA	NA	Yes	NA	NA	NA	NA	NA	NA	NA	NA	NA	NA	NA	NA	NA	NA	NA
-0.100372	0.0468541	-0.105545	0.0259392	ISCA1_HUMAN	ISCA1	Yes	NA	NA	NA	NA	NA	NA	NA	NA	NA	NA	NA	NA	Yes	NA	NA	NA	NA	NA	NA	NA	NA	NA	NA	NA	NA	NA	NA	NA
-0.167875	0.0069254	-0.171639	0.028006	IDH3G_HUMAN	IDH3G	Yes	NA	NA	NA	NA	NA	Yes	NA	NA	NA	NA	NA	NA	NA	NA	NA	NA	NA	NA	NA	NA	NA	NA	NA	NA	NA	NA	NA	NA
0.10276	0.0460416	-0.045092	0.260698	IDHP_HUMAN	IDH2	Yes	NA	NA	NA	NA	NA	Yes	NA	NA	NA	NA	NA	NA	NA	NA	NA	NA	NA	NA	NA	NA	NA	NA	NA	NA	NA	NA	NA	NA
-0.0317098	0.469223	0.0556713	0.173631	IDE_HUMAN	IDE	Yes	NA	NA	NA	NA	NA	NA	NA	NA	NA	NA	NA	NA	NA	NA	NA	NA	NA	NA	NA	NA	NA	NA	Yes	NA	NA	NA	NA	NA
0.0555699	0.221927	0.0704173	0.0717246	SYIM_HUMAN	IARS2	Yes	NA	NA	NA	NA	NA	NA	NA	NA	NA	NA	NA	NA	NA	NA	NA	NA	NA	NA	NA	Yes	NA	NA	NA	NA	NA	NA	NA	NA
0.025504	0.489071	0.0425644	0.241612	HTAI2_HUMAN	HTATIP2	Yes	NA	NA	NA	NA	NA	NA	NA	NA	NA	NA	NA	NA	NA	NA	NA	NA	NA	NA	NA	NA	NA	NA	NA	NA	NA	Yes	NA	NA
-0.853533	9.93e-08	-0.43378	3.42e-05	CH10_HUMAN	HSP10	Yes	NA	NA	NA	NA	NA	NA	NA	NA	NA	NA	NA	NA	NA	NA	NA	Yes	NA	NA	NA	NA	NA	NA	NA	NA	NA	NA	NA	NA
-0.163721	0.00603032	-0.171942	0.000641	HSDL2_HUMAN	HSDL2	Yes	NA	NA	NA	NA	NA	NA	NA	NA	NA	NA	NA	NA	NA	NA	NA	NA	NA	NA	NA	NA	NA	NA	NA	NA	NA	NA	NA	Yes
-0.13131	0.281142	-0.126994	0.031945	DHB7_HUMAN	HSD17B7	Yes	NA	NA	NA	NA	NA	NA	Yes	NA	NA	NA	NA	NA	NA	NA	NA	NA	NA	NA	NA	NA	NA	NA	NA	NA	NA	NA	NA	NA
-0.0779853	0.146256	0.00605397	0.894747	HSC20_HUMAN	HSCB	Yes	NA	NA	NA	NA	NA	NA	NA	NA	NA	NA	NA	NA	Yes	NA	NA	NA	NA	NA	NA	NA	NA	NA	NA	NA	NA	NA	NA	NA
-0.268885	0.0420226	-0.424033	0.00381158	HPDL_HUMAN	HPDL	Yes	NA	NA	NA	NA	NA	NA	NA	NA	NA	NA	NA	NA	NA	NA	NA	NA	NA	NA	NA	NA	NA	NA	NA	NA	NA	NA	NA	Yes
-0.0171546	0.710203	0.10355	0.0273121	HMGCL_HUMAN	HMGCL	Yes	NA	NA	NA	Yes	NA	NA	NA	NA	NA	NA	NA	NA	NA	NA	NA	NA	NA	NA	NA	NA	NA	NA	NA	NA	NA	NA	NA	NA
0.0869649	0.133121	0.209522	0.00014	3HIDH_HUMAN	HIBADH	Yes	NA	NA	NA	NA	NA	NA	NA	NA	NA	Yes	NA	NA	NA	NA	NA	NA	NA	NA	NA	NA	NA	NA	NA	NA	NA	NA	NA	NA
0.096577	0.0702074	-0.14672	0.0134256	ALR_HUMAN	HERV1	Yes	NA	NA	NA	NA	NA	NA	NA	NA	NA	NA	NA	NA	Yes	NA	NA	NA	NA	NA	NA	NA	NA	NA	NA	NA	NA	NA	NA	NA
-0.0633565	0.11226	0.0446568	0.240922	HEBP1_HUMAN	HEBP1	Yes	NA	NA	NA	NA	NA	NA	NA	NA	NA	NA	NA	NA	NA	NA	NA	NA	NA	NA	NA	NA	NA	NA	NA	NA	NA	NA	Yes	NA
0.0949387	0.0519744	0.0960007	0.054574	HDHD5_HUMAN	HDHD5	Yes	NA	NA	NA	NA	NA	NA	NA	NA	NA	NA	NA	NA	NA	NA	NA	NA	NA	NA	NA	NA	NA	NA	NA	NA	NA	NA	NA	Yes
0.125325	0.0102834	0.0675421	0.0725833	CCHL_HUMAN	HCCS	Yes	NA	NA	NA	NA	NA	NA	NA	NA	NA	NA	NA	NA	NA	NA	NA	NA	NA	NA	NA	NA	NA	NA	NA	NA	NA	NA	Yes	NA
0.297887	5.03e-05	0.161381	0.00233337	SYHM_HUMAN	HARS2	Yes	NA	NA	NA	NA	NA	NA	NA	NA	NA	NA	NA	NA	NA	NA	NA	NA	NA	NA	NA	Yes	NA	NA	NA	NA	NA	NA	NA	NA
0.189601	0.00399734	0.184478	0.000634	ECHA_HUMAN	HADHA	Yes	NA	NA	NA	NA	NA	NA	NA	Yes	NA	NA	NA	NA	NA	NA	NA	NA	NA	NA	NA	NA	NA	NA	NA	NA	NA	NA	NA	NA
-0.340103	9.57e-05	-0.213281	0.00154525	HCDH_HUMAN	HADH	Yes	NA	NA	NA	NA	NA	NA	NA	Yes	NA	NA	NA	NA	NA	NA	NA	NA	NA	NA	NA	NA	NA	NA	NA	NA	NA	NA	NA	NA
0.064943	0.127585	0.0803709	0.0290242	GTPBA_HUMAN	GTPBP10	Yes	NA	NA	NA	NA	NA	NA	NA	NA	NA	NA	NA	NA	NA	NA	NA	NA	NA	NA	NA	NA	NA	NA	NA	NA	NA	NA	NA	Yes
-0.0270362	0.513332	0.0556438	0.175939	MAAI_HUMAN	GSTZ1	Yes	NA	NA	NA	NA	NA	NA	NA	NA	NA	Yes	NA	NA	NA	NA	NA	NA	NA	NA	NA	NA	NA	NA	NA	NA	NA	NA	NA	NA
-0.0227167	0.581555	0.0481639	0.195249	GSTK1_HUMAN	GSTK1	Yes	NA	NA	NA	NA	NA	NA	NA	NA	NA	NA	NA	NA	NA	NA	NA	NA	NA	NA	NA	NA	NA	NA	NA	Yes	NA	NA	NA	NA
-0.321398	9.63e-05	0.00854164	0.882884	GRPE1_HUMAN	GRPEL1	Yes	NA	NA	NA	NA	NA	NA	NA	NA	NA	NA	NA	NA	NA	NA	Yes	NA	NA	NA	NA	NA	NA	NA	NA	NA	NA	NA	NA	NA
-0.117292	0.0152202	0.108988	0.0138896	GRHPR_HUMAN	GRHPR	Yes	NA	NA	NA	NA	NA	NA	NA	NA	NA	NA	NA	NA	NA	NA	NA	NA	NA	NA	NA	NA	NA	NA	NA	NA	NA	NA	Yes	NA
0.109851	0.0865562	-0.191718	0.00348889	GPX4_HUMAN	GPX4	Yes	NA	NA	NA	NA	NA	NA	NA	NA	NA	NA	NA	NA	NA	NA	NA	NA	NA	NA	NA	NA	NA	NA	NA	Yes	NA	NA	NA	NA
0.478957	4.24e-07	0.134034	0.00449382	ALAT2_HUMAN	GPT2	Yes	NA	NA	NA	NA	NA	NA	NA	NA	NA	Yes	NA	NA	NA	NA	NA	NA	NA	NA	NA	NA	NA	NA	NA	NA	NA	NA	NA	NA
0.156548	0.00403062	0.0282561	0.431851	GPDM_HUMAN	GPD2	Yes	NA	NA	NA	Yes	NA	NA	NA	NA	NA	NA	NA	NA	NA	NA	NA	NA	NA	NA	NA	NA	NA	NA	NA	NA	NA	NA	NA	NA
0.27175	0.00226291	0.200862	0.0120273	GPAT1_HUMAN	GPAM	Yes	NA	NA	NA	NA	NA	NA	NA	NA	Yes	NA	NA	NA	NA	NA	NA	NA	NA	NA	NA	NA	NA	NA	NA	NA	NA	NA	NA	NA
-0.27651	0.00178344	-0.019013	0.72707	AATM_HUMAN	GOT2	Yes	NA	NA	NA	NA	NA	NA	NA	NA	NA	Yes	NA	NA	NA	NA	NA	NA	NA	NA	NA	NA	NA	NA	NA	NA	NA	NA	NA	NA
0.059239	0.140419	0.0530333	0.172969	GOLP3_HUMAN	GOLPH3	Yes	NA	NA	NA	NA	NA	NA	NA	NA	NA	NA	NA	NA	NA	NA	NA	NA	NA	NA	NA	NA	NA	NA	NA	NA	NA	NA	Yes	NA
0.0441432	0.447946	0.212921	0.000196	DHE4_HUMAN	GLUD2	Yes	NA	NA	NA	NA	NA	NA	NA	NA	NA	Yes	NA	NA	NA	NA	NA	NA	NA	NA	NA	NA	NA	NA	NA	NA	NA	NA	NA	NA
-0.0273958	0.618812	0.182232	0.000759	DHE3_HUMAN	GLUD1	Yes	NA	NA	NA	NA	NA	NA	NA	NA	NA	Yes	NA	NA	NA	NA	NA	NA	NA	NA	NA	NA	NA	NA	NA	NA	NA	NA	NA	NA
0.0619498	0.240106	0.0461513	0.273482	GLSK_HUMAN	GLS	Yes	NA	NA	NA	NA	NA	NA	NA	NA	NA	Yes	NA	NA	NA	NA	NA	NA	NA	NA	NA	NA	NA	NA	NA	NA	NA	NA	NA	NA
-0.0149555	0.691922	0.0221196	0.56684	GLOD4_HUMAN	GLOD4	Yes	NA	NA	NA	NA	NA	NA	NA	NA	NA	NA	NA	NA	NA	NA	NA	NA	NA	NA	NA	NA	NA	NA	NA	NA	NA	NA	NA	Yes
0.336809	2.85e-05	-0.0114133	0.747693	GHITM_HUMAN	GHITM	Yes	Yes	NA	NA	NA	NA	NA	NA	NA	NA	NA	NA	NA	NA	NA	NA	NA	NA	NA	NA	NA	NA	NA	NA	NA	NA	NA	NA	NA
-0.0802636	0.0952834	0.0917714	0.0354231	EFGM_HUMAN	GFM1	Yes	NA	NA	NA	NA	NA	NA	NA	NA	NA	NA	NA	NA	NA	NA	NA	NA	NA	NA	NA	NA	NA	Yes	NA	NA	NA	NA	NA	NA
0.247055	0.00046	0.0445705	0.216617	GCDH_HUMAN	GCDH	Yes	NA	NA	NA	NA	NA	NA	NA	Yes	NA	NA	NA	NA	NA	NA	NA	NA	NA	NA	NA	NA	NA	NA	NA	NA	NA	NA	NA	NA
-0.0144973	0.766952	-0.0826369	0.163865	GATB_HUMAN	GATB	Yes	NA	NA	NA	NA	NA	NA	NA	NA	NA	NA	NA	NA	NA	NA	NA	NA	NA	NA	NA	Yes	NA	NA	NA	NA	NA	NA	NA	NA
0.522237	8.82e-07	0.430298	1.73e-06	GARS_HUMAN	GARS	Yes	NA	NA	NA	NA	NA	NA	NA	NA	NA	NA	NA	NA	NA	NA	NA	NA	NA	NA	NA	Yes	NA	NA	NA	NA	NA	NA	NA	NA
-0.418753	3.17e-05	-0.0842653	0.172634	FUND2_HUMAN	FUNDC2	Yes	NA	NA	NA	NA	NA	NA	NA	NA	NA	NA	NA	NA	NA	NA	NA	NA	NA	NA	NA	NA	NA	NA	NA	NA	NA	NA	NA	Yes
0.0683345	0.13205	0.0937877	0.0566551	FOLC_HUMAN	FPGS	Yes	NA	NA	NA	NA	NA	NA	NA	NA	NA	NA	NA	Yes	NA	NA	NA	NA	NA	NA	NA	NA	NA	NA	NA	NA	NA	NA	NA	NA
-0.375753	0.000147	-0.148295	0.0210931	FIS1_HUMAN	FIS1	Yes	Yes	NA	NA	NA	NA	NA	NA	NA	NA	NA	NA	NA	NA	NA	NA	NA	NA	NA	NA	NA	NA	NA	NA	NA	NA	NA	NA	NA
0.166052	0.00224397	-0.0649552	0.0754083	FUMH_HUMAN	FH	Yes	NA	NA	NA	NA	NA	Yes	NA	NA	NA	NA	NA	NA	NA	NA	NA	NA	NA	NA	NA	NA	NA	NA	NA	NA	NA	NA	NA	NA
0.134163	0.0136812	0.278823	9.96e-05	FEM1B_HUMAN	FEM1B	Yes	NA	NA	NA	NA	NA	NA	NA	NA	NA	NA	NA	NA	NA	NA	NA	NA	Yes	NA	NA	NA	NA	NA	NA	NA	NA	NA	NA	NA
0.0421354	0.368453	0.241927	0.000588	HEMH_HUMAN	FECH	Yes	NA	NA	NA	NA	NA	NA	NA	NA	NA	NA	NA	Yes	NA	NA	NA	NA	NA	NA	NA	NA	NA	NA	NA	NA	NA	NA	NA	NA
-0.124091	0.0146059	-0.0182225	0.624936	FAKD5_HUMAN	FASTKD5	Yes	NA	NA	NA	NA	NA	NA	NA	NA	NA	NA	NA	NA	NA	NA	NA	NA	NA	NA	Yes	NA	NA	NA	NA	NA	NA	NA	NA	NA
0.271494	6.73e-05	0.0665622	0.141397	FAKD2_HUMAN	FASTKD2	Yes	NA	NA	NA	NA	NA	NA	NA	NA	NA	NA	NA	NA	NA	NA	NA	NA	NA	NA	NA	NA	NA	Yes	NA	NA	NA	NA	NA	NA
-0.341548	0.000225	0.154319	0.0383588	F210B_HUMAN	FAM210B	Yes	NA	NA	NA	NA	NA	NA	NA	NA	NA	NA	NA	NA	NA	NA	NA	NA	NA	NA	NA	NA	NA	NA	NA	NA	NA	NA	Yes	NA
-0.159713	0.0024982	-0.0208141	0.544916	F210A_HUMAN	FAM210A	Yes	NA	NA	NA	NA	NA	NA	NA	NA	NA	NA	NA	NA	NA	NA	NA	NA	NA	NA	NA	NA	NA	NA	NA	NA	NA	NA	NA	Yes
-0.23789	0.00237562	-0.0355783	0.546869	F162A_HUMAN	FAM162A	Yes	NA	NA	NA	NA	NA	NA	NA	NA	NA	NA	NA	NA	NA	NA	NA	NA	NA	NA	NA	NA	NA	NA	NA	NA	NA	Yes	NA	NA
-0.261012	0.00350804	-0.117227	0.137636	F136A_HUMAN	FAM136A	Yes	NA	NA	NA	NA	NA	NA	NA	NA	NA	NA	NA	NA	NA	NA	NA	NA	NA	NA	NA	NA	NA	NA	NA	NA	NA	NA	NA	Yes
0.155731	0.0070768	0.145348	0.0389104	FAH2B_HUMAN	FAHD2B	Yes	NA	NA	NA	NA	NA	NA	NA	NA	NA	NA	NA	NA	NA	NA	NA	NA	NA	NA	NA	NA	NA	NA	NA	NA	NA	NA	NA	Yes
0.0821551	0.0641685	0.0731473	0.0622271	FAHD1_HUMAN	FAHD1	Yes	NA	NA	NA	Yes	NA	NA	NA	NA	NA	NA	NA	NA	NA	NA	NA	NA	NA	NA	NA	NA	NA	NA	NA	NA	NA	NA	NA	NA
0.0552178	0.147893	-0.00956343	0.785244	EXD2_HUMAN	EXD2	Yes	NA	NA	NA	NA	NA	NA	NA	NA	NA	NA	NA	NA	NA	NA	NA	NA	NA	Yes	NA	NA	NA	NA	NA	NA	NA	NA	NA	NA
-0.389947	2.2e-05	-0.0225261	0.613158	ETFD_HUMAN	ETFDH	Yes	NA	NA	NA	NA	NA	NA	NA	Yes	NA	NA	NA	NA	NA	NA	NA	NA	NA	NA	NA	NA	NA	NA	NA	NA	NA	NA	NA	NA
-0.404747	1.53e-06	-0.147064	0.00179977	ETFB_HUMAN	ETFB	Yes	NA	NA	NA	NA	NA	NA	NA	Yes	NA	NA	NA	NA	NA	NA	NA	NA	NA	NA	NA	NA	NA	NA	NA	NA	NA	NA	NA	NA
0.0348092	0.359366	0.0450247	0.319887	ERAL1_HUMAN	ERAL1	Yes	NA	NA	NA	NA	NA	NA	NA	NA	NA	NA	NA	NA	NA	NA	NA	NA	NA	NA	NA	NA	NA	Yes	NA	NA	NA	NA	NA	NA
0.206914	0.000314	0.107024	0.0146015	ENOF1_HUMAN	ENOSF1	Yes	NA	NA	NA	Yes	NA	NA	NA	NA	NA	NA	NA	NA	NA	NA	NA	NA	NA	NA	NA	NA	NA	NA	NA	NA	NA	NA	NA	NA
-0.227469	0.000957	-0.156107	0.00256346	NUCG_HUMAN	ENDOG	Yes	NA	NA	NA	NA	NA	NA	NA	NA	NA	NA	NA	NA	NA	NA	NA	NA	NA	Yes	NA	NA	NA	NA	NA	NA	NA	NA	NA	NA
0.29832	1.23e-05	0.0597816	0.0938432	RNZ2_HUMAN	ELAC2	Yes	NA	NA	NA	NA	NA	NA	NA	NA	NA	NA	NA	NA	NA	NA	NA	NA	NA	NA	NA	Yes	NA	NA	NA	NA	NA	NA	NA	NA
-0.107783	0.0169351	0.0830655	0.0506579	ECSIT_HUMAN	ECSIT	Yes	NA	NA	Yes	NA	NA	NA	NA	NA	NA	NA	NA	NA	NA	NA	NA	NA	NA	NA	NA	NA	NA	NA	NA	NA	NA	NA	NA	NA
-0.0747809	0.0837093	0.0267644	0.417241	ECI2_HUMAN	ECI2	Yes	NA	NA	NA	NA	NA	NA	Yes	NA	NA	NA	NA	NA	NA	NA	NA	NA	NA	NA	NA	NA	NA	NA	NA	NA	NA	NA	NA	NA
-0.842232	1.76e-08	-0.111569	0.0370763	ECI1_HUMAN	ECI1	Yes	NA	NA	NA	NA	NA	NA	NA	Yes	NA	NA	NA	NA	NA	NA	NA	NA	NA	NA	NA	NA	NA	NA	NA	NA	NA	NA	NA	NA
-0.165849	0.00487529	-0.171947	0.00528195	ECHM_HUMAN	ECHS1	Yes	NA	NA	NA	NA	NA	NA	NA	Yes	NA	NA	NA	NA	NA	NA	NA	NA	NA	NA	NA	NA	NA	NA	NA	NA	NA	NA	NA	NA
0.12746	0.0216319	0.204897	0.000392	ECH1_HUMAN	ECH1	Yes	NA	NA	NA	NA	NA	NA	NA	Yes	NA	NA	NA	NA	NA	NA	NA	NA	NA	NA	NA	NA	NA	NA	NA	NA	NA	NA	NA	NA
-0.00160038	0.972233	0.0201247	0.555733	DUS11_HUMAN	DUSP11	Yes	NA	NA	NA	NA	NA	NA	NA	NA	NA	NA	NA	NA	NA	NA	NA	NA	NA	NA	Yes	NA	NA	NA	NA	NA	NA	NA	NA	NA
0.259536	5.84e-05	0.153007	0.00213258	DUS2L_HUMAN	DUS2	Yes	NA	NA	NA	NA	NA	NA	NA	NA	NA	NA	NA	NA	NA	NA	NA	NA	NA	NA	NA	Yes	NA	NA	NA	NA	NA	NA	NA	NA
-0.488556	1.43e-06	-0.391737	1.04e-05	KTHY_HUMAN	DTYMK	Yes	NA	NA	NA	NA	NA	NA	NA	NA	NA	NA	Yes	NA	NA	NA	NA	NA	NA	NA	NA	NA	NA	NA	NA	NA	NA	NA	NA	NA
-0.0507786	0.182277	0.0454457	0.323771	DTD1_HUMAN	DTD1	Yes	NA	NA	NA	NA	NA	NA	NA	NA	NA	NA	NA	NA	NA	NA	NA	NA	NA	NA	NA	Yes	NA	NA	NA	NA	NA	NA	NA	NA
0.0723124	0.217775	-0.313372	0.000599	DNMT1_HUMAN	DNMT1	Yes	NA	NA	NA	NA	NA	NA	NA	NA	NA	NA	NA	NA	NA	NA	NA	NA	NA	Yes	NA	NA	NA	NA	NA	NA	NA	NA	NA	NA
-0.403536	6.1e-06	-0.156115	0.0030503	TIM14_HUMAN	DNAJC19	Yes	NA	NA	NA	NA	NA	NA	NA	NA	NA	NA	NA	NA	NA	NA	Yes	NA	NA	NA	NA	NA	NA	NA	NA	NA	NA	NA	NA	NA
-0.151075	0.0157049	-0.237711	0.000251	DJC15_HUMAN	DNAJC15	Yes	NA	NA	NA	NA	NA	NA	NA	NA	NA	NA	NA	NA	NA	NA	Yes	NA	NA	NA	NA	NA	NA	NA	NA	NA	NA	NA	NA	NA
0.139392	0.00452938	0.119082	0.00602618	DJC11_HUMAN	DNAJC11	Yes	Yes	NA	NA	NA	NA	NA	NA	NA	NA	NA	NA	NA	NA	NA	NA	NA	NA	NA	NA	NA	NA	NA	NA	NA	NA	NA	NA	NA
0.109377	0.0482796	-0.0207467	0.702592	DNA2_HUMAN	DNA2	Yes	NA	NA	NA	NA	NA	NA	NA	NA	NA	NA	NA	NA	NA	NA	NA	NA	NA	Yes	NA	NA	NA	NA	NA	NA	NA	NA	NA	NA
-0.154177	0.00410919	-0.0679319	0.0992223	ODO2_HUMAN	DLST	Yes	NA	NA	NA	NA	NA	Yes	NA	NA	NA	NA	NA	NA	NA	NA	NA	NA	NA	NA	NA	NA	NA	NA	NA	NA	NA	NA	NA	NA
-0.313458	0.000305	0.0838362	0.0792321	DLDH_HUMAN	DLD	Yes	NA	NA	NA	Yes	NA	NA	NA	NA	NA	NA	NA	NA	NA	NA	NA	NA	NA	NA	NA	NA	NA	NA	NA	NA	NA	NA	NA	NA
-0.282531	0.000369	-0.225118	0.0013071	ODP2_HUMAN	DLAT	Yes	NA	NA	NA	NA	Yes	NA	NA	NA	NA	NA	NA	NA	NA	NA	NA	NA	NA	NA	NA	NA	NA	NA	NA	NA	NA	NA	NA	NA
-0.516429	2.13e-06	-0.0645287	0.209078	DBLOH_HUMAN	DIABLO	Yes	NA	NA	NA	NA	NA	NA	NA	NA	NA	NA	NA	NA	NA	NA	NA	NA	NA	NA	NA	NA	NA	NA	NA	NA	NA	Yes	NA	NA
0.0945685	0.0329382	-0.0845556	0.0362442	DHTK1_HUMAN	DHTKD1	Yes	NA	NA	NA	NA	NA	NA	NA	NA	NA	NA	NA	NA	NA	NA	NA	NA	NA	NA	NA	NA	NA	NA	NA	NA	NA	NA	NA	Yes
-0.172664	0.00880483	-0.0741022	0.237518	DHRS4_HUMAN	DHRS4	Yes	NA	NA	NA	NA	NA	NA	Yes	NA	NA	NA	NA	NA	NA	NA	NA	NA	NA	NA	NA	NA	NA	NA	NA	NA	NA	NA	NA	NA
0.154528	0.0316648	0.355346	0.00693584	DHRS2_HUMAN	DHRS2	Yes	NA	NA	NA	NA	NA	NA	Yes	NA	NA	NA	NA	NA	NA	NA	NA	NA	NA	NA	NA	NA	NA	NA	NA	NA	NA	NA	NA	NA
0.077248	0.0629391	0.125552	0.0109415	PYRD_HUMAN	DHODH	Yes	NA	NA	NA	NA	NA	NA	NA	NA	NA	NA	Yes	NA	NA	NA	NA	NA	NA	NA	NA	NA	NA	NA	NA	NA	NA	NA	NA	NA
0.020265	0.607221	-0.0556897	0.151718	DYR_HUMAN	DHFR	Yes	NA	NA	NA	NA	NA	NA	NA	NA	NA	NA	NA	Yes	NA	NA	NA	NA	NA	NA	NA	NA	NA	NA	NA	NA	NA	NA	NA	NA
-0.20681	0.00395097	0.0985341	0.039541	DECR_HUMAN	DECR1	Yes	NA	NA	NA	NA	NA	NA	Yes	NA	NA	NA	NA	NA	NA	NA	NA	NA	NA	NA	NA	NA	NA	NA	NA	NA	NA	NA	NA	NA
0.0479666	0.293481	0.053608	0.247408	DDX28_HUMAN	DDX28	Yes	NA	NA	NA	NA	NA	NA	NA	NA	NA	NA	NA	NA	NA	NA	NA	NA	NA	NA	NA	NA	NA	Yes	NA	NA	NA	NA	NA	NA
0.265029	0.00016	-0.018481	0.740257	DCXR_HUMAN	DCXR	Yes	NA	NA	NA	Yes	NA	NA	NA	NA	NA	NA	NA	NA	NA	NA	NA	NA	NA	NA	NA	NA	NA	NA	NA	NA	NA	NA	NA	NA
-0.0851721	0.179457	0.0588197	0.181051	ODB2_HUMAN	DBT	Yes	NA	NA	NA	NA	NA	NA	NA	NA	NA	Yes	NA	NA	NA	NA	NA	NA	NA	NA	NA	NA	NA	NA	NA	NA	NA	NA	NA	NA
-0.13687	0.0172786	-0.0826395	0.0661128	SYDM_HUMAN	DARS2	Yes	NA	NA	NA	NA	NA	NA	NA	NA	NA	NA	NA	NA	NA	NA	NA	NA	NA	NA	NA	Yes	NA	NA	NA	NA	NA	NA	NA	NA
0.160663	0.380143	1.09666	1.53e-06	CP24A_HUMAN	CYP24A1	Yes	NA	NA	NA	NA	NA	NA	Yes	NA	NA	NA	NA	NA	NA	NA	NA	NA	NA	NA	NA	NA	NA	NA	NA	NA	NA	NA	NA	NA
0.633037	5.63e-06	0.113276	0.0686192	CP1A1_HUMAN	CYP1A1	Yes	NA	NA	NA	NA	NA	NA	Yes	NA	NA	NA	NA	NA	NA	NA	NA	NA	NA	NA	NA	NA	NA	NA	NA	NA	NA	NA	NA	NA
-0.266728	0.000254	0.115281	0.0155019	CYC_HUMAN	CYCS	Yes	NA	NA	NA	NA	NA	NA	NA	NA	NA	NA	NA	NA	NA	NA	NA	NA	NA	NA	NA	NA	NA	NA	NA	NA	NA	NA	Yes	NA
0.117301	0.0226375	-0.0691182	0.11795	CY1_HUMAN	CYC1	Yes	NA	Yes	NA	NA	NA	NA	NA	NA	NA	NA	NA	NA	NA	NA	NA	NA	NA	NA	NA	NA	NA	NA	NA	NA	NA	NA	NA	NA
0.0461747	0.218295	0.0441779	0.235238	NB5R3_HUMAN	CYB5R3	Yes	NA	NA	NA	NA	NA	NA	Yes	NA	NA	NA	NA	NA	NA	NA	NA	NA	NA	NA	NA	NA	NA	NA	NA	NA	NA	NA	NA	NA
0.218787	0.00173014	0.165908	0.00468909	NB5R1_HUMAN	CYB5R1	Yes	NA	NA	NA	NA	NA	NA	Yes	NA	NA	NA	NA	NA	NA	NA	NA	NA	NA	NA	NA	NA	NA	NA	NA	NA	NA	NA	NA	NA
0.229039	0.00469962	0.114558	0.0186692	CX038_HUMAN	CXorf38	Yes	NA	NA	NA	NA	NA	NA	NA	NA	NA	NA	NA	NA	NA	NA	NA	NA	NA	NA	NA	NA	NA	NA	NA	NA	NA	NA	NA	Yes
0.112174	0.00982142	0.128937	0.00357108	PYRG2_HUMAN	CTPS2	Yes	NA	NA	NA	NA	NA	NA	NA	NA	NA	NA	Yes	NA	NA	NA	NA	NA	NA	NA	NA	NA	NA	NA	NA	NA	NA	NA	NA	NA
-0.131519	0.00691092	-0.0251668	0.588962	QOR_HUMAN	CRYZ	Yes	NA	NA	NA	NA	NA	NA	NA	NA	NA	NA	NA	NA	NA	NA	NA	NA	NA	NA	NA	NA	NA	NA	NA	NA	NA	NA	Yes	NA
0.134914	0.0316915	0.059381	0.128744	CACP_HUMAN	CRAT	Yes	NA	NA	NA	NA	NA	NA	NA	Yes	NA	NA	NA	NA	NA	NA	NA	NA	NA	NA	NA	NA	NA	NA	NA	NA	NA	NA	NA	NA
-0.0835664	0.0835649	0.00529417	0.897065	CPT2_HUMAN	CPT2	Yes	NA	NA	NA	NA	NA	NA	NA	Yes	NA	NA	NA	NA	NA	NA	NA	NA	NA	NA	NA	NA	NA	NA	NA	NA	NA	NA	NA	NA
0.605928	3.32e-07	0.225417	0.000182	CPT1A_HUMAN	CPT1A	Yes	NA	NA	NA	NA	NA	NA	NA	Yes	NA	NA	NA	NA	NA	NA	NA	NA	NA	NA	NA	NA	NA	NA	NA	NA	NA	NA	NA	NA
0.241262	0.0509923	0.537531	0.0150094	HEM6_HUMAN	CPOX	Yes	NA	NA	NA	NA	NA	NA	NA	NA	NA	NA	NA	Yes	NA	NA	NA	NA	NA	NA	NA	NA	NA	NA	NA	NA	NA	NA	NA	NA
-0.252191	0.000634	-0.0952787	0.0569976	COX7R_HUMAN	COX7A2L	Yes	NA	NA	Yes	NA	NA	NA	NA	NA	NA	NA	NA	NA	NA	NA	NA	NA	NA	NA	NA	NA	NA	NA	NA	NA	NA	NA	NA	NA
-0.904561	1.16e-07	-0.222113	0.00537053	CX7A2_HUMAN	COX7A2	Yes	NA	Yes	NA	NA	NA	NA	NA	NA	NA	NA	NA	NA	NA	NA	NA	NA	NA	NA	NA	NA	NA	NA	NA	NA	NA	NA	NA	NA
-0.229018	0.00578118	0.0073385	0.903362	COX6C_HUMAN	COX6C	Yes	NA	Yes	NA	NA	NA	NA	NA	NA	NA	NA	NA	NA	NA	NA	NA	NA	NA	NA	NA	NA	NA	NA	NA	NA	NA	NA	NA	NA
-0.232889	0.000833	-0.0943609	0.0624611	COX5B_HUMAN	COX5B	Yes	NA	Yes	NA	NA	NA	NA	NA	NA	NA	NA	NA	NA	NA	NA	NA	NA	NA	NA	NA	NA	NA	NA	NA	NA	NA	NA	NA	NA
-0.196676	0.00643821	-0.0513943	0.238529	COX41_HUMAN	COX4I1	Yes	NA	Yes	NA	NA	NA	NA	NA	NA	NA	NA	NA	NA	NA	NA	NA	NA	NA	NA	NA	NA	NA	NA	NA	NA	NA	NA	NA	NA
-0.0643643	0.194028	0.0149322	0.727588	COX19_HUMAN	COX19	Yes	NA	NA	Yes	NA	NA	NA	NA	NA	NA	NA	NA	NA	NA	NA	NA	NA	NA	NA	NA	NA	NA	NA	NA	NA	NA	NA	NA	NA
-0.0678568	0.148813	0.0242041	0.647825	COX18_HUMAN	COX18	Yes	NA	NA	Yes	NA	NA	NA	NA	NA	NA	NA	NA	NA	NA	NA	NA	NA	NA	NA	NA	NA	NA	NA	NA	NA	NA	NA	NA	NA
-0.253489	0.000712	-0.0545906	0.250927	COX17_HUMAN	COX17	Yes	NA	NA	Yes	NA	NA	NA	NA	NA	NA	NA	NA	NA	NA	NA	NA	NA	NA	NA	NA	NA	NA	NA	NA	NA	NA	NA	NA	NA
-0.488875	7.14e-07	-0.320819	5.47e-05	COX16_HUMAN	COX16	Yes	NA	NA	Yes	NA	NA	NA	NA	NA	NA	NA	NA	NA	NA	NA	NA	NA	NA	NA	NA	NA	NA	NA	NA	NA	NA	NA	NA	NA
-0.823387	4.94e-07	-0.461859	4.3e-05	COX14_HUMAN	COX14	Yes	NA	NA	Yes	NA	NA	NA	NA	NA	NA	NA	NA	NA	NA	NA	NA	NA	NA	NA	NA	NA	NA	NA	NA	NA	NA	NA	NA	NA
-0.0527244	0.371969	0.0188961	0.76941	COX11_HUMAN	COX11	Yes	NA	NA	Yes	NA	NA	NA	NA	NA	NA	NA	NA	NA	NA	NA	NA	NA	NA	NA	NA	NA	NA	NA	NA	NA	NA	NA	NA	NA
-0.324053	5.95e-05	-0.148825	0.0159176	COQ9_HUMAN	COQ9	Yes	NA	NA	NA	NA	NA	NA	NA	NA	NA	NA	NA	Yes	NA	NA	NA	NA	NA	NA	NA	NA	NA	NA	NA	NA	NA	NA	NA	NA
-0.308431	0.000191	0.0743972	0.08497	COQ8B_HUMAN	COQ8B	Yes	NA	NA	NA	NA	NA	NA	NA	NA	NA	NA	NA	Yes	NA	NA	NA	NA	NA	NA	NA	NA	NA	NA	NA	NA	NA	NA	NA	NA
0.235655	0.000402	0.0360589	0.36863	COQ8A_HUMAN	COQ8A	Yes	NA	NA	NA	NA	NA	NA	NA	NA	NA	NA	NA	Yes	NA	NA	NA	NA	NA	NA	NA	NA	NA	NA	NA	NA	NA	NA	NA	NA
-0.382812	9.69e-05	-0.159961	0.00639625	COQ7_HUMAN	COQ7	Yes	NA	NA	NA	NA	NA	NA	NA	NA	NA	NA	NA	Yes	NA	NA	NA	NA	NA	NA	NA	NA	NA	NA	NA	NA	NA	NA	NA	NA
0.281991	0.00521062	0.298447	0.00423667	COQ6_HUMAN	COQ6	Yes	NA	NA	NA	NA	NA	NA	NA	NA	NA	NA	NA	Yes	NA	NA	NA	NA	NA	NA	NA	NA	NA	NA	NA	NA	NA	NA	NA	NA
0.00920928	0.842448	0.0502387	0.201246	COQ5_HUMAN	COQ5	Yes	NA	NA	NA	NA	NA	NA	NA	NA	NA	NA	NA	Yes	NA	NA	NA	NA	NA	NA	NA	NA	NA	NA	NA	NA	NA	NA	NA	NA
0.101848	0.029348	0.0849438	0.0381277	COASY_HUMAN	COASY	Yes	NA	NA	NA	NA	NA	NA	NA	NA	NA	NA	NA	Yes	NA	NA	NA	NA	NA	NA	NA	NA	NA	NA	NA	NA	NA	NA	NA	NA
0.0796338	0.135865	0.0596406	0.146742	COA7_HUMAN	COA7	Yes	NA	NA	Yes	NA	NA	NA	NA	NA	NA	NA	NA	NA	NA	NA	NA	NA	NA	NA	NA	NA	NA	NA	NA	NA	NA	NA	NA	NA
0.0201695	0.621647	0.121308	0.00820253	COA6_HUMAN	COA6	Yes	NA	NA	Yes	NA	NA	NA	NA	NA	NA	NA	NA	NA	NA	NA	NA	NA	NA	NA	NA	NA	NA	NA	NA	NA	NA	NA	NA	NA
0.0591288	0.325545	0.268596	0.000874	COA5_HUMAN	COA5	Yes	NA	NA	Yes	NA	NA	NA	NA	NA	NA	NA	NA	NA	NA	NA	NA	NA	NA	NA	NA	NA	NA	NA	NA	NA	NA	NA	NA	NA
-0.761363	5.29e-06	-0.308073	0.00207182	COA1_HUMAN	COA1	Yes	NA	NA	Yes	NA	NA	NA	NA	NA	NA	NA	NA	NA	NA	NA	NA	NA	NA	NA	NA	NA	NA	NA	NA	NA	NA	NA	NA	NA
0.0404398	0.516862	0.208917	0.00684629	CLYBL_HUMAN	CLYBL	Yes	NA	NA	NA	NA	NA	NA	NA	NA	NA	NA	NA	Yes	NA	NA	NA	NA	NA	NA	NA	NA	NA	NA	NA	NA	NA	NA	NA	NA
0.313385	8.74e-05	0.179404	0.000446	CLU_HUMAN	CLUH	Yes	Yes	NA	NA	NA	NA	NA	NA	NA	NA	NA	NA	NA	NA	NA	NA	NA	NA	NA	NA	NA	NA	NA	NA	NA	NA	NA	NA	NA
-0.132042	0.00752917	-0.0581558	0.125443	CLPX_HUMAN	CLPX	Yes	NA	NA	NA	NA	NA	NA	NA	NA	NA	NA	NA	NA	NA	NA	NA	Yes	NA	NA	NA	NA	NA	NA	NA	NA	NA	NA	NA	NA
0.294795	3.67e-05	0.0826067	0.0768894	CLPP_HUMAN	CLPP	Yes	NA	NA	NA	NA	NA	NA	NA	NA	NA	NA	NA	NA	NA	NA	NA	Yes	NA	NA	NA	NA	NA	NA	NA	NA	NA	NA	NA	NA
0.247477	0.00012	-0.0217963	0.62767	CLPB_HUMAN	CLPB	Yes	NA	NA	NA	NA	NA	NA	NA	NA	NA	NA	NA	NA	NA	NA	NA	NA	NA	NA	NA	NA	NA	NA	NA	NA	NA	NA	Yes	NA
0.156213	0.0203065	0.101809	0.0552096	KCRS_HUMAN	CKMT2	Yes	NA	NA	NA	Yes	NA	NA	NA	NA	NA	NA	NA	NA	NA	NA	NA	NA	NA	NA	NA	NA	NA	NA	NA	NA	NA	NA	NA	NA
-0.199362	0.000938	-0.0377167	0.359725	CHDH_HUMAN	CHDH	Yes	NA	NA	NA	NA	NA	NA	NA	NA	NA	NA	NA	NA	NA	NA	NA	NA	NA	NA	NA	NA	NA	NA	NA	NA	NA	NA	Yes	NA
-0.0361287	0.383102	-0.00869157	0.849863	CEBOS_HUMAN	CEBPZOS	Yes	NA	NA	NA	NA	NA	NA	NA	NA	NA	NA	NA	NA	NA	NA	NA	NA	NA	NA	NA	NA	NA	NA	NA	NA	NA	NA	NA	Yes
0.183182	0.00387466	0.0936237	0.0656029	CK5P1_HUMAN	CDK5RAP1	Yes	NA	NA	NA	NA	NA	NA	NA	NA	NA	NA	NA	NA	NA	NA	NA	NA	NA	NA	NA	NA	NA	NA	Yes	NA	NA	NA	NA	NA
-0.0468202	0.340418	0.181858	0.0113162	CC90B_HUMAN	CCDC90B	Yes	NA	NA	NA	NA	NA	NA	NA	NA	NA	NA	NA	NA	NA	NA	NA	NA	NA	NA	NA	NA	NA	NA	NA	NA	NA	NA	NA	Yes
-0.311065	0.000302	-0.0743661	0.111145	MIX23_HUMAN	CCDC58	Yes	NA	NA	NA	NA	NA	NA	NA	NA	NA	NA	NA	NA	NA	NA	NA	NA	NA	NA	NA	NA	NA	NA	NA	NA	NA	NA	NA	Yes
0.195815	0.000596	0.166172	0.00167968	CB069_HUMAN	C2orf69	Yes	NA	NA	NA	NA	NA	NA	NA	NA	NA	NA	NA	NA	NA	NA	NA	NA	NA	NA	NA	NA	NA	NA	NA	NA	NA	NA	NA	Yes
0.043943	0.365372	0.0449759	0.229405	CQ080_HUMAN	C17orf80	Yes	NA	NA	NA	NA	NA	NA	NA	NA	NA	NA	NA	NA	NA	NA	NA	NA	NA	NA	NA	NA	NA	NA	NA	NA	NA	NA	NA	Yes
0.111545	0.0269791	0.137986	0.0140119	CO040_HUMAN	C15orf40	Yes	NA	NA	NA	NA	NA	NA	NA	NA	NA	NA	NA	NA	NA	NA	NA	NA	NA	NA	NA	NA	NA	NA	NA	NA	NA	NA	NA	Yes
-0.0466672	0.454161	-0.00302731	0.931798	UQCC6_HUMAN	C12orf73	Yes	NA	NA	NA	NA	NA	NA	NA	NA	NA	NA	NA	NA	NA	NA	NA	NA	NA	NA	NA	NA	NA	NA	NA	NA	NA	NA	NA	Yes
0.357348	0.000487	0.244158	0.00345916	MYG1_HUMAN	C12orf10	Yes	NA	NA	NA	NA	NA	NA	NA	NA	NA	NA	NA	NA	NA	NA	NA	NA	NA	NA	NA	NA	NA	NA	NA	NA	NA	NA	NA	Yes
-0.420888	0.000175	-0.280279	0.00497189	BRI3B_HUMAN	BRI3BP	Yes	NA	NA	NA	NA	NA	NA	NA	NA	NA	NA	NA	NA	NA	NA	NA	NA	NA	NA	NA	NA	NA	NA	NA	NA	NA	NA	NA	Yes
-0.858912	6.44e-07	-0.506829	8.72e-05	BOLA3_HUMAN	BOLA3	Yes	NA	NA	NA	NA	NA	NA	NA	NA	NA	NA	NA	NA	Yes	NA	NA	NA	NA	NA	NA	NA	NA	NA	NA	NA	NA	NA	NA	NA
-0.61473	3.86e-06	-0.214181	0.0057316	BNI3L_HUMAN	BNIP3L	Yes	NA	NA	NA	NA	NA	NA	NA	NA	NA	NA	NA	NA	NA	NA	NA	NA	NA	NA	NA	NA	NA	NA	NA	NA	NA	Yes	NA	NA
-0.302887	0.000195	-0.130588	0.0185934	BNIP3_HUMAN	BNIP3	Yes	NA	NA	NA	NA	NA	NA	NA	NA	NA	NA	NA	NA	NA	NA	NA	NA	NA	NA	NA	NA	NA	NA	NA	NA	NA	Yes	NA	NA
0.265465	0.000171	0.0275469	0.554428	BDH_HUMAN	BDH1	Yes	NA	NA	NA	Yes	NA	NA	NA	NA	NA	NA	NA	NA	NA	NA	NA	NA	NA	NA	NA	NA	NA	NA	NA	NA	NA	NA	NA	NA
0.162584	0.0194541	0.205371	0.00769574	ODBA_HUMAN	BCKDHA	Yes	NA	NA	NA	NA	NA	NA	NA	NA	NA	Yes	NA	NA	NA	NA	NA	NA	NA	NA	NA	NA	NA	NA	NA	NA	NA	NA	NA	NA
-0.0447953	0.286653	0.0103185	0.760753	BCAT2_HUMAN	BCAT2	Yes	NA	NA	NA	NA	NA	NA	NA	NA	NA	Yes	NA	NA	NA	NA	NA	NA	NA	NA	NA	NA	NA	NA	NA	NA	NA	NA	NA	NA
-0.120706	0.067159	0.421385	0.000116	BAX_HUMAN	BAX	Yes	NA	NA	NA	NA	NA	NA	NA	NA	NA	NA	NA	NA	NA	NA	NA	NA	NA	NA	NA	NA	NA	NA	NA	NA	NA	Yes	NA	NA
-0.107122	0.027464	-0.0226144	0.547987	ATPF1_HUMAN	ATPAF1	Yes	NA	NA	Yes	NA	NA	NA	NA	NA	NA	NA	NA	NA	NA	NA	NA	NA	NA	NA	NA	NA	NA	NA	NA	NA	NA	NA	NA	NA
-0.169871	0.00142536	0.000162	0.996392	ATP5S_HUMAN	ATP5S	Yes	NA	NA	NA	NA	NA	NA	NA	NA	NA	NA	NA	NA	NA	NA	NA	NA	NA	NA	NA	NA	NA	NA	NA	NA	NA	NA	NA	Yes
-0.330243	7.15e-05	-0.28983	8.48e-05	ATPO_HUMAN	ATP5PO	Yes	NA	Yes	NA	NA	NA	NA	NA	NA	NA	NA	NA	NA	NA	NA	NA	NA	NA	NA	NA	NA	NA	NA	NA	NA	NA	NA	NA	NA
-0.24923	0.0630815	-0.406431	3.16e-05	ATP5I_HUMAN	ATP5ME	Yes	NA	Yes	NA	NA	NA	NA	NA	NA	NA	NA	NA	NA	NA	NA	NA	NA	NA	NA	NA	NA	NA	NA	NA	NA	NA	NA	NA	NA
-0.809205	1.83e-05	-0.726785	4.12e-05	ATP5L_HUMAN	ATP5L	Yes	NA	Yes	NA	NA	NA	NA	NA	NA	NA	NA	NA	NA	NA	NA	NA	NA	NA	NA	NA	NA	NA	NA	NA	NA	NA	NA	NA	NA
-0.313775	0.000192	-0.106727	0.0538096	ATP5J_HUMAN	ATP5J	Yes	NA	Yes	NA	NA	NA	NA	NA	NA	NA	NA	NA	NA	NA	NA	NA	NA	NA	NA	NA	NA	NA	NA	NA	NA	NA	NA	NA	NA
-1.01767	1.26e-07	-0.359152	0.000441	ATIF1_HUMAN	ATP5IF1	Yes	NA	NA	NA	NA	NA	NA	NA	NA	NA	NA	NA	NA	NA	NA	NA	NA	NA	NA	NA	NA	NA	NA	Yes	NA	NA	NA	NA	NA
-0.159054	0.00362379	-0.12478	0.00964499	ATP5H_HUMAN	ATP5H	Yes	NA	Yes	NA	NA	NA	NA	NA	NA	NA	NA	NA	NA	NA	NA	NA	NA	NA	NA	NA	NA	NA	NA	NA	NA	NA	NA	NA	NA
-0.289557	0.000531	-0.455933	1.11e-05	ATP5E_HUMAN	ATP5F1E	Yes	NA	Yes	NA	NA	NA	NA	NA	NA	NA	NA	NA	NA	NA	NA	NA	NA	NA	NA	NA	NA	NA	NA	NA	NA	NA	NA	NA	NA
-0.343079	0.000425	-0.102336	0.0279623	ATPG_HUMAN	ATP5F1C	Yes	NA	Yes	NA	NA	NA	NA	NA	NA	NA	NA	NA	NA	NA	NA	NA	NA	NA	NA	NA	NA	NA	NA	NA	NA	NA	NA	NA	NA
-0.0272719	0.544552	-0.0677654	0.129186	AT5F1_HUMAN	ATP5F1	Yes	NA	Yes	NA	NA	NA	NA	NA	NA	NA	NA	NA	NA	NA	NA	NA	NA	NA	NA	NA	NA	NA	NA	NA	NA	NA	NA	NA	NA
-0.194769	0.00272797	-0.326786	4.4e-05	ATD3B_HUMAN	ATAD3B	Yes	Yes	NA	NA	NA	NA	NA	NA	NA	NA	NA	NA	NA	NA	NA	NA	NA	NA	NA	NA	NA	NA	NA	NA	NA	NA	NA	NA	NA
0.146618	0.0111445	0.0330131	0.496224	ATAD1_HUMAN	ATAD1	Yes	NA	NA	NA	NA	NA	NA	NA	NA	NA	NA	NA	NA	NA	NA	NA	NA	NA	NA	NA	NA	NA	NA	Yes	NA	NA	NA	NA	NA
0.00439018	0.93098	0.309074	1.97e-05	ARMX3_HUMAN	ARMCX3	Yes	Yes	NA	NA	NA	NA	NA	NA	NA	NA	NA	NA	NA	NA	NA	NA	NA	NA	NA	NA	NA	NA	NA	NA	NA	NA	NA	NA	NA
0.0535418	0.184312	0.00494459	0.890652	ARMC1_HUMAN	ARMC1	Yes	NA	NA	NA	NA	NA	NA	NA	NA	NA	NA	NA	NA	NA	NA	NA	NA	NA	NA	NA	NA	NA	NA	NA	NA	NA	NA	NA	Yes
-0.334059	5.72e-05	-0.100241	0.10217	ARL2_HUMAN	ARL2	Yes	NA	NA	NA	NA	NA	NA	NA	NA	NA	NA	NA	NA	NA	NA	NA	NA	NA	NA	NA	NA	NA	NA	Yes	NA	NA	NA	NA	NA
0.0147789	0.74596	-0.00506917	0.909519	APEX1_HUMAN	APEX1	Yes	NA	NA	NA	NA	NA	NA	NA	NA	NA	NA	NA	NA	NA	NA	NA	NA	NA	NA	NA	NA	NA	NA	NA	Yes	NA	NA	NA	NA
0.253447	0.000373	0.175189	0.00419208	ALKB1_HUMAN	ALKBH1	Yes	NA	NA	NA	NA	NA	NA	NA	NA	NA	NA	NA	NA	NA	NA	NA	NA	NA	NA	NA	Yes	NA	NA	NA	NA	NA	NA	NA	NA
0.0770522	0.16453	0.0686767	0.104359	AL9A1_HUMAN	ALDH9A1	Yes	NA	NA	NA	NA	NA	NA	NA	NA	NA	NA	NA	NA	NA	NA	NA	NA	NA	NA	NA	NA	NA	NA	NA	NA	NA	NA	Yes	NA
-0.0974364	0.0424337	0.0650241	0.130354	AL7A1_HUMAN	ALDH7A1	Yes	NA	NA	NA	NA	NA	NA	NA	NA	NA	Yes	NA	NA	NA	NA	NA	NA	NA	NA	NA	NA	NA	NA	NA	NA	NA	NA	NA	NA
0.0269449	0.644048	0.0935822	0.0225502	MMSA_HUMAN	ALDH6A1	Yes	NA	NA	NA	NA	NA	NA	NA	NA	NA	Yes	NA	NA	NA	NA	NA	NA	NA	NA	NA	NA	NA	NA	NA	NA	NA	NA	NA	NA
-0.130641	0.0149387	-0.0150276	0.741451	SSDH_HUMAN	ALDH5A1	Yes	NA	NA	NA	NA	NA	NA	NA	NA	NA	Yes	NA	NA	NA	NA	NA	NA	NA	NA	NA	NA	NA	NA	NA	NA	NA	NA	NA	NA
-0.0371762	0.463893	0.115221	0.0284557	AL4A1_HUMAN	ALDH4A1	Yes	NA	NA	NA	NA	NA	NA	NA	NA	NA	Yes	NA	NA	NA	NA	NA	NA	NA	NA	NA	NA	NA	NA	NA	NA	NA	NA	NA	NA
0.417413	0.000885	0.470641	7.35e-05	AL1L2_HUMAN	ALDH1L2	Yes	NA	NA	NA	NA	NA	NA	NA	NA	NA	NA	NA	Yes	NA	NA	NA	NA	NA	NA	NA	NA	NA	NA	NA	NA	NA	NA	NA	NA
0.338637	6.7e-06	0.0332022	0.387674	HEM1_HUMAN	ALAS1	Yes	NA	NA	NA	NA	NA	NA	NA	NA	NA	NA	NA	Yes	NA	NA	NA	NA	NA	NA	NA	NA	NA	NA	NA	NA	NA	NA	NA	NA
0.0171761	0.616199	-0.0619584	0.218592	ARK72_HUMAN	AKR7A2	Yes	NA	NA	NA	Yes	NA	NA	NA	NA	NA	NA	NA	NA	NA	NA	NA	NA	NA	NA	NA	NA	NA	NA	NA	NA	NA	NA	NA	NA
0.333632	0.000108	0.24872	0.00227775	AKA10_HUMAN	AKAP10	Yes	NA	NA	NA	NA	NA	NA	NA	NA	NA	NA	NA	NA	NA	NA	NA	NA	NA	NA	NA	NA	NA	NA	Yes	NA	NA	NA	NA	NA
-0.0911198	0.0586073	-0.129265	0.0119381	AKAP1_HUMAN	AKAP1	Yes	NA	NA	NA	NA	NA	NA	NA	NA	NA	NA	NA	NA	NA	NA	NA	NA	NA	NA	NA	NA	NA	NA	Yes	NA	NA	NA	NA	NA
-0.194411	0.001	-0.0707388	0.126029	KAD4_HUMAN	AK4	Yes	NA	NA	NA	NA	NA	NA	NA	NA	NA	NA	Yes	NA	NA	NA	NA	NA	NA	NA	NA	NA	NA	NA	NA	NA	NA	NA	NA	NA
-0.832924	4.07e-08	-0.292335	0.000968	KAD3_HUMAN	AK3	Yes	NA	NA	NA	NA	NA	NA	NA	NA	NA	NA	Yes	NA	NA	NA	NA	NA	NA	NA	NA	NA	NA	NA	NA	NA	NA	NA	NA	NA
-0.457723	6.81e-06	-0.253017	0.0016957	AIFM1_HUMAN	AIFM1	Yes	NA	NA	NA	NA	NA	NA	NA	NA	NA	NA	NA	NA	NA	NA	Yes	NA	NA	NA	NA	NA	NA	NA	NA	NA	NA	NA	NA	NA
-0.185222	0.00692246	-0.0367597	0.559859	AGK_HUMAN	AGK	Yes	NA	NA	NA	NA	NA	NA	NA	NA	NA	NA	NA	NA	NA	NA	Yes	NA	NA	NA	NA	NA	NA	NA	NA	NA	NA	NA	NA	NA
-0.0873913	0.0362272	-0.140609	0.003271	AFG32_HUMAN	AFG3L2	Yes	NA	NA	NA	NA	NA	NA	NA	NA	NA	NA	NA	NA	NA	NA	NA	Yes	NA	NA	NA	NA	NA	NA	NA	NA	NA	NA	NA	NA
0.197606	0.000277	0.221731	0.000699	ADPRS_HUMAN	ADPRHL2	Yes	NA	NA	NA	NA	NA	NA	NA	NA	NA	NA	NA	NA	NA	NA	NA	NA	NA	Yes	NA	NA	NA	NA	NA	NA	NA	NA	NA	NA
0.0273749	0.640087	0.374499	0.000649	AEDO_HUMAN	ADO	Yes	NA	NA	NA	NA	NA	NA	NA	NA	NA	Yes	NA	NA	NA	NA	NA	NA	NA	NA	NA	NA	NA	NA	NA	NA	NA	NA	NA	NA
0.255801	6.45e-05	0.049953	0.145418	DSRAD_HUMAN	ADAR	Yes	NA	NA	NA	NA	NA	NA	NA	NA	NA	NA	NA	NA	NA	NA	NA	NA	NA	NA	Yes	NA	NA	NA	NA	NA	NA	NA	NA	NA
-0.0640283	0.139406	0.08117	0.0408946	ACYP2_HUMAN	ACYP2	Yes	NA	NA	NA	NA	NA	NA	NA	NA	NA	NA	NA	NA	NA	NA	NA	NA	NA	NA	NA	NA	NA	NA	NA	NA	NA	NA	NA	Yes
0.196247	0.0114341	0.153327	0.027135	ACSS3_HUMAN	ACSS3	Yes	NA	NA	NA	Yes	NA	NA	NA	NA	NA	NA	NA	NA	NA	NA	NA	NA	NA	NA	NA	NA	NA	NA	NA	NA	NA	NA	NA	NA
0.106637	0.121906	0.278527	0.00228844	ACS2L_HUMAN	ACSS1	Yes	NA	NA	NA	Yes	NA	NA	NA	NA	NA	NA	NA	NA	NA	NA	NA	NA	NA	NA	NA	NA	NA	NA	NA	NA	NA	NA	NA	NA
0.533756	0.00122611	0.347907	0.00584239	ACSL4_HUMAN	ACSL4	Yes	NA	NA	NA	NA	NA	NA	Yes	NA	NA	NA	NA	NA	NA	NA	NA	NA	NA	NA	NA	NA	NA	NA	NA	NA	NA	NA	NA	NA
0.373655	9.58e-05	0.181441	0.0091347	ACSL1_HUMAN	ACSL1	Yes	NA	NA	NA	NA	NA	NA	NA	Yes	NA	NA	NA	NA	NA	NA	NA	NA	NA	NA	NA	NA	NA	NA	NA	NA	NA	NA	NA	NA
-0.0518523	0.198048	0.0146755	0.725915	ACSF3_HUMAN	ACSF3	Yes	NA	NA	NA	NA	NA	NA	Yes	NA	NA	NA	NA	NA	NA	NA	NA	NA	NA	NA	NA	NA	NA	NA	NA	NA	NA	NA	NA	NA
-0.245859	0.0119222	0.171851	0.0314924	ACSF2_HUMAN	ACSF2	Yes	NA	NA	NA	NA	NA	NA	Yes	NA	NA	NA	NA	NA	NA	NA	NA	NA	NA	NA	NA	NA	NA	NA	NA	NA	NA	NA	NA	NA
0.029356	0.55471	0.00614883	0.903853	ACOT2_HUMAN	ACOT2	Yes	NA	NA	NA	NA	NA	NA	Yes	NA	NA	NA	NA	NA	NA	NA	NA	NA	NA	NA	NA	NA	NA	NA	NA	NA	NA	NA	NA	NA
-0.0161086	0.704519	0.0117355	0.770487	ACO13_HUMAN	ACOT13	Yes	NA	NA	NA	NA	NA	NA	Yes	NA	NA	NA	NA	NA	NA	NA	NA	NA	NA	NA	NA	NA	NA	NA	NA	NA	NA	NA	NA	NA
-0.465768	2.02e-06	-0.0941866	0.0542753	ACON_HUMAN	ACO2	Yes	NA	NA	NA	NA	NA	Yes	NA	NA	NA	NA	NA	NA	NA	NA	NA	NA	NA	NA	NA	NA	NA	NA	NA	NA	NA	NA	NA	NA
-0.113622	0.0297357	0.0164015	0.697296	ACDSB_HUMAN	ACADSB	Yes	NA	NA	NA	NA	NA	NA	Yes	NA	NA	NA	NA	NA	NA	NA	NA	NA	NA	NA	NA	NA	NA	NA	NA	NA	NA	NA	NA	NA
0.0708232	0.080573	0.071588	0.085701	ACADS_HUMAN	ACADS	Yes	NA	NA	NA	NA	NA	NA	NA	Yes	NA	NA	NA	NA	NA	NA	NA	NA	NA	NA	NA	NA	NA	NA	NA	NA	NA	NA	NA	NA
0.0595385	0.30141	0.0296201	0.417608	ACADM_HUMAN	ACADM	Yes	NA	NA	NA	NA	NA	NA	NA	Yes	NA	NA	NA	NA	NA	NA	NA	NA	NA	NA	NA	NA	NA	NA	NA	NA	NA	NA	NA	NA
-0.00735178	0.891837	-0.000773	0.987464	ACAD9_HUMAN	ACAD9	Yes	NA	NA	Yes	NA	NA	NA	NA	NA	NA	NA	NA	NA	NA	NA	NA	NA	NA	NA	NA	NA	NA	NA	NA	NA	NA	NA	NA	NA
-0.291772	0.000357	0.0126286	0.801661	ACD10_HUMAN	ACAD10	Yes	NA	NA	NA	NA	NA	NA	NA	Yes	NA	NA	NA	NA	NA	NA	NA	NA	NA	NA	NA	NA	NA	NA	NA	NA	NA	NA	NA	NA
-0.156185	0.0196666	-0.248666	0.0112098	ABHDB_HUMAN	ABHD11	Yes	NA	NA	NA	NA	NA	NA	NA	NA	NA	NA	NA	NA	NA	NA	NA	NA	NA	NA	NA	NA	NA	NA	NA	NA	NA	NA	NA	Yes
0.0841712	0.04692	0.175886	0.00401251	ABHDA_HUMAN	ABHD10	Yes	NA	NA	NA	NA	NA	NA	NA	NA	NA	NA	NA	NA	NA	NA	NA	NA	NA	NA	NA	NA	NA	NA	NA	NA	NA	NA	Yes	NA
0.231871	0.000119	0.127205	0.0691155	ABCB7_HUMAN	ABCB7	Yes	NA	NA	NA	NA	NA	NA	NA	NA	NA	NA	NA	NA	Yes	NA	NA	NA	NA	NA	NA	NA	NA	NA	NA	NA	NA	NA	NA	NA
0.131475	0.0160491	-0.136536	0.0540612	ABCB6_HUMAN	ABCB6	Yes	NA	NA	NA	NA	NA	NA	NA	NA	NA	NA	NA	NA	NA	Yes	NA	NA	NA	NA	NA	NA	NA	NA	NA	NA	NA	NA	NA	NA
-0.177833	0.0188895	-0.0352729	0.571139	ABCBA_HUMAN	ABCB10	Yes	NA	NA	NA	NA	NA	NA	NA	NA	NA	NA	NA	NA	NA	NA	NA	NA	NA	NA	NA	NA	NA	NA	NA	NA	NA	NA	NA	Yes
0.193462	0.00258367	0.16348	0.00651239	GABT_HUMAN	ABAT	Yes	NA	NA	NA	NA	NA	NA	NA	NA	NA	NA	NA	NA	NA	NA	NA	NA	NA	NA	NA	NA	NA	NA	NA	NA	NA	NA	Yes	NA
0.136101	0.0146771	0.071451	0.158028	SYAM_HUMAN	AARS2	Yes	NA	NA	NA	NA	NA	NA	NA	NA	NA	NA	NA	NA	NA	NA	NA	NA	NA	NA	NA	Yes	NA	NA	NA	NA	NA	NA	NA	NA
0.0550353	0.240807	-0.0271434	0.564787	MARC2_HUMAN	2025-03-02	Yes	NA	NA	NA	NA	NA	NA	NA	NA	NA	NA	NA	NA	NA	NA	NA	NA	NA	NA	NA	NA	NA	NA	NA	NA	NA	NA	Yes	NA
0.00970532	0.833926	-0.0281901	0.530678	MARC1_HUMAN	2025-03-01	Yes	NA	NA	NA	NA	NA	NA	NA	NA	NA	NA	NA	NA	NA	NA	NA	NA	NA	NA	NA	NA	NA	NA	NA	NA	NA	NA	Yes	NA
